# Supplementary material for: Coregulation of extracellular vesicle production and fluconazole susceptibility in Cryptococcus neoformans
Source: mBio. 2023 Jun 13;14(4):e00870-23. doi: 10.1128/mbio.00870-23 (PMC10470540; doi:10.1128/mbio.00870-23)
Supplement: Table S1 — Genes regulated by HAP2 or GAT5 deletion. [file mbio.00870-23-s0001.xlsx]

## Sheet: hap2vsWT up
Table S1A	Genes upregulated in the hap2 mutant strain
Id	WT_SD30_18h_A	WT_SD30_18h_B	WT_SD30_18h_C	hap2_SD30_18h_A	hap2_SD30_18h_B	hap2_SD30_18h_C	norm,WT_SD30_18h_A	norm,WT_SD30_18h_B	norm,WT_SD30_18h_C	norm,hap2_SD30_18h_A	norm,hap2_SD30_18h_B	norm,hap2_SD30_18h_C	baseMean	WT	hap2	FoldChange	log2FoldChange	stat	pvalue	padj	dispGeneEst	dispFit	dispMAP	dispersion	betaConv	maxCooks
CNAG_01118	32	42	28	646	309	1517	27	25	14	893	878	1580	569.58	22	1117	51.868	5.697	17.055	3.20965e-65	7.31801e-62	0.1101	0.0497	0.065	0.065	TRUE	1.58
CNAG_06938	0	0	0	3	4	1	0	0	0	4	11	1	2.76	0	5	42.571	5.412	3.392	0.000694801	0.00182575	1.4495	0.605	0.6672	0.6672	TRUE	0.1551
CNAG_01681	252	256	332	7742	2402	3866	211	155	160	10708	6827	4026	3681.34	175	7187	40.982	5.357	16.809	2.11049e-63	3.60894e-60	0.1201	0.0474	0.0713	0.0713	TRUE	0.0764
CNAG_06854	0	0	0	6	1	2	0	0	0	8	3	2	2.2	0	4	38.845	5.28	3.234	0.00122218	0.00302549	0.6341	0.7457	0.7374	0.7374	TRUE	0.8768
CNAG_00726	26	39	17	1020	112	203	22	24	8	1411	318	211	332.36	18	647	36.308	5.182	5.616	1.95925e-08	1.33879e-07	0.5944	0.0516	0.1791	0.5944	TRUE	2.4894
CNAG_02849	3	5	7	114	24	90	3	3	3	158	68	94	54.76	3	107	35.623	5.155	9.983	1.80789e-23	1.24909e-21	0	0.0751	0.0822	0.0822	TRUE	0.1924
CNAG_07834	0	0	0	5	1	1	0	0	0	7	3	1	1.8	0	4	31.186	4.963	2.875	0.00403998	0.00895447	1.1022	0.9026	0.9185	0.9185	TRUE	0.1917
CNAG_03754	0	1	8	53	12	49	0	1	4	73	34	51	27.15	2	53	30.822	4.946	7.533	4.95755e-14	9.39325e-13	0.4198	0.1037	0.118	0.118	TRUE	0.7862
CNAG_07934	0	0	1	7	2	5	0	0	0	10	6	5	3.51	0	7	30.811	4.945	3.38	0.000725557	0.0018971	0	0.4858	0.4246	0.4246	TRUE	0.2818
CNAG_01995	2	5	3	54	19	45	2	3	1	75	54	47	30.29	2	59	28.666	4.841	8.175	2.9525e-16	7.70805e-15	0	0.0979	0.0874	0.0874	TRUE	0.2983
CNAG_01139	4	8	10	107	38	93	3	5	5	148	108	97	60.98	4	118	26.525	4.729	10.712	8.90372e-27	9.08976e-25	0	0.0723	0.0635	0.0635	TRUE	0.4161
CNAG_01514	1	1	2	18	6	8	1	1	1	25	17	8	8.78	1	17	20.356	4.347	4.604	4.139e-06	1.79637e-05	0	0.2224	0.2121	0.2121	TRUE	0.076
CNAG_03474	6	14	11	147	29	80	5	8	5	203	82	83	64.65	6	123	19.661	4.297	9.358	8.15402e-21	4.03798e-19	0.1769	0.0708	0.0955	0.0955	TRUE	3.1471
CNAG_07357	0	1	0	5	2	1	0	1	0	7	6	1	2.37	0	5	19.341	4.274	2.658	0.00787103	0.0161047	0	0.6955	0.675	0.675	TRUE	0.7928
CNAG_04053	61	110	100	993	294	583	51	67	48	1373	836	607	497.06	55	939	16.952	4.083	12.954	2.24451e-38	9.03083e-36	0.0998	0.0501	0.0649	0.0649	TRUE	0.1888
CNAG_04759	0	0	1	3	2	2	0	0	0	4	6	2	2.07	0	4	16.699	4.062	2.496	0.0125456	0.0242269	0	0.7921	0.6904	0.6904	TRUE	0.1784
CNAG_04072	97	135	128	1394	345	791	81	82	62	1928	981	824	659.57	75	1244	16.639	4.057	12.641	1.25871e-36	4.78311e-34	0.1163	0.0493	0.0692	0.0692	TRUE	0.9914
CNAG_07395	0	1	1	3	5	2	0	1	0	4	14	2	3.59	0	7	15.02	3.909	2.83	0.00465225	0.0101471	0	0.4761	0.4754	0.4754	TRUE	0.5197
CNAG_03789	115	175	188	1732	376	867	96	106	91	2395	1069	903	776.75	98	1456	14.902	3.897	11.655	2.15902e-31	4.21933e-29	0.1439	0.049	0.0767	0.0767	TRUE	1.6946
CNAG_01171	37	62	42	580	82	267	31	38	20	802	233	278	233.7	30	438	14.892	3.897	9.467	2.88994e-21	1.50895e-19	0.2689	0.0536	0.1093	0.1093	TRUE	3.4791
CNAG_07811	0	5	2	15	10	14	0	3	1	21	28	15	11.29	1	21	14.561	3.864	4.973	6.5989e-07	3.38355e-06	0.0898	0.1834	0.175	0.175	TRUE	0.541
CNAG_01379	32	87	90	640	190	346	27	53	43	885	540	360	318.1	41	595	14.403	3.848	11.105	1.18989e-28	1.45337e-26	0.1471	0.0519	0.0774	0.0774	TRUE	0.1391
CNAG_06504	0	0	3	9	2	6	0	0	1	12	6	6	4.31	0	8	14.376	3.846	3.234	0.00122098	0.00302372	0	0.4047	0.383	0.383	TRUE	1.4317
CNAG_01810	4	16	10	78	17	92	3	10	5	108	48	96	44.98	6	84	14.158	3.824	8.329	8.12428e-17	2.31542e-15	0.1417	0.0812	0.0905	0.0905	TRUE	0.6215
CNAG_03817	54	89	154	856	238	549	45	54	74	1184	676	572	434.3	58	811	13.931	3.8	11.981	4.47133e-33	9.86578e-31	0.101	0.0506	0.066	0.066	TRUE	0.6796
CNAG_07889	96	147	152	1157	337	672	80	89	73	1600	958	700	583.5	81	1086	13.416	3.746	12.227	2.2385e-34	5.88898e-32	0.0929	0.0497	0.0629	0.0629	TRUE	0.2131
CNAG_03759	18	35	57	256	113	192	15	21	28	354	321	200	156.51	21	292	13.415	3.746	11.346	7.786e-30	1.15774e-27	0.0732	0.0569	0.061	0.061	TRUE	0.448
CNAG_00262	5	6	17	85	18	43	4	4	8	118	51	45	38.26	5	71	13.004	3.701	7.37	1.70974e-13	2.93099e-12	0.211	0.0873	0.1132	0.1132	TRUE	2.7548
CNAG_04975	2	4	5	30	11	14	2	2	2	41	31	15	15.64	2	29	12.901	3.689	5.581	2.38859e-08	1.59395e-07	0	0.1455	0.146	0.146	TRUE	0.135
CNAG_05651	62	60	59	403	238	251	52	36	29	557	676	261	268.68	39	498	12.851	3.684	10.466	1.24301e-25	1.14186e-23	0.1503	0.0527	0.0793	0.0793	TRUE	0.2173
CNAG_05757	57	82	73	582	134	450	48	50	35	805	381	469	297.88	44	552	12.559	3.651	11.537	8.57773e-31	1.46679e-28	0.0909	0.0522	0.0634	0.0634	TRUE	0.4475
CNAG_05449	2540	1964	3173	16871	9287	9962	2129	1191	1533	23334	26395	10375	10826.3	1618	20035	12.387	3.631	11.035	2.58276e-28	2.99425e-26	0.1326	0.0472	0.0778	0.0778	TRUE	0.5348
CNAG_07652	5	6	3	25	23	14	4	4	1	35	65	15	20.63	3	38	12.239	3.613	5.705	1.16062e-08	8.29532e-08	0.3221	0.1216	0.1603	0.1603	TRUE	0.0954
CNAG_06033	260	305	324	1422	700	2686	218	185	157	1967	1990	2797	1218.86	187	2251	12.111	3.598	14.363	8.87576e-47	7.58877e-44	0.0313	0.0483	0.0431	0.0431	TRUE	0.5487
CNAG_05093	3	3	1	10	11	11	3	2	0	14	31	11	10.23	2	19	11.906	3.574	4.509	6.52088e-06	2.69016e-05	0	0.1976	0.1967	0.1967	TRUE	0.752
CNAG_04446	12	12	10	79	25	69	10	7	5	109	71	72	45.72	7	84	11.862	3.568	8.46	2.68523e-17	7.91679e-16	0	0.0807	0.0745	0.0745	TRUE	0.6125
CNAG_03038	283	394	437	2834	954	1342	237	239	211	3920	2711	1398	1452.67	229	2676	11.683	3.546	11.122	9.77947e-29	1.26211e-26	0.1265	0.0481	0.0715	0.0715	TRUE	0.0611
CNAG_06518	2	4	3	23	9	8	2	2	1	32	26	8	11.88	2	22	11.571	3.532	4.767	1.87437e-06	8.76329e-06	0	0.1766	0.1882	0.1882	TRUE	0.3365
CNAG_07864	132	134	201	1047	369	737	111	81	97	1448	1049	768	592.24	96	1088	11.314	3.5	12.424	1.92764e-35	5.99319e-33	0.0606	0.0496	0.0531	0.0531	TRUE	0.0906
CNAG_06366	2	1	3	18	4	5	2	1	1	25	11	5	7.53	1	14	11.259	3.493	3.895	9.82426e-05	0.000313862	0	0.2514	0.2663	0.2663	TRUE	0.2025
CNAG_07380	0	1	1	5	1	3	0	1	0	7	3	3	2.33	0	4	11.037	3.464	2.368	0.0178823	0.0331926	0	0.7083	0.5909	0.5909	TRUE	0.3939
CNAG_03231	34	59	65	323	120	246	28	36	31	447	341	256	189.95	32	348	10.866	3.442	11.517	1.0823e-30	1.80559e-28	0.0447	0.0551	0.052	0.052	TRUE	0.0778
CNAG_02192	12	9	7	65	20	42	10	5	3	90	57	44	34.9	6	64	10.623	3.409	7.105	1.20318e-12	1.80873e-11	0.1417	0.0911	0.1004	0.1004	TRUE	0.3226
CNAG_07643	11	23	16	113	44	47	9	14	8	156	125	49	60.2	10	110	10.608	3.407	7.669	1.7346e-14	3.43903e-13	0.1999	0.0726	0.1037	0.1037	TRUE	0.2338
CNAG_02321	10	26	19	100	51	74	8	16	9	138	145	77	65.61	11	120	10.607	3.407	8.708	3.10077e-18	1.04479e-16	0.0908	0.0705	0.075	0.075	TRUE	1.0732
CNAG_01801	4	4	5	16	13	25	3	2	2	22	37	26	15.55	2	28	10.323	3.368	5.542	2.99769e-08	1.96025e-07	0	0.146	0.1202	0.1202	TRUE	0.1722
CNAG_05941	9	10	16	82	19	48	8	6	8	113	54	50	39.79	7	72	10.277	3.361	7.408	1.28357e-13	2.26279e-12	0.1153	0.0857	0.0928	0.0928	TRUE	2.0853
CNAG_02412	80	114	138	815	204	354	67	69	67	1127	580	369	379.76	68	692	10.237	3.356	9.654	4.72747e-22	2.67239e-20	0.1554	0.0511	0.0811	0.0811	TRUE	0.2382
CNAG_02455	628	824	679	2609	1506	5528	526	500	328	3608	4280	5757	2500.05	451	4548	10.09	3.335	12.403	2.52027e-35	7.49507e-33	0.0558	0.0476	0.0512	0.0512	TRUE	0.1908
CNAG_06009	614	685	589	3031	1390	3926	515	415	285	4192	3951	4089	2241.05	405	4077	10.089	3.335	13.107	3.00378e-39	1.36972e-36	0.039	0.0477	0.0456	0.0456	TRUE	0.811
CNAG_06209	9	14	6	47	22	55	8	8	3	65	63	57	33.96	6	62	10.084	3.334	7.351	1.96056e-13	3.31117e-12	0	0.0924	0.0834	0.0834	TRUE	1.1459
CNAG_05755	88	105	110	649	126	618	74	64	53	898	358	644	348.33	64	633	10.052	3.329	10.366	3.53067e-25	3.09612e-23	0.1094	0.0514	0.0679	0.0679	TRUE	0.0629
CNAG_06954	0	3	1	5	7	0	0	2	0	7	20	0	4.85	1	9	9.933	3.312	2.756	0.00585274	0.0124132	2.2368	0.3644	0.5479	0.5479	TRUE	0.1401
CNAG_02382	157	178	270	1254	368	843	132	108	130	1734	1046	878	671.38	123	1219	9.897	3.307	11.54	8.3085e-31	1.45718e-28	0.0684	0.0493	0.0559	0.0559	TRUE	0.529
CNAG_02215	120	160	184	1040	314	480	101	97	89	1438	892	500	519.54	96	943	9.886	3.305	9.992	1.65704e-23	1.15654e-21	0.1336	0.05	0.0746	0.0746	TRUE	0.0897
CNAG_08003	52	48	93	410	104	276	44	29	45	567	296	287	211.29	39	383	9.812	3.294	10.043	9.84014e-24	7.0849e-22	0.1002	0.0543	0.0672	0.0672	TRUE	1.9908
CNAG_03951	45	60	116	357	143	348	38	36	56	494	406	362	232.13	43	421	9.623	3.266	11.597	4.26331e-31	7.67395e-29	0.0329	0.0536	0.0479	0.0479	TRUE	0.4168
CNAG_06341	34	47	41	249	61	202	28	29	20	344	173	210	134.16	26	242	9.622	3.266	9.82	9.20203e-23	5.82795e-21	0.0781	0.0585	0.0637	0.0637	TRUE	0.4261
CNAG_01963	43	54	75	356	103	203	36	33	36	492	293	211	183.59	35	332	9.496	3.247	9.831	8.28631e-23	5.37747e-21	0.0946	0.0554	0.067	0.067	TRUE	0.2244
CNAG_04330	10	1	9	40	13	26	8	1	4	55	37	27	22.11	4	40	9.398	3.232	5.624	1.86124e-08	1.27948e-07	0.3785	0.1166	0.1429	0.1429	TRUE	0.5629
CNAG_03964	39	51	52	221	73	281	33	31	25	306	207	293	149.09	30	269	9.218	3.204	10.968	5.45301e-28	5.82791e-26	0.0209	0.0573	0.0476	0.0476	TRUE	0.3508
CNAG_05228	59	82	87	282	159	417	49	50	42	390	452	434	236.24	47	425	9.056	3.179	12.511	6.53752e-36	2.12936e-33	0	0.0535	0.0377	0.0377	TRUE	0.0921
CNAG_02053	5	1	3	19	8	5	4	1	1	26	23	5	10.08	2	18	9.05	3.178	3.991	6.5929e-05	0.00021891	0.4932	0.1998	0.2477	0.2477	TRUE	1.0933
CNAG_05130	301	296	428	1309	698	1839	252	180	207	1810	1984	1915	1058.03	213	1903	8.955	3.163	13.763	4.26564e-43	2.65245e-40	0.012	0.0485	0.0361	0.0361	TRUE	0.286
CNAG_04298	63	146	103	414	173	601	53	89	50	573	492	626	313.56	64	564	8.858	3.147	11.124	9.57348e-29	1.25928e-26	0.0491	0.0519	0.0511	0.0511	TRUE	0.8814
CNAG_05542	0	3	1	6	4	3	0	2	0	8	11	3	4.18	1	7	8.839	3.144	2.82	0.00479965	0.0104089	0	0.4152	0.3949	0.3949	TRUE	0.3812
CNAG_03302	87	107	83	527	127	416	73	65	40	729	361	433	283.5	59	508	8.647	3.112	9.642	5.33726e-22	2.99236e-20	0.108	0.0524	0.068	0.068	TRUE	0.5385
CNAG_01944	2	6	4	8	7	30	2	4	2	11	20	31	11.58	3	21	8.637	3.11	4.523	6.09568e-06	2.53154e-05	0	0.18	0.1739	0.1739	TRUE	0.0982
CNAG_02420	5	1	6	16	9	17	4	1	3	22	26	18	12.18	3	22	8.63	3.109	4.673	2.97372e-06	1.32337e-05	0	0.1734	0.155	0.155	TRUE	0.6764
CNAG_01140	84	96	136	438	144	624	70	58	66	606	409	650	309.88	65	555	8.628	3.109	11.606	3.85889e-31	7.13373e-29	0.03	0.052	0.0452	0.0452	TRUE	0.5455
CNAG_03141	5	15	18	67	16	52	4	9	9	93	45	54	35.71	7	64	8.624	3.108	6.928	4.26961e-12	5.84082e-11	0.0922	0.0901	0.0906	0.0906	TRUE	0.6466
CNAG_04546	20	27	9	65	39	107	17	16	4	90	111	111	58.28	12	104	8.582	3.101	7.506	6.07792e-14	1.1297e-12	0.17	0.0734	0.0888	0.0888	TRUE	2.323
CNAG_06546	19	17	19	109	35	47	16	10	9	151	99	49	55.77	12	100	8.569	3.099	7.128	1.01514e-12	1.54991e-11	0.1786	0.0746	0.1004	0.1004	TRUE	0.0651
CNAG_07584	1	3	3	9	6	8	1	2	1	12	17	8	6.99	1	12	8.555	3.097	3.68	0.000233019	0.000686413	0	0.2673	0.2224	0.2224	TRUE	0.0752
CNAG_06865	57	55	75	340	100	231	48	33	36	470	284	241	185.4	39	332	8.547	3.095	9.771	1.49519e-22	8.97112e-21	0.0769	0.0553	0.0615	0.0615	TRUE	0.5981
CNAG_08006	21	38	35	210	40	82	18	23	17	290	114	85	91.18	19	163	8.541	3.094	7.381	1.57497e-13	2.7204e-12	0.2206	0.0639	0.1049	0.1049	TRUE	1.1965
CNAG_03772	983	1438	965	8218	1644	2191	824	872	466	11366	4673	2282	3413.8	721	6107	8.474	3.083	4.462	8.1139e-06	3.29372e-05	0.3435	0.0475	0.1248	0.3435	TRUE	0.2781
CNAG_02821	28	45	49	251	49	131	23	27	24	347	139	136	116.21	25	207	8.411	3.072	8.17	3.07382e-16	7.96509e-15	0.1513	0.0603	0.085	0.085	TRUE	3.6576
CNAG_01132	62	71	73	398	78	296	52	43	35	550	222	308	201.79	43	360	8.392	3.069	9.089	9.97081e-20	4.23605e-18	0.119	0.0546	0.0724	0.0724	TRUE	0.2771
CNAG_05086	59	75	90	341	133	295	49	45	43	472	378	307	215.88	46	386	8.376	3.066	11.196	4.26072e-29	5.82866e-27	0.0253	0.0541	0.0449	0.0449	TRUE	0.0894
CNAG_03132	13	15	19	72	36	43	11	9	9	100	102	45	45.98	10	82	8.354	3.063	7.257	3.95555e-13	6.41137e-12	0	0.0805	0.0853	0.0853	TRUE	1.6467
CNAG_05473	34	40	37	176	51	177	28	24	18	243	145	184	107.22	23	191	8.285	3.051	9.436	3.86281e-21	1.98659e-19	0.0448	0.0614	0.0573	0.0573	TRUE	0.1012
CNAG_05289	12	22	24	86	33	76	10	13	12	119	94	79	54.48	12	97	8.277	3.049	8.298	1.05696e-16	2.93886e-15	0	0.0753	0.0619	0.0619	TRUE	0.1422
CNAG_00080	13	20	26	100	28	73	11	12	13	138	80	76	54.92	12	98	8.265	3.047	7.957	1.76874e-15	4.14322e-14	0	0.0751	0.0708	0.0708	TRUE	1.2113
CNAG_04126	1	1	1	2	4	3	1	1	0	3	11	3	3.2	1	6	8.229	3.041	2.432	0.0150225	0.02844	0	0.5286	0.4678	0.4678	TRUE	0.582
CNAG_05548	106	57	118	459	179	314	89	35	57	635	509	327	275.17	60	490	8.199	3.035	8.858	8.16449e-19	2.98637e-17	0.1472	0.0526	0.0775	0.0775	TRUE	0.1892
CNAG_06741	98	148	164	429	197	841	82	90	79	593	560	876	380.05	84	676	8.111	3.02	11.458	2.13531e-30	3.31944e-28	0.0324	0.0511	0.045	0.045	TRUE	0.7951
CNAG_00568	134	120	202	687	253	589	112	73	98	950	719	613	427.56	94	761	8.096	3.017	11.106	1.16669e-28	1.45337e-26	0.0442	0.0506	0.0486	0.0486	TRUE	0.1905
CNAG_05202	173	305	401	1539	399	940	145	185	194	2129	1134	979	794.22	175	1414	8.093	3.017	9.929	3.11904e-23	2.1123e-21	0.1036	0.049	0.0641	0.0641	TRUE	1.2424
CNAG_07406	46	59	59	251	95	201	39	36	29	347	270	209	154.89	35	275	8.082	3.015	10.072	7.3356e-24	5.51379e-22	0.0406	0.057	0.0521	0.0521	TRUE	0.086
CNAG_04077	42	76	72	236	123	254	35	46	35	326	350	265	176.1	39	314	8.058	3.01	10.891	1.2721e-27	1.33864e-25	0.015	0.0558	0.0441	0.0441	TRUE	0.2497
CNAG_06082	2	3	1	11	2	8	2	2	0	15	6	8	5.53	1	10	7.977	2.996	3.244	0.00118015	0.00293216	0	0.3252	0.2871	0.2871	TRUE	0.295
CNAG_00142	108	134	126	568	145	597	91	81	61	786	412	622	342.02	78	607	7.889	2.98	10.211	1.76124e-24	1.43415e-22	0.0661	0.0515	0.0558	0.0558	TRUE	0.0786
CNAG_06127	214	256	335	1476	295	987	179	155	162	2041	838	1028	734.05	165	1302	7.889	2.98	9.504	2.02497e-21	1.09061e-19	0.1132	0.0491	0.0682	0.0682	TRUE	0.8883
CNAG_05087	3	3	3	14	2	16	3	2	1	19	6	17	7.92	2	14	7.867	2.976	3.832	0.000126872	0.000396093	0	0.2415	0.212	0.212	TRUE	0.3052
CNAG_01542	282	275	308	1432	471	956	236	167	149	1981	1339	996	811.14	184	1439	7.838	2.97	10.06	8.27372e-24	6.08519e-22	0.0874	0.0489	0.0605	0.0605	TRUE	0.1475
CNAG_04395	101	128	135	623	138	489	85	78	65	862	392	509	331.78	76	588	7.801	2.964	9.657	4.60519e-22	2.62496e-20	0.0873	0.0517	0.0622	0.0622	TRUE	0.32
CNAG_06340	154	236	320	689	450	1057	129	143	155	953	1279	1101	626.6	142	1111	7.782	2.96	12.564	3.34304e-36	1.2035e-33	0.0128	0.0495	0.037	0.037	TRUE	0.073
CNAG_06831	30	40	40	211	40	116	25	24	19	292	114	121	99.18	23	176	7.757	2.956	7.75	9.21369e-15	1.92139e-13	0.151	0.0625	0.086	0.086	TRUE	3.4615
CNAG_00454	94	124	197	622	232	402	79	75	95	860	659	419	364.58	83	646	7.755	2.955	10.039	1.02381e-23	7.29468e-22	0.0707	0.0512	0.0573	0.0573	TRUE	0.0776
CNAG_06916	37	72	47	225	63	246	31	44	23	311	179	256	140.64	33	249	7.754	2.955	9.115	7.87046e-20	3.38578e-18	0.076	0.058	0.0625	0.0625	TRUE	0.1454
CNAG_06848	1	1	1	5	1	4	1	1	0	7	3	4	2.64	1	5	7.734	2.951	2.315	0.020591	0.0375779	0	0.6299	0.5018	0.5018	TRUE	0.1954
CNAG_04348	91	107	137	446	141	546	76	65	66	617	401	569	298.93	69	529	7.708	2.946	11.197	4.20666e-29	5.82866e-27	0.0245	0.0522	0.0437	0.0437	TRUE	0.3779
CNAG_05160	2	2	6	17	7	4	2	1	3	24	20	4	8.89	2	16	7.683	2.942	3.683	0.000230218	0.000678747	0	0.2202	0.2483	0.2483	TRUE	0.868
CNAG_07673	2	4	6	24	4	9	2	2	3	33	11	9	10.16	2	18	7.627	2.931	4.021	5.80009e-05	0.000194474	0	0.1986	0.2075	0.2075	TRUE	2.3972
CNAG_05151	104	146	161	634	198	465	87	89	78	877	563	484	362.9	85	641	7.605	2.927	10.452	1.42781e-25	1.28503e-23	0.0515	0.0513	0.0514	0.0514	TRUE	0.5417
CNAG_06031	47	51	50	204	87	174	39	31	24	282	247	181	134.19	31	237	7.589	2.924	9.499	2.11282e-21	1.12028e-19	0.0437	0.0585	0.0545	0.0545	TRUE	0.1655
CNAG_02751	5422	6313	10822	31635	14077	18386	4544	3829	5228	43754	40009	19149	19418.9	4534	34304	7.566	2.92	9.777	1.41973e-22	8.59377e-21	0.0864	0.0471	0.0642	0.0642	TRUE	0.9658
CNAG_05728	1	6	5	20	5	11	1	4	2	28	14	11	10.04	2	18	7.485	2.904	4.071	4.68654e-05	0.00016141	0	0.2004	0.1904	0.1904	TRUE	0.9483
CNAG_07954	1	4	4	18	3	6	1	2	2	25	9	6	7.48	2	13	7.477	2.903	3.501	0.000463024	0.00127294	0	0.2529	0.26	0.26	TRUE	1.9274
CNAG_05266	7	16	12	50	21	32	6	10	6	69	60	33	30.59	7	54	7.464	2.9	6.257	3.91421e-10	3.7082e-09	0	0.0974	0.0952	0.0952	TRUE	0.354
CNAG_04307	507	820	742	2587	1137	2637	425	497	358	3578	3232	2746	1806.12	427	3185	7.463	2.9	12.38	3.36347e-35	9.5859e-33	0.0198	0.0479	0.0385	0.0385	TRUE	0.1357
CNAG_07872	3	5	12	27	15	11	3	3	6	37	43	11	17.13	4	30	7.457	2.899	4.742	2.11775e-06	9.78082e-06	0.2578	0.1369	0.161	0.161	TRUE	1.0026
CNAG_03105	21	23	14	101	27	58	18	14	7	140	77	60	52.53	13	92	7.44	2.895	6.746	1.5225e-11	1.85301e-10	0.1743	0.0763	0.0982	0.0982	TRUE	0.5348
CNAG_06742	306	370	385	1312	490	1663	256	224	186	1815	1393	1732	934.36	222	1647	7.431	2.893	12.135	6.88678e-34	1.62433e-31	0.02	0.0487	0.039	0.039	TRUE	0.2404
CNAG_06329	8	19	21	57	17	79	7	12	10	79	48	82	39.63	10	70	7.419	2.891	7.107	1.18419e-12	1.78411e-11	0	0.0859	0.0749	0.0749	TRUE	0.3663
CNAG_00394	285	389	413	1926	504	844	239	236	200	2664	1432	879	941.6	225	1658	7.383	2.884	8.603	7.73951e-18	2.49709e-16	0.1527	0.0486	0.079	0.079	TRUE	0.1966
CNAG_02984	12	17	50	91	30	114	10	10	24	126	85	119	62.4	15	110	7.285	2.865	7.421	1.15946e-13	2.07067e-12	0.1073	0.0717	0.0791	0.0791	TRUE	2.1191
CNAG_07697	4	7	7	26	12	12	3	4	3	36	34	12	15.59	3	27	7.271	2.862	4.751	2.0218e-06	9.40115e-06	0	0.1458	0.1452	0.1452	TRUE	1.712
CNAG_07912	60	37	49	187	93	161	50	22	24	259	264	168	131.17	32	230	7.256	2.859	8.275	1.28464e-16	3.54311e-15	0.1149	0.0588	0.0722	0.0722	TRUE	1.7421
CNAG_02484	8	5	10	43	8	19	7	3	5	59	23	20	19.43	5	34	7.236	2.855	4.992	5.96325e-07	3.07606e-06	0.2185	0.1263	0.1456	0.1456	TRUE	2.7002
CNAG_05727	3	0	3	5	4	9	3	0	1	7	11	9	5.27	1	9	7.217	2.851	3.019	0.00253895	0.00588691	0	0.3392	0.3038	0.3038	TRUE	0.6588
CNAG_08009	21	31	30	89	48	104	18	19	14	123	136	108	69.79	17	122	7.214	2.851	8.668	4.40506e-18	1.45558e-16	0	0.0691	0.0524	0.0524	TRUE	0.1029
CNAG_04947	34	69	45	153	76	224	28	42	22	212	216	233	125.5	31	220	7.211	2.85	9.303	1.3671e-20	6.49371e-19	0.034	0.0593	0.0534	0.0534	TRUE	0.87
CNAG_00846	44	58	61	199	74	229	37	35	29	275	210	239	137.6	34	241	7.207	2.849	10.144	3.51755e-24	2.79768e-22	0	0.0582	0.0439	0.0439	TRUE	0.086
CNAG_06629	5	9	18	54	13	23	4	5	9	75	37	24	25.66	6	45	7.204	2.849	5.444	5.21797e-08	3.27139e-07	0.2061	0.107	0.1289	0.1289	TRUE	0.3322
CNAG_01349	2	14	6	28	9	29	2	8	3	39	26	30	17.93	4	32	7.176	2.843	5.025	5.03305e-07	2.64206e-06	0.146	0.1329	0.1343	0.1343	TRUE	1.4823
CNAG_03055	122	245	251	861	263	703	102	149	121	1191	747	732	507.1	124	890	7.173	2.843	10.298	7.1636e-25	6.04926e-23	0.0536	0.05	0.0514	0.0514	TRUE	1.0357
CNAG_00433	120	159	197	605	235	537	101	96	95	837	668	559	392.69	97	688	7.067	2.821	11.246	2.4207e-29	3.5229e-27	0.0212	0.0509	0.0408	0.0408	TRUE	0.1158
CNAG_03064	45	59	69	191	62	292	38	36	33	264	176	304	141.89	36	248	7.067	2.821	9.529	1.59362e-21	8.65106e-20	0.0326	0.0579	0.0508	0.0508	TRUE	0.1731
CNAG_00845	68	91	118	343	112	380	57	55	57	474	318	396	226.28	56	396	7.06	2.82	10.704	9.7107e-27	9.76783e-25	0.0162	0.0538	0.0422	0.0422	TRUE	0.06
CNAG_01064	71	82	85	395	112	183	60	50	41	546	318	191	200.92	50	352	7.052	2.818	7.989	1.3651e-15	3.26682e-14	0.1474	0.0547	0.0808	0.0808	TRUE	0.1429
CNAG_06930	94	191	203	789	240	281	79	116	98	1091	682	293	393.12	98	689	7.042	2.816	7.584	3.35372e-14	6.46181e-13	0.21	0.0509	0.0948	0.0948	TRUE	0.065
CNAG_04523	338	175	351	533	560	1535	283	106	170	737	1592	1599	747.75	186	1309	7.039	2.815	7.887	3.10422e-15	6.96158e-14	0.1959	0.0491	0.0894	0.0894	TRUE	2.2635
CNAG_06296	18	16	33	61	46	74	15	10	16	84	131	77	55.49	14	97	7.017	2.811	7.511	5.84597e-14	1.09552e-12	0.048	0.0748	0.0689	0.0689	TRUE	0.5788
CNAG_07813	370	462	504	1472	841	1369	310	280	243	2036	2390	1426	1114.29	278	1951	7.015	2.81	10.983	4.61399e-28	5.09027e-26	0.04	0.0484	0.0456	0.0456	TRUE	0.1328
CNAG_07413	168	312	292	587	381	1339	141	189	141	812	1083	1395	626.73	157	1097	6.984	2.804	10.406	2.33435e-25	2.07363e-23	0.0495	0.0495	0.0495	0.0495	TRUE	0.0742
CNAG_02867	205	276	285	1222	343	631	172	167	138	1690	975	657	633.18	159	1107	6.974	2.802	8.834	1.00845e-18	3.64962e-17	0.1156	0.0494	0.0697	0.0697	TRUE	0.2041
CNAG_03415	200	184	259	645	342	896	168	112	125	892	972	933	533.61	135	932	6.94	2.795	11.47	1.85715e-30	3.0245e-28	0.0161	0.0499	0.0395	0.0395	TRUE	0.468
CNAG_05064	6	11	9	31	18	20	5	7	4	43	51	21	21.82	5	38	6.936	2.794	5.372	7.79127e-08	4.7245e-07	0	0.1176	0.1138	0.1138	TRUE	0.3262
CNAG_07951	65	83	120	421	84	290	54	50	58	582	239	302	214.31	54	374	6.932	2.793	8.496	1.96767e-17	5.95526e-16	0.1059	0.0542	0.0697	0.0697	TRUE	0.6509
CNAG_02162	99	185	184	758	183	381	83	112	89	1048	520	397	374.89	95	655	6.92	2.791	8.316	9.10973e-17	2.56422e-15	0.1438	0.0511	0.0765	0.0765	TRUE	0.6192
CNAG_07878	205	270	284	844	357	1024	172	164	137	1167	1015	1066	620.21	158	1083	6.89	2.785	12.191	3.45661e-34	8.75675e-32	0.006	0.0495	0.0348	0.0348	TRUE	0.1495
CNAG_03912	28	18	42	76	39	147	23	11	20	105	111	153	70.62	18	123	6.857	2.778	7.805	5.95365e-15	1.27658e-13	0.06	0.0688	0.067	0.067	TRUE	0.8215
CNAG_05402	48	126	135	326	139	390	40	76	65	451	395	406	239	60	417	6.839	2.774	9.924	3.27258e-23	2.19455e-21	0.035	0.0535	0.049	0.049	TRUE	0.7322
CNAG_06731	1	3	3	4	7	6	1	2	1	6	20	6	5.96	1	11	6.794	2.764	3.051	0.002278	0.0053398	0	0.3052	0.2847	0.2847	TRUE	0.8283
CNAG_01725	14	20	8	60	22	37	12	12	4	83	63	39	35.3	9	62	6.784	2.762	5.893	3.7965e-09	3.04075e-08	0.1874	0.0906	0.1094	0.1094	TRUE	0.2088
CNAG_06798	123	171	195	468	233	695	103	104	94	647	662	724	389.06	100	678	6.768	2.759	11.959	5.83374e-33	1.24696e-30	0	0.051	0.0339	0.0339	TRUE	0.0431
CNAG_05939	1093	1735	1884	5537	2907	3425	916	1052	910	7658	8262	3567	3727.66	959	6496	6.767	2.759	9.286	1.59671e-20	7.53205e-19	0.0981	0.0474	0.0631	0.0631	TRUE	1.4289
CNAG_02143	149	182	213	560	218	843	125	110	103	775	620	878	435.04	113	758	6.757	2.756	11.212	3.57382e-29	5.0927e-27	0.0171	0.0506	0.0396	0.0396	TRUE	0.1023
CNAG_04222	108	155	142	393	149	695	91	94	69	544	423	724	324	85	564	6.732	2.751	9.918	3.46375e-23	2.3002e-21	0.0464	0.0518	0.0501	0.0501	TRUE	0.1088
CNAG_01946	549	383	588	1562	811	2012	460	232	284	2160	2305	2095	1256.22	325	2187	6.731	2.751	10.086	6.39249e-24	4.85829e-22	0.0659	0.0482	0.0522	0.0522	TRUE	1.4952
CNAG_07663	2	1	2	7	1	7	2	1	1	10	3	7	3.84	1	7	6.719	2.748	2.626	0.00862743	0.0174548	0	0.4476	0.3731	0.3731	TRUE	0.0887
CNAG_04820	245	308	424	1381	464	737	205	187	205	1910	1319	768	765.56	199	1332	6.692	2.742	9.005	2.15328e-19	8.71628e-18	0.0998	0.049	0.0646	0.0646	TRUE	0.0675
CNAG_03954	58	89	77	322	72	264	49	54	37	445	205	275	177.46	47	308	6.683	2.74	8.521	1.58391e-17	4.85827e-16	0.0888	0.0557	0.0649	0.0649	TRUE	0.2295
CNAG_00529	147	215	242	856	224	617	123	130	117	1184	637	643	472.28	123	821	6.662	2.736	9.554	1.24425e-21	6.80855e-20	0.0678	0.0503	0.0554	0.0554	TRUE	1.7641
CNAG_00311	985	708	931	139	3008	2491	826	429	450	192	8549	2594	2173.44	568	3778	6.649	2.733	2.238	0.025195	0.044874	1.0737	0.0477	0.2857	1.0737	TRUE	0.2399
CNAG_06468	191	297	306	682	319	1318	160	180	148	943	907	1373	618.44	163	1074	6.62	2.727	10.773	4.62549e-27	4.79369e-25	0.0313	0.0495	0.0434	0.0434	TRUE	0.7131
CNAG_02338	2066	2416	3553	9902	3951	7296	1732	1465	1716	13695	11229	7599	6239.46	1638	10841	6.619	2.727	10.626	2.25816e-26	2.23852e-24	0.0437	0.0473	0.0472	0.0472	TRUE	0.1055
CNAG_01564	55	110	115	293	99	404	46	67	56	405	281	421	212.62	56	369	6.595	2.721	9.798	1.14993e-22	7.1505e-21	0.0306	0.0543	0.0476	0.0476	TRUE	0.4155
CNAG_07407	35	45	74	192	66	152	29	27	36	266	188	158	117.3	31	204	6.594	2.721	8.768	1.82654e-18	6.27815e-17	0.0423	0.0601	0.055	0.055	TRUE	0.2874
CNAG_06242	397	393	477	1238	710	1474	333	238	230	1712	2018	1535	1011.15	267	1755	6.575	2.717	11.069	1.77652e-28	2.13183e-26	0.0291	0.0485	0.0417	0.0417	TRUE	0.3447
CNAG_07790	1	2	2	8	1	5	1	1	1	11	3	5	3.69	1	6	6.572	2.716	2.547	0.0108512	0.0213038	0	0.4645	0.3904	0.3904	TRUE	0.2378
CNAG_04946	221	265	321	985	332	938	185	161	155	1362	944	977	630.65	167	1094	6.57	2.716	11.029	2.77319e-28	3.16144e-26	0.0244	0.0495	0.041	0.041	TRUE	0.5474
CNAG_06997	109	142	155	415	182	536	91	86	75	574	517	558	316.98	84	550	6.566	2.715	11.374	5.61583e-30	8.53606e-28	0	0.0519	0.0357	0.0357	TRUE	0.1027
CNAG_06007	44	52	60	165	46	256	37	32	29	228	131	267	120.5	33	209	6.552	2.712	8.47	2.44633e-17	7.25844e-16	0.0604	0.0598	0.06	0.06	TRUE	0.2222
CNAG_02659	15	22	35	79	40	62	13	13	17	109	114	65	55.06	14	96	6.544	2.71	7.3	2.88334e-13	4.7869e-12	0	0.075	0.0686	0.0686	TRUE	0.8686
CNAG_06932	20	26	25	120	20	60	17	16	12	166	57	62	54.99	15	95	6.527	2.706	6.3	2.97024e-10	2.89408e-09	0.1868	0.075	0.1027	0.1027	TRUE	3.8302
CNAG_01359	861	863	1442	3820	1392	3193	722	523	697	5283	3956	3326	2417.8	647	4188	6.473	2.694	10.618	2.44953e-26	2.39354e-24	0.041	0.0476	0.0457	0.0457	TRUE	0.1854
CNAG_03400	100	118	169	476	148	430	84	72	82	658	421	448	293.98	79	509	6.464	2.692	10.07	7.5215e-24	5.59207e-22	0.0319	0.0523	0.0458	0.0458	TRUE	0.7598
CNAG_02706	20	38	27	92	31	115	17	23	13	127	88	120	64.66	18	112	6.448	2.689	7.712	1.23886e-14	2.4923e-13	0.029	0.0708	0.0621	0.0621	TRUE	0.5119
CNAG_07362	214	295	381	731	356	1399	179	179	184	1011	1012	1457	670.37	181	1160	6.428	2.684	11.024	2.93319e-28	3.28902e-26	0.023	0.0493	0.0402	0.0402	TRUE	0.6081
CNAG_03675	120	197	188	454	190	788	101	119	91	628	540	821	383.25	104	663	6.425	2.684	10.333	5.01768e-25	4.34442e-23	0.0298	0.051	0.0442	0.0442	TRUE	0.2013
CNAG_05239	42	42	69	209	46	170	35	25	33	289	131	177	115.14	31	199	6.425	2.684	7.988	1.36595e-15	3.26682e-14	0.0851	0.0604	0.0669	0.0669	TRUE	0.2304
CNAG_01742	51	63	109	158	133	261	43	38	53	219	378	272	167	45	290	6.419	2.682	9.066	1.23253e-19	5.09881e-18	0.0448	0.0562	0.053	0.053	TRUE	0.1576
CNAG_03897	72	114	154	428	117	366	60	69	74	592	333	381	251.59	68	435	6.411	2.68	9.398	5.57466e-21	2.84557e-19	0.0493	0.0531	0.052	0.052	TRUE	0.6436
CNAG_03521	2	15	20	58	12	20	2	9	10	80	34	21	25.93	7	45	6.389	2.676	4.735	2.18594e-06	1.00415e-05	0.4444	0.1064	0.1668	0.1668	TRUE	0.4556
CNAG_00195	95	130	173	586	135	320	80	79	84	810	384	333	294.92	81	509	6.321	2.66	8.129	4.31152e-16	1.10244e-14	0.1223	0.0522	0.0715	0.0715	TRUE	2.2465
CNAG_06622	213	243	321	1002	401	491	179	147	155	1386	1140	511	586.32	160	1012	6.31	2.658	8.231	1.84899e-16	4.99885e-15	0.1261	0.0496	0.0723	0.0723	TRUE	0.26
CNAG_07948	22	27	33	131	36	35	18	16	16	181	102	36	61.79	17	106	6.299	2.655	5.799	6.66314e-09	5.02949e-08	0.2765	0.0719	0.1242	0.1242	TRUE	0.0845
CNAG_01791	163	235	253	845	202	741	137	143	122	1169	574	772	485.99	134	838	6.288	2.653	9.345	9.21617e-21	4.47082e-19	0.0618	0.0502	0.0546	0.0546	TRUE	0.172
CNAG_02828	17	43	39	81	43	134	14	26	19	112	122	140	72.16	20	125	6.273	2.649	7.954	1.81194e-15	4.22992e-14	0.015	0.0684	0.0574	0.0574	TRUE	0.5241
CNAG_00259	87	141	155	540	96	414	73	86	75	747	273	431	280.7	78	484	6.249	2.644	8.026	1.01068e-15	2.47779e-14	0.1226	0.0525	0.0723	0.0723	TRUE	0.1695
CNAG_02903	797	767	1170	3585	1194	2149	668	465	565	4958	3394	2238	2048.08	566	3530	6.237	2.641	8.988	2.51846e-19	1.00153e-17	0.0893	0.0478	0.0614	0.0614	TRUE	0.095
CNAG_06367	126	234	225	464	256	816	106	142	109	642	728	850	429.24	119	740	6.23	2.639	10.61	2.66555e-26	2.56793e-24	0.0202	0.0506	0.0407	0.0407	TRUE	0.1696
CNAG_03426	222	269	272	630	319	1156	186	163	131	871	907	1204	577.1	160	994	6.23	2.639	10.483	1.03049e-25	9.65559e-24	0.0288	0.0497	0.0428	0.0428	TRUE	0.4138
CNAG_06766	121	199	217	467	223	720	101	121	105	646	634	750	392.75	109	677	6.213	2.635	11.19	4.57503e-29	6.13592e-27	0.0057	0.0509	0.0358	0.0358	TRUE	0.1083
CNAG_02328	104	148	187	463	132	608	87	90	90	640	375	633	319.34	89	549	6.203	2.633	9.699	3.03286e-22	1.75803e-20	0.0392	0.0518	0.048	0.048	TRUE	0.7955
CNAG_01749	42	48	61	205	45	156	35	29	29	284	128	162	111.28	31	191	6.203	2.633	7.827	4.99606e-15	1.08831e-13	0.0833	0.0609	0.0669	0.0669	TRUE	0.442
CNAG_05766	17	57	36	171	43	50	14	35	17	237	122	52	79.5	22	137	6.168	2.625	5.662	1.50024e-08	1.05032e-07	0.3432	0.0664	0.1342	0.1342	TRUE	0.1302
CNAG_01812	101	206	199	539	195	556	85	125	96	745	554	579	364.08	102	626	6.143	2.619	10.098	5.63324e-24	4.37857e-22	0.0277	0.0512	0.044	0.044	TRUE	0.4131
CNAG_07369	44	44	48	163	59	127	37	27	23	225	168	132	102.03	29	175	6.126	2.615	8.058	7.72747e-16	1.91507e-14	0.0539	0.0621	0.0599	0.0599	TRUE	0.135
CNAG_04567	15	22	40	93	25	75	13	13	19	129	71	78	53.84	15	93	6.115	2.612	6.932	4.16069e-12	5.71468e-11	0.0633	0.0756	0.0727	0.0727	TRUE	1.0398
CNAG_04711	6	15	5	41	11	12	5	9	2	57	31	12	19.5	5	33	6.107	2.611	4.307	1.65807e-05	6.32174e-05	0.3913	0.126	0.1817	0.1817	TRUE	0.1073
CNAG_04777	153	168	185	828	139	374	128	102	89	1145	395	390	374.88	106	643	6.066	2.601	7.006	2.4518e-12	3.47932e-11	0.2108	0.0511	0.0949	0.0949	TRUE	5.4254
CNAG_02122	234	290	338	984	285	1017	196	176	163	1361	810	1059	627.58	178	1077	6.056	2.598	10.123	4.36917e-24	3.43507e-22	0.0354	0.0495	0.0449	0.0449	TRUE	0.0807
CNAG_07676	1386	2369	2308	4906	2724	7621	1162	1437	1115	6785	7742	7937	4363.02	1238	7488	6.049	2.597	11.796	4.10715e-32	8.26263e-30	0.0126	0.0474	0.0346	0.0346	TRUE	0.2398
CNAG_02551	31	38	47	137	51	95	26	23	23	189	145	99	84.18	24	144	6.042	2.595	7.741	9.8705e-15	2.02814e-13	0.053	0.0653	0.0618	0.0618	TRUE	0.0738
CNAG_00292	1304	1449	1858	5046	1764	5088	1093	879	898	6979	5014	5299	3360.18	957	5764	6.03	2.592	11.106	1.17665e-28	1.45337e-26	0.0237	0.0475	0.0388	0.0388	TRUE	0.4144
CNAG_00613	24	31	51	131	34	100	20	19	25	181	97	104	74.25	21	127	6.029	2.592	7.412	1.24814e-13	2.21173e-12	0.0636	0.0678	0.0667	0.0667	TRUE	1.3305
CNAG_06472	178	241	269	596	260	934	149	146	130	824	739	973	493.56	142	845	5.985	2.581	10.976	4.99608e-28	5.42432e-26	0.0106	0.0501	0.0366	0.0366	TRUE	0.1425
CNAG_01034	43	70	67	252	62	128	36	42	32	349	176	133	128.15	37	219	5.956	2.574	7.215	5.39252e-13	8.59786e-12	0.1313	0.059	0.0792	0.0792	TRUE	0.5863
CNAG_02502	85	144	120	256	115	575	71	87	58	354	327	599	249.39	72	427	5.954	2.574	8.525	1.52952e-17	4.71259e-16	0.0736	0.0532	0.0592	0.0592	TRUE	1.4578
CNAG_01354	207	253	261	523	238	1218	173	153	126	723	676	1269	520.23	151	889	5.92	2.566	8.876	6.90636e-19	2.56736e-17	0.0751	0.05	0.0571	0.0571	TRUE	1.6649
CNAG_07949	12	6	9	29	11	29	10	4	4	40	31	30	19.94	6	34	5.919	2.565	4.979	6.37641e-07	3.27437e-06	0.036	0.1243	0.1124	0.1124	TRUE	0.8522
CNAG_06807	64	96	91	257	121	216	54	58	44	355	344	225	180.02	52	308	5.918	2.565	8.955	3.39091e-19	1.31773e-17	0.0379	0.0556	0.0502	0.0502	TRUE	0.6645
CNAG_00513	162	211	248	673	224	660	136	128	120	931	637	687	439.73	128	752	5.898	2.56	10.321	5.63383e-25	4.81693e-23	0.0211	0.0505	0.0407	0.0407	TRUE	0.5105
CNAG_07540	196	164	321	576	334	697	164	99	155	797	949	726	481.78	139	824	5.897	2.56	9.703	2.9386e-22	1.71795e-20	0.0392	0.0502	0.0468	0.0468	TRUE	0.6725
CNAG_04143	34	29	39	139	46	54	28	18	19	192	131	56	74.03	22	126	5.867	2.553	6.18	6.41946e-10	5.86236e-09	0.1979	0.0678	0.1013	0.1013	TRUE	0.0899
CNAG_03624	120	200	183	408	170	732	101	121	88	564	483	762	353.35	103	603	5.862	2.551	9.556	1.22452e-21	6.75459e-20	0.0371	0.0514	0.0468	0.0468	TRUE	0.2468
CNAG_02190	99	126	116	389	139	308	83	76	56	538	395	321	244.88	72	418	5.848	2.548	8.895	5.81839e-19	2.18669e-17	0.051	0.0533	0.0526	0.0526	TRUE	0.1706
CNAG_06126	32	62	47	128	30	225	27	38	23	177	85	234	97.29	29	165	5.81	2.539	6.919	4.55333e-12	6.21652e-11	0.1373	0.0628	0.081	0.081	TRUE	0.1116
CNAG_02603	98	111	121	199	172	424	82	67	58	275	489	442	235.6	69	402	5.804	2.537	8.767	1.84301e-18	6.3031e-17	0.0536	0.0535	0.0536	0.0536	TRUE	0.4643
CNAG_07884	497	529	674	2098	637	1392	417	321	326	2902	1810	1450	1204.15	355	2054	5.803	2.537	8.963	3.16423e-19	1.24387e-17	0.0768	0.0483	0.0564	0.0564	TRUE	0.351
CNAG_07704	11	21	11	45	23	30	9	13	5	62	65	31	31.02	9	53	5.771	2.529	5.46	4.75554e-08	2.9952e-07	0.1286	0.0967	0.1033	0.1033	TRUE	1.1936
CNAG_07791	4	5	4	13	7	10	3	3	2	18	20	10	9.43	3	16	5.762	2.527	3.662	0.000250606	0.000731915	0	0.2102	0.1752	0.1752	TRUE	0.5226
CNAG_00603	97	203	181	411	178	581	81	123	87	568	506	605	328.55	97	560	5.757	2.525	9.829	8.41213e-23	5.37747e-21	0.0219	0.0517	0.0428	0.0428	TRUE	0.5707
CNAG_05619	100	134	158	411	147	377	84	81	76	568	418	393	270.05	80	460	5.726	2.518	9.763	1.6169e-22	9.61704e-21	0.0204	0.0527	0.0421	0.0421	TRUE	0.4989
CNAG_01687	176	207	240	755	200	571	148	126	116	1044	568	595	432.73	130	736	5.697	2.51	8.783	1.58821e-18	5.51439e-17	0.067	0.0506	0.0552	0.0552	TRUE	1.5787
CNAG_01648	4810	6103	8192	22673	8362	10743	4031	3701	3957	31359	23766	11189	13000.6	3896	22105	5.672	2.504	7.974	1.5406e-15	3.62121e-14	0.107	0.0471	0.0709	0.0709	TRUE	0.1316
CNAG_01268	6	6	3	22	5	9	5	4	1	30	14	9	10.69	3	18	5.625	2.492	3.595	0.000324162	0.000921559	0.2547	0.1911	0.2031	0.2031	TRUE	0.4847
CNAG_04915	4	2	1	14	2	1	3	1	0	19	6	1	5.19	1	9	5.614	2.489	2.431	0.0150496	0.0284756	0.9534	0.3437	0.4592	0.4592	TRUE	0.3836
CNAG_03129	44	63	54	168	44	191	37	38	26	232	125	199	109.59	34	185	5.602	2.486	7.781	7.21475e-15	1.52783e-13	0.0551	0.0611	0.0595	0.0595	TRUE	0.1812
CNAG_06015	26	55	45	115	46	133	22	33	22	159	131	139	84.2	26	143	5.58	2.48	7.872	3.48376e-15	7.73665e-14	0.0121	0.0653	0.0533	0.0533	TRUE	0.5411
CNAG_07589	78	85	127	270	117	276	65	52	61	373	333	287	195.28	59	331	5.577	2.479	9.477	2.61584e-21	1.37633e-19	0.0112	0.0549	0.0414	0.0414	TRUE	0.0805
CNAG_04105	13168	17654	22278	66505	23018	22799	11036	10707	10762	91982	65421	23745	35608.9	10835	60383	5.573	2.478	6.946	3.76693e-12	5.24761e-11	0.1623	0.0471	0.0917	0.0917	TRUE	0.1217
CNAG_03016	603	703	880	2411	897	1567	505	426	425	3335	2549	1632	1478.82	452	2505	5.54	2.47	8.938	3.95333e-19	1.51914e-17	0.0664	0.0481	0.054	0.054	TRUE	0.08
CNAG_00179	33	44	33	129	41	86	28	27	16	178	117	90	75.8	24	128	5.537	2.469	6.831	8.44825e-12	1.0735e-10	0.0927	0.0673	0.0738	0.0738	TRUE	0.2385
CNAG_05212	45	55	52	191	66	77	38	33	25	264	188	80	104.69	32	177	5.536	2.469	6.372	1.86008e-10	1.89329e-09	0.1794	0.0617	0.0933	0.0933	TRUE	0.1108
CNAG_06517	113	193	168	459	155	513	95	117	81	635	441	534	317.1	98	537	5.519	2.464	9.395	5.70459e-21	2.86907e-19	0.0287	0.0519	0.0447	0.0447	TRUE	0.0838
CNAG_04580	165	312	302	495	283	1067	138	189	146	685	804	1111	512.27	158	867	5.497	2.459	9.243	2.39606e-20	1.10737e-18	0.0418	0.05	0.048	0.048	TRUE	0.2748
CNAG_07745	56913	43603	67944	150831	82458	138687	47700	26445	32822	208611	234361	144443	115730	35656	195805	5.492	2.457	8.826	1.08758e-18	3.8948e-17	0.0747	0.047	0.0559	0.0559	TRUE	0.4236
CNAG_06253	9	14	18	48	14	29	8	8	9	66	40	30	26.85	8	45	5.491	2.457	5.322	1.02791e-07	6.11384e-07	0	0.1044	0.0975	0.0975	TRUE	0.3424
CNAG_07917	44	73	38	129	37	241	37	44	18	178	105	251	105.68	33	178	5.489	2.457	6.528	6.65646e-11	7.25003e-10	0.1677	0.0616	0.0876	0.0876	TRUE	0.083
CNAG_03597	14	22	20	74	19	32	12	13	10	102	54	33	37.4	12	63	5.488	2.456	5.441	5.28795e-08	3.30618e-07	0.1603	0.0882	0.1061	0.1061	TRUE	0.2496
CNAG_00762	71	96	93	170	94	366	60	58	45	235	267	381	174.36	54	294	5.48	2.454	8.499	1.90822e-17	5.80099e-16	0.0408	0.0558	0.0513	0.0513	TRUE	0.5083
CNAG_02319	44	39	48	144	41	128	37	24	23	199	117	133	88.79	28	150	5.476	2.453	7.364	1.78825e-13	3.04269e-12	0.0582	0.0644	0.0628	0.0628	TRUE	0.5768
CNAG_07459	56	60	67	167	85	153	47	36	32	231	242	159	124.6	38	211	5.467	2.451	8.18	2.82901e-16	7.41395e-15	0.0341	0.0594	0.0523	0.0523	TRUE	0.5258
CNAG_07404	94	82	112	201	148	287	79	50	54	278	421	299	196.7	61	333	5.461	2.449	8.484	2.1764e-17	6.52919e-16	0.0453	0.0548	0.0522	0.0522	TRUE	0.5788
CNAG_06827	108	104	193	278	196	388	91	63	93	384	557	404	265.42	82	448	5.424	2.439	8.931	4.21715e-19	1.60252e-17	0.0365	0.0528	0.0479	0.0479	TRUE	0.4561
CNAG_02454	57	100	97	187	86	321	48	61	47	259	244	334	165.44	52	279	5.421	2.438	8.873	7.12148e-19	2.61887e-17	0.019	0.0563	0.0452	0.0452	TRUE	0.345
CNAG_06758	170	200	144	436	179	649	142	121	70	603	509	676	353.51	111	596	5.405	2.434	8.383	5.15125e-17	1.48669e-15	0.0687	0.0514	0.0564	0.0564	TRUE	0.6107
CNAG_00449	109	177	163	305	141	638	91	107	79	422	401	664	294.09	92	496	5.391	2.431	8.666	4.48767e-18	1.47575e-16	0.0498	0.0522	0.0515	0.0515	TRUE	1.0475
CNAG_01735	11558	16117	15868	48222	20197	21178	9687	9775	7665	66695	57404	22057	28880.5	9042	48719	5.388	2.43	7.292	3.0599e-13	5.05549e-12	0.1255	0.0471	0.08	0.08	TRUE	0.5321
CNAG_03602	443	746	726	1376	639	2497	371	452	351	1903	1816	2601	1249.06	391	2107	5.387	2.429	10.009	1.39439e-23	9.83263e-22	0.028	0.0482	0.0412	0.0412	TRUE	0.5117
CNAG_07853	23	29	32	89	36	55	19	18	15	123	102	57	55.84	17	94	5.383	2.428	6.461	1.04258e-10	1.10562e-09	0.0745	0.0746	0.0745	0.0745	TRUE	0.2378
CNAG_07578	23	39	44	112	46	61	19	24	21	155	131	64	68.89	21	117	5.367	2.424	6.506	7.69905e-11	8.34573e-10	0.1011	0.0694	0.0779	0.0779	TRUE	0.3499
CNAG_04376	83	142	129	277	128	401	70	86	62	383	364	418	230.43	73	388	5.358	2.422	9.501	2.08326e-21	1.11324e-19	0.0086	0.0537	0.0402	0.0402	TRUE	0.2734
CNAG_02986	12965	12780	20734	37858	25401	27571	10866	7751	10016	52361	72194	28715	30317.2	9544	51090	5.353	2.42	7.896	2.87618e-15	6.49277e-14	0.1049	0.0471	0.0677	0.0677	TRUE	0.0824
CNAG_07536	81	141	142	390	107	324	68	86	69	539	304	337	233.83	74	393	5.337	2.416	8.378	5.37612e-17	1.54507e-15	0.0532	0.0536	0.0534	0.0534	TRUE	1.1834
CNAG_04175	35	57	62	149	40	168	29	35	30	206	114	175	98.1	31	165	5.337	2.416	7.717	1.18796e-14	2.41117e-13	0.0339	0.0627	0.0554	0.0554	TRUE	0.1496
CNAG_00265	231	283	391	1075	297	596	194	172	189	1487	844	621	584.3	185	984	5.33	2.414	7.884	3.17957e-15	7.10727e-14	0.1016	0.0496	0.065	0.065	TRUE	0.3318
CNAG_01931	2	7	7	22	3	10	2	4	3	30	9	10	9.78	3	16	5.316	2.41	3.426	0.000612649	0.00163119	0.2328	0.2045	0.2097	0.2097	TRUE	2.1787
CNAG_06847	624	1045	1633	3959	921	2155	523	634	789	5476	2618	2244	2047.22	649	3446	5.312	2.409	7.479	7.47138e-14	1.36278e-12	0.1366	0.0478	0.074	0.074	TRUE	1.9239
CNAG_01455	1679	2113	3325	7655	2919	3776	1407	1282	1606	10587	8296	3933	4518.58	1432	7605	5.311	2.409	7.695	1.41305e-14	2.8261e-13	0.1235	0.0474	0.0703	0.0703	TRUE	0.1671
CNAG_04337	12	19	17	71	11	25	10	12	8	98	31	26	30.88	10	52	5.31	2.409	4.758	1.95223e-06	9.10241e-06	0.2638	0.0969	0.1366	0.1366	TRUE	4.6013
CNAG_01937	13	13	11	28	20	31	11	8	5	39	57	32	25.33	8	43	5.297	2.405	5.161	2.4588e-07	1.36844e-06	0	0.1078	0.0962	0.0962	TRUE	0.3107
CNAG_07597	27	28	36	88	21	105	23	17	17	122	60	109	57.96	19	97	5.261	2.395	6.638	3.17423e-11	3.66134e-10	0.0502	0.0736	0.0685	0.0685	TRUE	0.4458
CNAG_06228	123	246	201	451	195	630	103	149	97	624	554	656	363.92	116	611	5.258	2.395	9.314	1.23606e-20	5.91235e-19	0.0259	0.0512	0.0435	0.0435	TRUE	0.6613
CNAG_03921	94	99	112	215	102	399	79	60	54	297	290	416	199.29	64	334	5.257	2.394	8.587	8.9238e-18	2.83901e-16	0.0337	0.0547	0.0485	0.0485	TRUE	0.528
CNAG_04365	163	259	298	536	233	853	137	157	144	741	662	888	454.94	146	764	5.248	2.392	10.089	6.16876e-24	4.74094e-22	0.0115	0.0504	0.0372	0.0372	TRUE	0.1647
CNAG_04802	122	173	187	366	147	602	102	105	90	506	418	627	308.08	99	517	5.246	2.391	9.381	6.52855e-21	3.25951e-19	0.0207	0.052	0.0419	0.0419	TRUE	0.1021
CNAG_03259	34	44	29	173	26	43	28	27	14	239	74	45	71.19	23	119	5.244	2.391	4.882	1.04954e-06	5.14612e-06	0.4062	0.0686	0.1517	0.1517	TRUE	1.1353
CNAG_05735	89	89	136	363	129	143	75	54	66	502	367	149	201.98	65	339	5.23	2.387	6.51	7.53153e-11	8.17709e-10	0.1802	0.0546	0.0894	0.0894	TRUE	0.1341
CNAG_04037	120	176	205	505	153	442	101	107	99	698	435	460	316.67	102	531	5.216	2.383	8.977	2.78185e-19	1.09988e-17	0.0337	0.0519	0.046	0.046	TRUE	0.8766
CNAG_05129	5	6	3	19	3	10	4	4	1	26	9	10	9.08	3	15	5.21	2.381	3.309	0.000935543	0.0023762	0.2054	0.2165	0.2147	0.2147	TRUE	1.5717
CNAG_05046	4	6	5	10	7	15	3	4	2	14	20	16	9.79	3	17	5.205	2.38	3.618	0.000296496	0.000850328	0	0.2043	0.1602	0.1602	TRUE	0.1217
CNAG_02334	13	10	9	33	14	22	11	6	4	46	40	23	21.61	7	36	5.203	2.379	4.688	2.76156e-06	1.23944e-05	0.1084	0.1183	0.1164	0.1164	TRUE	0.452
CNAG_06535	51	118	107	186	83	352	43	72	52	257	236	367	170.96	56	287	5.194	2.377	7.983	1.42482e-15	3.38394e-14	0.0529	0.056	0.0552	0.0552	TRUE	0.6833
CNAG_03387	128	181	187	444	209	373	107	110	90	614	594	388	317.33	102	532	5.185	2.374	8.916	4.81564e-19	1.81983e-17	0.0348	0.0519	0.0463	0.0463	TRUE	0.6754
CNAG_05401	106	140	175	313	141	476	89	85	85	433	401	496	264.62	86	443	5.168	2.37	9.794	1.19654e-22	7.30747e-21	0	0.0528	0.0366	0.0366	TRUE	0.1269
CNAG_03645	445	761	576	1074	586	2478	373	462	278	1485	1666	2581	1140.76	371	1911	5.158	2.367	8.363	6.09735e-17	1.74501e-15	0.0754	0.0484	0.0564	0.0564	TRUE	0.9189
CNAG_03310	22	50	78	166	32	120	18	30	38	230	91	125	88.66	29	149	5.145	2.363	6.265	3.72977e-10	3.54795e-09	0.1536	0.0644	0.0859	0.0859	TRUE	0.3687
CNAG_07494	157	226	242	476	202	710	132	137	117	658	574	739	392.91	129	657	5.135	2.36	9.954	2.41243e-23	1.6501e-21	0.0086	0.0509	0.0367	0.0367	TRUE	0.0683
CNAG_07807	7563	8797	12217	28029	12234	15766	6339	5335	5902	38766	34771	16420	17922.3	5859	29986	5.118	2.356	7.933	2.1399e-15	4.9449e-14	0.0825	0.0471	0.0635	0.0635	TRUE	0.7578
CNAG_02672	231	286	332	598	248	1107	194	173	160	827	705	1153	535.39	176	895	5.114	2.354	9.148	5.78647e-20	2.52099e-18	0.0348	0.0499	0.0449	0.0449	TRUE	0.2965
CNAG_00828	155	227	191	391	230	615	130	138	92	541	654	641	365.81	120	612	5.109	2.353	9.273	1.80549e-20	8.45858e-19	0.0231	0.0512	0.0423	0.0423	TRUE	0.4707
CNAG_03465	767	603	781	2645	650	1501	643	366	377	3658	1847	1563	1409.13	462	2356	5.108	2.353	7.077	1.46934e-12	2.17538e-11	0.1531	0.0481	0.0786	0.0786	TRUE	1.3851
CNAG_06756	71	107	129	287	85	292	60	65	62	397	242	304	188.23	62	314	5.076	2.344	8.536	1.39349e-17	4.33247e-16	0.026	0.0552	0.0465	0.0465	TRUE	0.1137
CNAG_01898	70	100	98	217	69	322	59	61	47	300	196	335	166.38	56	277	5.056	2.338	8.112	4.9682e-16	1.25397e-14	0.0377	0.0563	0.051	0.051	TRUE	0.3083
CNAG_01296	151	315	217	356	229	946	127	191	105	492	651	985	425.15	141	709	5.049	2.336	7.477	7.61709e-14	1.38566e-12	0.1072	0.0506	0.0668	0.0668	TRUE	0.2038
CNAG_05535	105	229	153	223	181	665	88	139	74	308	514	693	302.71	100	505	5.044	2.334	7.065	1.60777e-12	2.35991e-11	0.1279	0.0521	0.0738	0.0738	TRUE	0.0823
CNAG_03883	156	192	221	620	215	302	131	116	107	858	611	315	356.18	118	595	5.037	2.332	7.166	7.71874e-13	1.19719e-11	0.1221	0.0513	0.0722	0.0722	TRUE	0.0877
CNAG_02848	89	98	143	381	105	188	75	59	69	527	298	196	204.05	68	340	5.035	2.332	6.901	5.15431e-12	6.96748e-11	0.1256	0.0546	0.075	0.075	TRUE	0.224
CNAG_07621	2	2	3	3	4	7	2	1	1	4	11	7	4.52	1	7	5.034	2.332	2.466	0.0136524	0.0261063	0	0.3874	0.3142	0.3142	TRUE	0.0805
CNAG_02191	156	192	212	483	153	612	131	116	102	668	435	637	348.31	116	580	5.014	2.326	8.955	3.40992e-19	1.31773e-17	0.0288	0.0514	0.0444	0.0444	TRUE	0.4984
CNAG_04837	160	196	170	739	155	205	134	119	82	1022	441	214	335.21	112	559	5.014	2.326	5.632	1.78024e-08	1.2275e-07	0.2991	0.0516	0.1185	0.1185	TRUE	0.2782
CNAG_00707	187	307	471	1137	250	553	157	186	228	1573	711	576	571.58	190	953	5.01	2.325	6.827	8.67099e-12	1.0963e-10	0.1587	0.0497	0.081	0.081	TRUE	1.4108
CNAG_05225	238	305	482	898	418	634	199	185	233	1242	1188	660	617.94	206	1030	4.993	2.32	8.309	9.69031e-17	2.70538e-15	0.0629	0.0495	0.0538	0.0538	TRUE	1.1994
CNAG_02301	468	485	654	1613	497	1299	392	294	316	2231	1413	1353	999.78	334	1666	4.992	2.32	8.76	1.95773e-18	6.66212e-17	0.0526	0.0486	0.0491	0.0491	TRUE	1.0628
CNAG_02235	49	55	67	213	42	108	41	33	32	295	119	112	105.54	35	175	4.981	2.316	6.208	5.36946e-10	4.98332e-09	0.1566	0.0616	0.0865	0.0865	TRUE	3.6473
CNAG_03644	32	34	32	104	27	81	27	21	15	144	77	84	61.31	21	102	4.967	2.313	6.3	2.96752e-10	2.89408e-09	0.0779	0.0721	0.0735	0.0735	TRUE	1.2127
CNAG_07727	12	11	14	18	16	43	10	7	7	25	45	45	23.11	8	38	4.944	2.306	4.872	1.1031e-06	5.37945e-06	0	0.1137	0.0988	0.0988	TRUE	0.6477
CNAG_04139	98	128	181	249	172	380	82	78	87	344	489	396	246.04	82	410	4.942	2.305	9.071	1.17981e-19	4.92066e-18	0.013	0.0533	0.0406	0.0406	TRUE	0.1446
CNAG_01593	95	129	159	348	83	413	80	78	77	481	236	430	230.34	78	382	4.933	2.302	7.869	3.57544e-15	7.91457e-14	0.0596	0.0537	0.0554	0.0554	TRUE	0.4971
CNAG_00585	56	69	84	183	69	178	47	42	41	253	196	185	127.33	43	211	4.931	2.302	8.211	2.19822e-16	5.87336e-15	0	0.0591	0.0452	0.0452	TRUE	0.3237
CNAG_03826	185	299	288	573	295	687	155	181	139	793	838	716	470.33	158	782	4.93	2.302	9.83	8.37415e-23	5.37747e-21	0.0091	0.0503	0.0364	0.0364	TRUE	0.181
CNAG_02427	121	166	264	614	175	270	101	101	128	849	497	281	326.24	110	542	4.93	2.302	6.708	1.96931e-11	2.3467e-10	0.1514	0.0517	0.0803	0.0803	TRUE	0.1362
CNAG_01236	223	272	353	775	204	875	187	165	171	1072	580	911	514.23	174	854	4.928	2.301	8.585	9.0902e-18	2.87856e-16	0.0465	0.05	0.0489	0.0489	TRUE	0.1869
CNAG_01598	278	333	624	1195	407	778	233	202	301	1653	1157	810	726.04	245	1207	4.91	2.296	7.875	3.42033e-15	7.62053e-14	0.0794	0.0491	0.0592	0.0592	TRUE	0.1117
CNAG_01756	142	130	211	575	120	316	119	79	102	795	341	329	294.21	100	488	4.909	2.295	6.723	1.78206e-11	2.146e-10	0.1469	0.0522	0.079	0.079	TRUE	3.4686
CNAG_07984	0	5	5	13	3	2	0	3	2	18	9	2	5.67	2	10	4.888	2.289	2.441	0.0146581	0.0278041	0.7937	0.3185	0.3835	0.3835	TRUE	0.1325
CNAG_03211	21	27	18	38	27	73	18	16	9	53	77	76	41.33	14	69	4.883	2.288	5.788	7.13618e-09	5.33458e-08	0.0522	0.0843	0.0777	0.0777	TRUE	0.8563
CNAG_02985	495	593	755	1703	675	1232	415	360	365	2355	1918	1283	1116.04	380	1852	4.877	2.286	8.706	3.1424e-18	1.04849e-16	0.0483	0.0484	0.0484	0.0484	TRUE	0.1149
CNAG_06948	86	130	166	254	105	451	72	79	80	351	298	470	225.09	77	373	4.869	2.283	8.563	1.09895e-17	3.44809e-16	0.025	0.0539	0.0448	0.0448	TRUE	0.2288
CNAG_00870	20	15	37	55	36	39	17	9	18	76	102	41	43.79	15	73	4.869	2.283	5.419	5.9931e-08	3.71035e-07	0.136	0.0822	0.0944	0.0944	TRUE	0.1116
CNAG_01736	1007	1448	1594	3983	1516	2218	844	878	770	5509	4309	2310	2436.64	831	4043	4.865	2.282	7.754	8.91608e-15	1.87074e-13	0.0932	0.0476	0.0618	0.0618	TRUE	0.1399
CNAG_05304	54	75	100	161	88	198	45	45	48	223	250	206	136.34	46	226	4.85	2.278	8.532	1.4389e-17	4.45344e-16	0	0.0583	0.0408	0.0408	TRUE	0.0725
CNAG_07702	34	76	51	152	49	125	28	46	25	210	139	130	96.48	33	160	4.85	2.278	6.768	1.3014e-11	1.60678e-10	0.0774	0.063	0.0667	0.0667	TRUE	1.019
CNAG_04694	141	234	298	451	192	754	118	142	144	624	546	785	393.14	135	652	4.846	2.277	9.16	5.2038e-20	2.28166e-18	0.0201	0.0509	0.0408	0.0408	TRUE	0.2002
CNAG_01300	2164	3193	5114	10505	3425	5612	1814	1937	2470	14529	9734	5845	6054.89	2074	10036	4.839	2.275	7.462	8.55316e-14	1.54772e-12	0.1077	0.0473	0.0667	0.0667	TRUE	0.0894
CNAG_02378	246	297	379	821	249	861	206	180	183	1136	708	897	551.56	190	914	4.829	2.272	9.066	1.23743e-19	5.09881e-18	0.028	0.0498	0.0426	0.0426	TRUE	0.0919
CNAG_03603	82	139	128	248	108	364	69	84	62	343	307	379	207.32	72	343	4.812	2.267	8.746	2.22027e-18	7.51813e-17	0.0112	0.0544	0.0415	0.0415	TRUE	0.1851
CNAG_07803	47	51	75	201	61	59	39	31	36	278	173	61	103.23	35	171	4.801	2.263	5.426	5.77152e-08	3.58884e-07	0.2505	0.0619	0.1113	0.1113	TRUE	0.0784
CNAG_04367	27	41	27	73	18	122	23	25	13	101	51	127	56.62	20	93	4.778	2.256	5.765	8.14716e-09	6.0115e-08	0.1259	0.0742	0.0856	0.0856	TRUE	0.1466
CNAG_06761	42	55	44	122	37	139	35	33	21	169	105	145	84.75	30	140	4.765	2.252	6.897	5.3027e-12	7.07622e-11	0.0443	0.0652	0.0601	0.0601	TRUE	0.2036
CNAG_06957	20	13	32	62	26	32	17	8	15	86	74	33	38.85	13	64	4.763	2.252	5.099	3.41752e-07	1.84498e-06	0.1605	0.0867	0.1035	0.1035	TRUE	0.5511
CNAG_03000	4198	5297	9218	16892	6806	10138	3518	3213	4453	23363	19344	10559	10741.6	3728	17755	4.762	2.252	7.716	1.19908e-14	2.42654e-13	0.0828	0.0472	0.0612	0.0612	TRUE	0.216
CNAG_04011	3806	4723	8018	16182	5843	7878	3190	2864	3873	22381	16607	8205	9520.08	3309	15731	4.753	2.249	7.113	1.13204e-12	1.71308e-11	0.1145	0.0472	0.0719	0.0719	TRUE	0.1145
CNAG_05002	6	6	19	18	13	26	5	4	9	25	37	27	17.79	6	30	4.745	2.246	4.28	1.87289e-05	7.04653e-05	0	0.1335	0.1188	0.1188	TRUE	1.0085
CNAG_00934	124	178	246	390	221	395	104	108	119	539	628	411	318.27	110	526	4.744	2.246	8.815	1.19445e-18	4.21137e-17	0.0224	0.0519	0.0422	0.0422	TRUE	0.1163
CNAG_07588	4	5	2	10	4	8	3	3	1	14	11	8	6.81	2	11	4.73	2.242	2.866	0.00415307	0.00916355	0	0.273	0.2337	0.2337	TRUE	0.52
CNAG_02101	27	40	49	107	24	107	23	24	24	148	68	111	66.37	24	109	4.725	2.24	6.455	1.08006e-10	1.14183e-09	0.0511	0.0702	0.0658	0.0658	TRUE	0.0711
CNAG_00930	610	862	944	1281	1042	2220	511	523	456	1772	2962	2312	1422.58	497	2349	4.724	2.24	9.021	1.86531e-19	7.63995e-18	0.0329	0.0481	0.0434	0.0434	TRUE	0.0859
CNAG_05573	434	410	576	1077	515	1199	364	249	278	1490	1464	1249	848.79	297	1401	4.723	2.24	9.357	8.20584e-21	4.03798e-19	0.0217	0.0488	0.0396	0.0396	TRUE	0.4378
CNAG_06217	24	40	45	107	37	59	20	24	22	148	105	61	63.45	22	105	4.721	2.239	6.027	1.6724e-09	1.42397e-08	0.0925	0.0713	0.077	0.077	TRUE	0.0791
CNAG_03197	22	24	34	62	26	69	18	15	16	86	74	72	46.82	16	77	4.716	2.238	6.354	2.09237e-10	2.10627e-09	0	0.0799	0.0594	0.0594	TRUE	0.0855
CNAG_01049	73	105	254	313	108	411	61	64	123	433	307	428	235.91	83	389	4.706	2.234	7.18	6.97673e-13	1.09703e-11	0.09	0.0535	0.0637	0.0637	TRUE	1.9644
CNAG_04129	44	51	49	178	40	64	37	31	24	246	114	67	86.34	31	142	4.701	2.233	5.405	6.49498e-08	3.99128e-07	0.224	0.0648	0.1065	0.1065	TRUE	0.3435
CNAG_06321	24	38	33	62	38	82	20	23	16	86	108	85	56.38	20	93	4.696	2.231	6.566	5.16329e-11	5.72397e-10	0	0.0743	0.058	0.058	TRUE	0.2408
CNAG_00591	13	7	13	40	10	14	11	4	6	55	28	15	19.96	7	33	4.696	2.231	3.983	6.79549e-05	0.000224764	0.2683	0.1242	0.1553	0.1553	TRUE	0.2015
CNAG_05643	94	128	185	366	114	309	79	78	89	506	324	322	232.97	82	384	4.693	2.23	8.139	3.99974e-16	1.0285e-14	0.0357	0.0536	0.048	0.048	TRUE	0.8818
CNAG_04817	59	88	103	220	81	174	49	53	50	304	230	181	144.72	51	238	4.685	2.228	7.726	1.10653e-14	2.25305e-13	0.0331	0.0577	0.0501	0.0501	TRUE	0.1296
CNAG_03724	294	356	356	647	278	1215	246	216	172	895	790	1265	597.45	211	983	4.672	2.224	8.414	3.97822e-17	1.15792e-15	0.0436	0.0496	0.048	0.048	TRUE	0.4994
CNAG_06866	571	740	1003	2019	904	1183	479	449	485	2792	2569	1232	1334.29	471	2198	4.666	2.222	7.555	4.18484e-14	8.01802e-13	0.0902	0.0482	0.0613	0.0613	TRUE	1.286
CNAG_06318	85	130	124	226	99	363	71	79	60	313	281	378	197	70	324	4.663	2.221	8.432	3.40802e-17	9.9619e-16	0.0156	0.0548	0.0428	0.0428	TRUE	0.2153
CNAG_03205	81	128	120	212	83	391	68	78	58	293	236	407	189.97	68	312	4.647	2.216	7.743	9.73976e-15	2.01269e-13	0.0433	0.0551	0.0516	0.0516	TRUE	0.1907
CNAG_03307	14	14	28	52	24	20	12	8	14	72	68	21	32.45	11	54	4.637	2.213	4.628	3.69483e-06	1.61797e-05	0.206	0.0945	0.1207	0.1207	TRUE	2.6963
CNAG_01746	308	467	480	712	405	1383	258	283	232	985	1151	1440	724.91	258	1192	4.631	2.211	9.163	5.04178e-20	2.25397e-18	0.0228	0.0491	0.04	0.04	TRUE	0.1552
CNAG_04240	135	154	160	386	177	267	113	93	77	534	503	278	266.48	94	438	4.631	2.211	7.385	1.51933e-13	2.63094e-12	0.0742	0.0528	0.0592	0.0592	TRUE	1.2271
CNAG_01755	102	196	221	392	150	450	85	119	107	542	426	469	291.38	104	479	4.616	2.207	8.784	1.58253e-18	5.51439e-17	0.014	0.0523	0.0406	0.0406	TRUE	0.2286
CNAG_01665	19	39	22	71	20	69	16	24	11	98	57	72	46.19	17	76	4.609	2.204	5.612	1.99992e-08	1.36385e-07	0.0843	0.0804	0.0812	0.0812	TRUE	0.2983
CNAG_02503	785	796	1307	2557	1008	1685	658	483	631	3537	2865	1755	1654.74	591	2719	4.602	2.202	7.839	4.55514e-15	9.98628e-14	0.0733	0.0479	0.056	0.056	TRUE	0.1414
CNAG_07957	188	244	254	542	214	579	158	148	123	750	608	603	398.19	143	654	4.593	2.2	9.125	7.16013e-20	3.0997e-18	0.0132	0.0509	0.0383	0.0383	TRUE	0.1945
CNAG_00815	188	222	237	436	223	593	158	135	114	603	634	618	376.86	136	618	4.573	2.193	9.212	3.20289e-20	1.4413e-18	0.0074	0.0511	0.0371	0.0371	TRUE	0.2122
CNAG_07975	526	666	836	1876	733	984	441	404	404	2595	2083	1025	1158.57	416	1901	4.565	2.191	7.178	7.06018e-13	1.10761e-11	0.1058	0.0483	0.0659	0.0659	TRUE	0.2025
CNAG_01019	4113	3602	5923	8916	5360	10716	3447	2185	2861	12332	15234	11161	7869.9	2831	12909	4.56	2.189	8.835	1.00004e-18	3.63846e-17	0.0378	0.0472	0.0441	0.0441	TRUE	0.432
CNAG_02093	214	233	319	572	230	684	179	141	154	791	654	712	438.66	158	719	4.558	2.189	9.34	9.62019e-21	4.63395e-19	0.0076	0.0505	0.0363	0.0363	TRUE	0.1426
CNAG_00821	1264	1811	2987	5402	1877	3468	1059	1098	1443	7471	5335	3612	3336.47	1200	5473	4.558	2.188	7.741	9.87383e-15	2.02814e-13	0.0771	0.0475	0.0572	0.0572	TRUE	0.0922
CNAG_00453	7137	5682	8238	13347	8651	16999	5982	3446	3980	18460	24588	17704	12359.9	4469	20251	4.531	2.18	8.217	2.09091e-16	5.60856e-15	0.0619	0.0471	0.0506	0.0506	TRUE	1.0682
CNAG_01288	116	133	119	267	113	351	97	81	57	369	321	366	215.23	78	352	4.529	2.179	8.022	1.04383e-15	2.54993e-14	0.0281	0.0542	0.0467	0.0467	TRUE	0.6015
CNAG_03021	11	13	11	37	7	25	9	8	5	51	20	26	19.92	7	32	4.524	2.178	4.254	2.10344e-05	7.81505e-05	0.1077	0.1243	0.121	0.121	TRUE	0.6615
CNAG_02540	90	137	150	265	109	348	75	83	72	367	310	362	211.62	77	346	4.515	2.175	8.77	1.783e-18	6.15946e-17	0	0.0543	0.0377	0.0377	TRUE	0.0795
CNAG_05438	22	18	34	53	17	76	18	11	16	73	48	79	41.09	15	67	4.509	2.173	5.667	1.45207e-08	1.02288e-07	0.027	0.0845	0.0729	0.0729	TRUE	0.3779
CNAG_02804	40	43	48	119	28	115	34	26	23	165	80	120	74.46	28	122	4.506	2.172	6.34	2.29521e-10	2.28187e-09	0.061	0.0677	0.0661	0.0661	TRUE	0.0763
CNAG_06020	50	50	71	142	58	113	42	30	34	196	165	118	97.58	35	160	4.501	2.17	6.943	3.84704e-12	5.33747e-11	0.0389	0.0628	0.0561	0.0561	TRUE	0.1374
CNAG_00643	103	210	203	304	152	525	86	127	98	420	432	547	285.17	104	466	4.491	2.167	8.314	9.26974e-17	2.59857e-15	0.0254	0.0524	0.044	0.044	TRUE	0.4128
CNAG_06383	87	77	114	212	71	267	73	47	55	293	202	278	157.96	58	258	4.485	2.165	7.572	3.68854e-14	7.08697e-13	0.0321	0.0568	0.0501	0.0501	TRUE	0.4164
CNAG_05426	25	47	29	113	29	43	21	29	14	156	82	45	57.83	21	94	4.485	2.165	4.96	7.03713e-07	3.59209e-06	0.2306	0.0736	0.1132	0.1132	TRUE	0.1969
CNAG_03820	250	315	328	714	249	770	210	191	158	988	708	802	509.37	186	833	4.484	2.165	8.83	1.04726e-18	3.77013e-17	0.0215	0.05	0.0406	0.0406	TRUE	0.1866
CNAG_06538	105	138	149	375	84	311	88	84	72	519	239	324	220.83	81	361	4.474	2.162	7.107	1.18278e-12	1.78411e-11	0.076	0.054	0.0603	0.0603	TRUE	0.2361
CNAG_02720	214	321	335	607	212	907	179	195	162	840	603	945	487.1	179	796	4.473	2.161	8.592	8.53295e-18	2.74016e-16	0.0273	0.0502	0.0427	0.0427	TRUE	0.2206
CNAG_05283	169	195	237	575	167	384	142	118	114	795	475	400	340.71	125	557	4.473	2.161	7.393	1.43054e-13	2.48979e-12	0.0718	0.0515	0.0575	0.0575	TRUE	0.716
CNAG_07331	98	112	149	354	103	200	82	68	72	490	293	208	202.12	74	330	4.471	2.161	6.767	1.31354e-11	1.61885e-10	0.0949	0.0546	0.0665	0.0665	TRUE	0.2527
CNAG_00793	269	337	413	1106	259	523	225	204	200	1530	736	545	573.31	210	937	4.471	2.161	6.51	7.49898e-11	8.15469e-10	0.1431	0.0497	0.0769	0.0769	TRUE	0.6651
CNAG_01945	146	76	162	252	148	317	122	46	78	349	421	330	224.34	82	367	4.47	2.16	6.695	2.16126e-11	2.54441e-10	0.1057	0.0539	0.0688	0.0688	TRUE	1.734
CNAG_05455	1080	1204	2141	3896	1445	2326	905	730	1034	5388	4107	2423	2431.27	890	3973	4.463	2.158	7.368	1.73641e-13	2.96926e-12	0.0838	0.0476	0.0612	0.0612	TRUE	0.1013
CNAG_03195	13	20	44	41	29	63	11	12	21	57	82	66	41.5	15	68	4.463	2.158	5.529	3.21812e-08	2.0904e-07	0.0464	0.0841	0.0764	0.0764	TRUE	0.7385
CNAG_03589	284	313	449	783	331	814	238	190	217	1083	941	848	586.04	215	957	4.457	2.156	9.263	1.98631e-20	9.24242e-19	0.0121	0.0496	0.0366	0.0366	TRUE	0.1296
CNAG_02299	176	238	201	437	162	630	148	144	97	604	460	656	351.66	130	573	4.455	2.156	8.084	6.28135e-16	1.56804e-14	0.0381	0.0514	0.0473	0.0473	TRUE	0.54
CNAG_01187	190	230	273	485	139	801	159	139	132	671	395	834	388.45	143	633	4.444	2.152	7.463	8.47627e-14	1.53787e-12	0.0688	0.051	0.0563	0.0563	TRUE	0.1407
CNAG_03284	42	42	63	113	33	140	35	25	30	156	94	146	81.17	30	132	4.433	2.148	6.724	1.76999e-11	2.13523e-10	0.027	0.066	0.0568	0.0568	TRUE	0.441
CNAG_08019	99	107	168	322	135	182	83	65	81	445	384	190	207.94	76	340	4.43	2.147	6.688	2.2638e-11	2.65144e-10	0.0992	0.0544	0.0675	0.0675	TRUE	0.4312
CNAG_07526	7	11	8	14	11	22	6	7	4	19	31	23	14.99	6	24	4.428	2.147	3.936	8.28242e-05	0.000269129	0	0.1497	0.122	0.122	TRUE	0.2798
CNAG_07919	1	2	9	5	7	6	1	1	4	7	20	6	6.58	2	11	4.422	2.145	2.548	0.0108467	0.021301	0.3497	0.2812	0.2923	0.2923	TRUE	1.5646
CNAG_04355	6	31	25	47	16	48	5	19	12	65	45	50	32.73	12	53	4.406	2.14	4.866	1.13831e-06	5.53772e-06	0.1195	0.0941	0.098	0.098	TRUE	1.0543
CNAG_05789	42	61	67	102	39	192	35	37	32	141	111	200	92.74	35	151	4.395	2.136	6.8	1.04721e-11	1.30472e-10	0.0374	0.0636	0.0564	0.0564	TRUE	0.1904
CNAG_07466	34	29	35	43	39	99	28	18	17	59	111	103	56.07	21	91	4.369	2.127	5.746	9.16325e-09	6.68194e-08	0.0727	0.0745	0.0741	0.0741	TRUE	0.8509
CNAG_03878	67	83	117	209	61	233	56	50	57	289	173	243	144.69	54	235	4.367	2.127	7.506	6.10348e-14	1.13138e-12	0.0244	0.0577	0.0484	0.0484	TRUE	0.1079
CNAG_02811	1045	1240	2183	3841	1477	2104	876	752	1055	5312	4198	2191	2397.35	894	3900	4.36	2.124	6.978	2.98976e-12	4.19918e-11	0.1084	0.0477	0.0662	0.0662	TRUE	0.1641
CNAG_02182	7741	8197	10035	22354	8859	14376	6488	4971	4848	30917	25179	14973	14562.6	5436	23690	4.358	2.124	7.553	4.24674e-14	8.11389e-13	0.0721	0.0471	0.0569	0.0569	TRUE	0.1604
CNAG_03730	232	367	573	1102	316	576	194	223	277	1524	898	600	619.34	231	1007	4.351	2.121	6.66	2.73385e-11	3.18019e-10	0.122	0.0495	0.0709	0.0709	TRUE	0.2107
CNAG_00809	493	909	794	1039	605	2595	413	551	384	1437	1720	2703	1201.22	449	1953	4.35	2.121	7.546	4.47984e-14	8.5354e-13	0.0757	0.0483	0.0558	0.0558	TRUE	0.494
CNAG_04062	144	229	243	306	154	741	121	139	117	423	438	772	334.94	126	544	4.35	2.121	7.415	1.22083e-13	2.17461e-12	0.0625	0.0516	0.0548	0.0548	TRUE	1.5865
CNAG_01437	255	258	343	757	190	702	214	156	166	1047	540	731	475.67	179	773	4.347	2.12	7.496	6.56772e-14	1.20761e-12	0.0645	0.0503	0.0547	0.0547	TRUE	0.1425
CNAG_00679	190	172	291	606	210	308	159	104	141	838	597	321	359.99	135	585	4.343	2.119	6.455	1.08353e-10	1.14372e-09	0.1286	0.0513	0.0738	0.0738	TRUE	0.0861
CNAG_06808	115	80	188	299	115	270	96	49	91	414	327	281	209.55	79	341	4.342	2.118	6.953	3.56695e-12	4.97917e-11	0.0755	0.0544	0.0603	0.0603	TRUE	0.5531
CNAG_04897	55	96	87	136	77	219	46	58	42	188	219	228	130.23	49	212	4.34	2.118	7.621	2.50756e-14	4.88653e-13	0.0102	0.0588	0.0451	0.0451	TRUE	0.2758
CNAG_05762	2486	5122	7880	12375	4904	7666	2084	3106	3807	17116	13938	7984	8005.75	2999	13013	4.338	2.117	6.898	5.25798e-12	7.06342e-11	0.1049	0.0472	0.0677	0.0677	TRUE	0.1745
CNAG_01098	149	190	202	357	157	496	125	115	98	494	446	517	299.04	113	486	4.336	2.116	8.79	1.49613e-18	5.24797e-17	0.0053	0.0522	0.0372	0.0372	TRUE	0.1543
CNAG_06202	12	22	22	55	12	34	10	13	11	76	34	35	29.94	11	48	4.327	2.113	4.748	2.05131e-06	9.51897e-06	0.0965	0.0985	0.0981	0.0981	TRUE	1.7959
CNAG_03481	53	64	79	182	40	145	44	39	38	252	114	151	106.3	40	172	4.313	2.109	6.421	1.35516e-10	1.41301e-09	0.0744	0.0615	0.0649	0.0649	TRUE	0.3149
CNAG_07837	39	40	49	119	37	72	33	24	24	165	105	75	70.89	27	115	4.309	2.107	5.879	4.12816e-09	3.26813e-08	0.0858	0.0687	0.0733	0.0733	TRUE	0.204
CNAG_02960	30	49	33	72	32	103	25	30	16	100	91	107	61.43	24	99	4.271	2.094	6.134	8.56645e-10	7.71996e-09	0.0278	0.0721	0.0621	0.0621	TRUE	0.7298
CNAG_01689	7	4	12	14	9	16	6	2	6	19	26	17	12.62	5	21	4.269	2.094	3.549	0.000386372	0.00107869	0	0.1691	0.1429	0.1429	TRUE	0.5278
CNAG_00655	2886	4090	6939	10519	4697	6968	2419	2481	3352	14549	13350	7257	7234.49	2751	11719	4.259	2.091	7.35	1.97682e-13	3.33041e-12	0.0733	0.0472	0.0581	0.0581	TRUE	0.9726
CNAG_07776	171	229	247	335	238	550	143	139	119	463	676	573	352.35	134	571	4.257	2.09	8.387	4.96804e-17	1.43989e-15	0.019	0.0514	0.0408	0.0408	TRUE	0.0754
CNAG_05436	84	103	123	209	97	242	70	62	59	289	276	252	168.18	64	272	4.257	2.09	8.17	3.07425e-16	7.96509e-15	0	0.0562	0.039	0.039	TRUE	0.065
CNAG_03840	374	471	658	1310	478	686	313	286	318	1812	1359	714	800.31	306	1295	4.233	2.082	6.804	1.01876e-11	1.27392e-10	0.1041	0.0489	0.0657	0.0657	TRUE	0.1169
CNAG_00149	277	506	724	1349	315	948	232	307	350	1866	895	987	772.87	296	1249	4.218	2.077	6.831	8.42806e-12	1.0735e-10	0.1014	0.049	0.0648	0.0648	TRUE	2.221
CNAG_03449	145	175	203	427	157	320	122	106	98	591	446	333	282.63	109	457	4.212	2.074	7.521	5.43535e-14	1.02418e-12	0.0446	0.0525	0.05	0.05	TRUE	0.1028
CNAG_01768	571	722	804	1848	646	1045	479	438	388	2556	1836	1088	1130.87	435	1827	4.2	2.07	7.003	2.51225e-12	3.55772e-11	0.0916	0.0484	0.0618	0.0618	TRUE	0.075
CNAG_04044	81	129	142	269	67	316	68	78	69	372	190	329	184.39	72	297	4.192	2.068	7.068	1.57506e-12	2.32186e-11	0.0517	0.0554	0.0544	0.0544	TRUE	0.3886
CNAG_03203	355	429	572	1274	332	755	298	260	276	1762	944	786	721	278	1164	4.191	2.067	6.903	5.08641e-12	6.90298e-11	0.0934	0.0491	0.0627	0.0627	TRUE	1.0276
CNAG_00786	93	135	182	375	102	220	78	82	88	519	290	229	214.24	83	346	4.19	2.067	6.574	4.90016e-11	5.45881e-10	0.088	0.0542	0.0649	0.0649	TRUE	0.5838
CNAG_01608	24	66	60	90	25	165	20	40	29	124	71	172	76.08	30	122	4.176	2.062	5.588	2.29735e-08	1.54209e-07	0.1251	0.0673	0.0807	0.0807	TRUE	0.0756
CNAG_04598	188	214	247	488	193	451	158	130	119	675	549	470	349.98	136	565	4.174	2.061	8.12	4.67491e-16	1.18871e-14	0.0244	0.0514	0.0425	0.0425	TRUE	0.1439
CNAG_05627	73	81	77	160	49	233	61	49	37	221	139	243	125.12	49	201	4.173	2.061	6.627	3.42553e-11	3.91817e-10	0.0576	0.0593	0.059	0.059	TRUE	0.4892
CNAG_06956	18	28	21	43	26	43	15	17	10	59	74	45	36.73	14	59	4.17	2.06	5.173	2.30066e-07	1.292e-06	0	0.0889	0.0773	0.0773	TRUE	0.1034
CNAG_04571	78	98	91	178	54	280	65	59	44	246	153	292	143.34	56	230	4.169	2.06	6.707	1.98319e-11	2.35914e-10	0.0608	0.0578	0.0586	0.0586	TRUE	0.1818
CNAG_02465	93	118	135	420	76	87	78	72	65	581	216	91	183.71	72	296	4.137	2.048	2.801	0.00509633	0.0109585	0.378	0.0554	0.1379	0.378	TRUE	0.3683
CNAG_06241	341	380	418	522	414	1024	286	230	202	722	1177	1066	613.89	239	988	4.129	2.046	7.75	9.16058e-15	1.91616e-13	0.0448	0.0495	0.048	0.048	TRUE	0.4185
CNAG_00764	63	141	158	182	69	415	53	86	76	252	196	432	182.45	72	293	4.123	2.044	6.272	3.55299e-10	3.38475e-09	0.1033	0.0555	0.0691	0.0691	TRUE	0.4498
CNAG_04667	135	208	224	470	156	323	113	126	108	650	443	336	296.22	116	476	4.115	2.041	7.184	6.78693e-13	1.06965e-11	0.0566	0.0522	0.0536	0.0536	TRUE	0.192
CNAG_00607	109	133	156	280	97	332	91	81	75	387	276	346	209.35	82	336	4.112	2.04	7.899	2.80572e-15	6.35467e-14	0.012	0.0544	0.0416	0.0416	TRUE	0.1334
CNAG_04729	152	223	227	333	150	607	127	135	110	461	426	632	315.23	124	506	4.103	2.037	7.919	2.39337e-15	5.4935e-14	0.0257	0.0519	0.0434	0.0434	TRUE	0.5591
CNAG_04147	116	147	138	269	110	331	97	89	67	372	313	345	213.74	84	343	4.098	2.035	7.82	5.28699e-15	1.14079e-13	0.0151	0.0542	0.0425	0.0425	TRUE	0.3745
CNAG_01074	26	32	34	64	28	64	22	19	16	89	80	67	48.73	19	79	4.094	2.033	5.829	5.58204e-09	4.2756e-08	0	0.0786	0.0604	0.0604	TRUE	0.1582
CNAG_00233	183	200	256	516	182	380	153	121	124	714	517	396	337.51	133	542	4.09	2.032	7.347	2.03314e-13	3.41688e-12	0.0502	0.0516	0.0511	0.0511	TRUE	0.1459
CNAG_07839	5215	9132	12327	23040	7239	11945	4371	5539	5955	31866	20575	12441	13457.6	5288	21627	4.09	2.032	6.594	4.26967e-11	4.80338e-10	0.1136	0.0471	0.0683	0.0683	TRUE	0.1129
CNAG_04142	1595	1511	1912	6337	838	1751	1337	916	924	8765	2382	1824	2691.14	1059	4324	4.083	2.03	2.843	0.0044625	0.00975816	0.3667	0.0476	0.1306	0.3667	TRUE	4.5138
CNAG_06349	11	19	31	46	20	29	9	12	15	64	57	30	31.06	12	50	4.08	2.029	4.674	2.95995e-06	1.3181e-05	0.0804	0.0966	0.0928	0.0928	TRUE	0.8169
CNAG_00538	194	426	520	1033	297	454	163	258	251	1429	844	473	569.64	224	915	4.078	2.028	5.848	4.9786e-09	3.86095e-08	0.1715	0.0497	0.0843	0.0843	TRUE	0.1377
CNAG_00442	437	525	639	995	454	1322	366	318	309	1376	1290	1377	839.46	331	1348	4.076	2.027	9.346	9.13239e-21	4.46182e-19	0.0022	0.0488	0.0323	0.0323	TRUE	0.0979
CNAG_03041	51	51	63	127	40	123	43	31	30	176	114	128	86.93	35	139	4.076	2.027	6.461	1.04208e-10	1.10562e-09	0.0296	0.0647	0.0557	0.0557	TRUE	0.4708
CNAG_03679	315	483	549	1052	483	505	264	293	265	1455	1373	526	695.98	274	1118	4.071	2.025	6.18	6.41897e-10	5.86236e-09	0.1388	0.0492	0.0755	0.0755	TRUE	2.6024
CNAG_07630	166	222	229	401	183	465	139	135	111	555	520	484	323.9	128	520	4.064	2.023	8.499	1.90736e-17	5.80099e-16	0.0062	0.0518	0.0367	0.0367	TRUE	0.1649
CNAG_00104	393	856	749	856	487	2244	329	519	362	1184	1384	2337	1019.26	403	1635	4.056	2.02	6.802	1.02873e-11	1.28404e-10	0.093	0.0485	0.0622	0.0622	TRUE	0.8872
CNAG_00251	62	77	75	196	70	75	52	47	36	271	199	78	113.84	45	183	4.056	2.02	5.247	1.54465e-07	8.88597e-07	0.1886	0.0605	0.095	0.095	TRUE	0.1608
CNAG_07516	3	4	5	8	6	4	3	2	2	11	17	4	6.61	2	11	4.055	2.02	2.528	0.0114659	0.0223756	0	0.2801	0.2502	0.2502	TRUE	0.1074
CNAG_04707	15	18	17	37	13	36	13	11	8	51	37	37	26.22	11	42	4.052	2.019	4.674	2.95944e-06	1.3181e-05	0	0.1057	0.0846	0.0846	TRUE	0.2626
CNAG_04338	226	254	446	805	253	412	189	154	215	1113	719	429	470.08	186	754	4.043	2.015	6.295	3.08266e-10	2.979e-09	0.1202	0.0503	0.071	0.071	TRUE	0.1117
CNAG_06919	322	622	664	749	457	1511	270	377	321	1036	1299	1574	812.73	323	1303	4.037	2.013	8	1.24184e-15	3.01211e-14	0.0323	0.0489	0.044	0.044	TRUE	0.0775
CNAG_01310	52	86	76	132	39	222	44	52	37	183	111	231	109.51	44	175	4.032	2.012	6.248	4.14864e-10	3.91944e-09	0.0672	0.0611	0.0627	0.0627	TRUE	0.1101
CNAG_04113	975	1726	1699	2077	1408	3784	817	1047	821	2873	4002	3941	2250.04	895	3605	4.027	2.01	8.44	3.16197e-17	9.28234e-16	0.0253	0.0477	0.0403	0.0403	TRUE	0.3844
CNAG_02448	19	20	30	63	20	27	16	12	14	87	57	28	35.77	14	57	4.027	2.01	4.545	5.49575e-06	2.30619e-05	0.1455	0.0901	0.1038	0.1038	TRUE	0.0882
CNAG_05813	63	63	84	148	56	154	53	38	41	205	159	160	109.31	44	175	4.022	2.008	6.942	3.864e-12	5.35016e-11	0.0134	0.0611	0.0482	0.0482	TRUE	0.247
CNAG_05085	59	116	140	159	71	316	49	70	68	220	202	329	156.38	62	250	4.02	2.007	6.837	8.06559e-12	1.03119e-10	0.0457	0.0569	0.0536	0.0536	TRUE	0.8616
CNAG_04296	54	81	88	155	46	189	45	49	43	214	131	197	113.14	46	181	4.012	2.004	6.839	7.97548e-12	1.02158e-10	0.0211	0.0606	0.0503	0.0503	TRUE	0.4521
CNAG_02435	1531	1460	2048	3418	1833	2622	1283	885	989	4727	5210	2731	2637.65	1052	4223	4.01	2.004	7.169	7.54922e-13	1.17356e-11	0.0667	0.0476	0.0558	0.0558	TRUE	0.6899
CNAG_07980	90	84	105	208	105	121	75	51	51	288	298	126	148.21	59	237	4.006	2.002	5.836	5.34796e-09	4.11012e-08	0.1234	0.0574	0.0757	0.0757	TRUE	1.9555
CNAG_06694	199	231	358	728	224	265	167	140	173	1007	637	276	399.89	160	640	3.996	1.999	5.539	3.03619e-08	1.98163e-07	0.1924	0.0509	0.0904	0.0904	TRUE	0.0757
CNAG_03636	107	101	158	309	72	257	90	61	76	427	205	268	187.82	76	300	3.995	1.998	6.445	1.15854e-10	1.21914e-09	0.0785	0.0552	0.0622	0.0622	TRUE	0.2928
CNAG_03015	1112	1291	2495	3735	1322	2636	932	783	1205	5166	3757	2745	2431.47	973	3889	3.994	1.998	7.17	7.4788e-13	1.16526e-11	0.0721	0.0476	0.0554	0.0554	TRUE	0.1147
CNAG_05962	34	61	43	61	46	124	28	37	21	84	131	129	71.75	29	115	3.989	1.996	5.864	4.52067e-09	3.54603e-08	0.0547	0.0685	0.065	0.065	TRUE	0.5635
CNAG_06438	3	7	14	20	7	9	3	4	7	28	20	9	11.74	5	19	3.988	1.995	3.153	0.00161684	0.00389819	0.1734	0.1782	0.1773	0.1773	TRUE	0.1411
CNAG_00016	446	480	836	1462	471	863	374	291	404	2022	1339	899	888.05	356	1420	3.985	1.994	6.699	2.10016e-11	2.48102e-10	0.0902	0.0487	0.0624	0.0624	TRUE	0.1361
CNAG_04978	27	43	34	70	23	88	23	26	16	97	65	92	53.16	22	85	3.985	1.994	5.697	1.21675e-08	8.66938e-08	0.0211	0.076	0.0639	0.0639	TRUE	0.3996
CNAG_07927	99	89	148	256	118	139	83	54	71	354	335	145	173.78	69	278	3.984	1.994	5.856	4.72882e-09	3.68816e-08	0.1268	0.0559	0.0758	0.0758	TRUE	2.0644
CNAG_03557	611	816	1055	1991	813	943	512	495	510	2754	2311	982	1260.53	506	2016	3.983	1.994	6.231	4.63511e-10	4.34899e-09	0.1307	0.0482	0.0727	0.0727	TRUE	0.3948
CNAG_07567	36	67	73	113	35	155	30	41	35	156	99	161	87.21	35	139	3.978	1.992	6.392	1.64033e-10	1.68214e-09	0.0251	0.0647	0.0551	0.0551	TRUE	0.4378
CNAG_01094	518	508	615	1111	499	1125	434	308	297	1537	1418	1172	860.98	346	1376	3.975	1.991	8.048	8.38515e-16	2.07056e-14	0.0306	0.0488	0.0425	0.0425	TRUE	0.5613
CNAG_03246	191	257	265	594	142	504	160	156	128	822	404	525	365.67	148	584	3.962	1.986	6.879	6.03118e-12	7.94861e-11	0.0718	0.0512	0.0564	0.0564	TRUE	0.2771
CNAG_05356	24	25	15	35	21	54	20	15	7	48	60	56	34.48	14	55	3.953	1.983	4.714	2.42571e-06	1.10318e-05	0.0794	0.0917	0.0893	0.0893	TRUE	1.3336
CNAG_01136	558	655	686	1219	643	1162	468	397	331	1686	1828	1210	986.67	399	1575	3.947	1.981	7.858	3.89207e-15	8.58766e-14	0.0362	0.0486	0.0444	0.0444	TRUE	0.4872
CNAG_00639	287	313	464	1081	213	457	241	190	224	1495	605	476	538.5	218	859	3.942	1.979	5.548	2.89709e-08	1.89991e-07	0.1901	0.0499	0.0892	0.0892	TRUE	1.7574
CNAG_06610	80	85	79	146	50	251	67	52	38	202	142	261	127.04	52	202	3.941	1.979	6.224	4.8318e-10	4.52733e-09	0.0718	0.0591	0.0625	0.0625	TRUE	0.0729
CNAG_03975	104	212	224	220	121	599	87	129	108	304	344	624	266	108	424	3.939	1.978	6.377	1.80426e-10	1.83921e-09	0.0941	0.0528	0.0643	0.0643	TRUE	1.9283
CNAG_03762	134	268	260	356	123	698	112	163	126	492	350	727	328.23	134	523	3.938	1.977	6.636	3.21582e-11	3.69684e-10	0.0783	0.0517	0.0599	0.0599	TRUE	0.148
CNAG_07645	149	189	254	476	178	253	125	115	123	658	506	263	298.33	121	476	3.933	1.976	6.292	3.13601e-10	3.01692e-09	0.1003	0.0522	0.0666	0.0666	TRUE	0.1458
CNAG_06935	83	88	90	237	71	116	70	53	43	328	202	121	136.14	55	217	3.926	1.973	5.556	2.75913e-08	1.82e-07	0.1405	0.0583	0.0811	0.0811	TRUE	0.1422
CNAG_05871	2049	2330	3318	5441	2751	3099	1717	1413	1603	7525	7819	3228	3884.18	1578	6191	3.922	1.972	6.436	1.22887e-10	1.28524e-09	0.1128	0.0474	0.0673	0.0673	TRUE	2.1439
CNAG_06645	91	115	144	211	66	340	76	70	70	292	188	354	174.85	72	278	3.915	1.969	6.853	7.21839e-12	9.33342e-11	0.0423	0.0558	0.052	0.052	TRUE	0.1382
CNAG_05765	413	466	451	1084	286	950	346	283	218	1499	813	989	691.36	282	1100	3.913	1.968	6.899	5.23669e-12	7.06342e-11	0.0749	0.0492	0.0567	0.0567	TRUE	0.3698
CNAG_06035	368	504	666	1293	353	829	308	306	322	1788	1003	863	765.14	312	1218	3.908	1.966	6.861	6.84082e-12	8.89567e-11	0.0758	0.049	0.0575	0.0575	TRUE	1.2136
CNAG_04457	23	41	36	90	28	36	19	25	17	124	80	37	50.51	20	80	3.904	1.965	4.667	3.05567e-06	1.35808e-05	0.1722	0.0775	0.1017	0.1017	TRUE	0.0875
CNAG_06722	258	225	266	426	258	529	216	136	128	589	733	551	392.44	160	624	3.898	1.963	7.2	6.02442e-13	9.53866e-12	0.0484	0.0509	0.0501	0.0501	TRUE	0.9905
CNAG_02894	43	64	66	129	32	134	36	39	32	178	91	140	85.94	36	136	3.898	1.963	6.114	9.72277e-10	8.67063e-09	0.0418	0.0649	0.0592	0.0592	TRUE	0.0839
CNAG_01002	90	98	140	300	92	109	75	59	68	415	261	114	165.4	67	263	3.896	1.962	5.227	1.72551e-07	9.88482e-07	0.1922	0.0563	0.0935	0.0935	TRUE	0.0793
CNAG_07646	72	116	119	285	82	102	60	70	57	394	233	106	153.61	62	244	3.891	1.96	5.171	2.32617e-07	1.30525e-06	0.1958	0.057	0.0949	0.0949	TRUE	0.105
CNAG_03084	118	186	187	436	146	153	99	113	90	603	415	159	246.56	101	392	3.889	1.96	5.268	1.37779e-07	7.9933e-07	0.2025	0.0533	0.0943	0.0943	TRUE	0.1154
CNAG_08010	3	9	3	12	3	10	3	5	1	17	9	10	7.49	3	12	3.888	1.959	2.637	0.00836744	0.0170084	0	0.2525	0.2296	0.2296	TRUE	0.9349
CNAG_06820	179	289	310	333	235	691	150	175	150	461	668	720	387.2	158	616	3.887	1.959	7.642	2.14651e-14	4.23881e-13	0.0295	0.051	0.0439	0.0439	TRUE	0.5772
CNAG_05331	10	10	8	21	9	15	8	6	4	29	26	16	14.76	6	24	3.885	1.958	3.527	0.000419655	0.00116306	0	0.1513	0.1333	0.1333	TRUE	0.5715
CNAG_01758	52	95	89	247	51	70	44	58	43	342	145	73	117.28	48	187	3.884	1.957	4.614	3.94417e-06	1.71945e-05	0.284	0.0601	0.1184	0.1184	TRUE	0.3456
CNAG_00120	76	81	111	172	90	150	64	49	54	238	256	156	136.06	56	217	3.883	1.957	6.7	2.08251e-11	2.46615e-10	0.0359	0.0583	0.0517	0.0517	TRUE	0.6911
CNAG_02083	38	47	46	90	32	96	32	29	22	124	91	100	66.33	28	105	3.882	1.957	6.051	1.44382e-09	1.25042e-08	0	0.0702	0.0558	0.0558	TRUE	0.2584
CNAG_04589	334	511	601	849	437	965	280	310	290	1174	1242	1005	716.92	293	1140	3.88	1.956	8.817	1.17994e-18	4.18175e-17	0.006	0.0492	0.0336	0.0336	TRUE	0.1311
CNAG_06695	257	348	403	884	284	365	215	211	195	1223	807	380	505.18	207	803	3.877	1.955	5.75	8.92092e-09	6.5401e-08	0.1563	0.0501	0.0807	0.0807	TRUE	0.077
CNAG_05528	8	9	17	28	12	9	7	5	8	39	34	9	17.1	7	27	3.877	1.955	3.432	0.000598198	0.00159769	0.2257	0.1371	0.1564	0.1564	TRUE	1.5272
CNAG_07657	66	104	100	118	60	292	55	63	48	163	171	304	134.09	55	213	3.869	1.952	6.224	4.85255e-10	4.54055e-09	0.0676	0.0585	0.0611	0.0611	TRUE	1.5952
CNAG_07695	1614	1871	2979	3009	2180	4620	1353	1135	1439	4162	6196	4812	3182.66	1309	5057	3.861	1.949	8.186	2.70832e-16	7.18019e-15	0.0276	0.0475	0.0404	0.0404	TRUE	0.2221
CNAG_05563	92	153	127	334	68	222	77	93	61	462	193	231	186.28	77	295	3.861	1.949	5.8	6.65042e-09	5.02639e-08	0.1236	0.0553	0.0743	0.0743	TRUE	1.4147
CNAG_07587	3	9	13	19	6	13	3	5	6	26	17	14	11.85	5	19	3.861	1.949	3.229	0.00124291	0.00307246	0	0.1769	0.1555	0.1555	TRUE	0.3738
CNAG_05698	617	600	881	1542	646	1026	517	364	426	2133	1836	1069	1057.32	436	1679	3.854	1.946	6.851	7.34787e-12	9.48291e-11	0.0752	0.0485	0.0569	0.0569	TRUE	0.3129
CNAG_06805	160	184	197	460	161	207	134	112	95	636	458	216	275.04	114	437	3.841	1.941	5.664	1.48111e-08	1.03906e-07	0.1481	0.0526	0.0799	0.0799	TRUE	0.1157
CNAG_04334	287	350	362	574	303	723	241	212	175	794	861	753	505.96	209	803	3.84	1.941	8.264	1.41439e-16	3.8853e-15	0.0118	0.0501	0.0371	0.0371	TRUE	0.2428
CNAG_04512	64	104	125	242	72	136	54	63	60	335	205	142	143.01	59	227	3.839	1.941	5.935	2.93172e-09	2.39295e-08	0.0926	0.0578	0.0679	0.0679	TRUE	0.2225
CNAG_00672	3969	4056	9253	13497	4438	7692	3327	2460	4470	18667	12614	8011	8258.1	3419	13097	3.831	1.938	6.154	7.57313e-10	6.8975e-09	0.1265	0.0472	0.0713	0.0713	TRUE	0.1071
CNAG_04342	28	29	43	50	26	87	23	18	21	69	74	91	49.25	21	78	3.824	1.935	5.599	2.15101e-08	1.45528e-07	0	0.0783	0.0601	0.0601	TRUE	0.2109
CNAG_00609	358	366	433	598	350	928	300	222	209	827	995	967	586.59	244	930	3.819	1.933	7.976	1.5169e-15	3.5778e-14	0.0211	0.0496	0.0401	0.0401	TRUE	0.4547
CNAG_01883	38	70	52	127	39	87	32	42	25	176	111	91	79.42	33	126	3.809	1.93	5.54	3.0255e-08	1.97655e-07	0.0839	0.0664	0.0711	0.0711	TRUE	0.4754
CNAG_02297	922	960	1400	2129	1125	1534	773	582	676	2945	3197	1598	1628.5	677	2580	3.807	1.929	6.85	7.41065e-12	9.54592e-11	0.0743	0.048	0.0563	0.0563	TRUE	1.1166
CNAG_06277	158	346	305	369	168	836	132	210	147	510	477	871	391.36	163	619	3.807	1.929	6.478	9.27498e-11	9.94371e-10	0.0827	0.0509	0.0605	0.0605	TRUE	1.4916
CNAG_03098	184	220	327	566	189	359	154	133	158	783	537	374	356.58	148	565	3.8	1.926	6.634	3.27391e-11	3.75101e-10	0.0697	0.0513	0.057	0.057	TRUE	0.1343
CNAG_06271	4	7	9	17	4	10	3	4	4	24	11	10	9.54	4	15	3.799	1.925	2.94	0.00327767	0.00741133	0	0.2084	0.1778	0.1778	TRUE	0.9364
CNAG_00161	239	242	366	517	271	488	200	147	177	715	770	508	419.57	175	664	3.798	1.925	7.459	8.71602e-14	1.56888e-12	0.0328	0.0507	0.0449	0.0449	TRUE	0.5107
CNAG_03300	84	127	140	268	71	229	70	77	68	371	202	239	171	72	271	3.796	1.924	6.621	3.5753e-11	4.07584e-10	0.0467	0.056	0.0533	0.0533	TRUE	0.5513
CNAG_02842	361	460	535	1058	379	621	303	279	258	1463	1077	647	671.21	280	1062	3.793	1.923	6.584	4.57522e-11	5.13025e-10	0.0821	0.0493	0.0595	0.0595	TRUE	0.0868
CNAG_04006	6	12	3	6	7	22	5	7	1	8	20	23	10.81	4	17	3.792	1.923	2.86	0.0042304	0.00930714	0.2873	0.1895	0.2067	0.2067	TRUE	1.206
CNAG_03651	406	657	733	1492	481	685	340	398	354	2064	1367	713	872.82	364	1381	3.79	1.922	5.945	2.76575e-09	2.27104e-08	0.1335	0.0488	0.0738	0.0738	TRUE	0.0808
CNAG_01493	761	883	1065	1554	899	1622	638	536	514	2149	2555	1689	1346.93	563	2131	3.785	1.92	7.978	1.48262e-15	3.50904e-14	0.0258	0.0482	0.0408	0.0408	TRUE	0.0877
CNAG_06525	38	58	81	116	62	69	32	35	39	160	176	72	85.78	35	136	3.772	1.915	5.398	6.73056e-08	4.1178e-07	0.1037	0.065	0.0754	0.0754	TRUE	1.3924
CNAG_04100	41	51	55	111	45	63	34	31	27	154	128	66	73.15	31	116	3.759	1.91	5.34	9.28972e-08	5.5592e-07	0.0914	0.0681	0.0744	0.0744	TRUE	0.319
CNAG_02112	353	434	559	1124	377	471	296	263	270	1555	1072	491	657.62	276	1039	3.757	1.909	5.676	1.37567e-08	9.72067e-08	0.1536	0.0494	0.0795	0.0795	TRUE	0.0964
CNAG_03001	96	220	163	229	115	434	80	133	79	317	327	452	231.37	97	365	3.754	1.908	6.535	6.34104e-11	6.96192e-10	0.0623	0.0537	0.0558	0.0558	TRUE	1.1035
CNAG_04259	154	204	235	393	145	393	129	124	114	544	412	409	288.55	122	455	3.737	1.902	7.711	1.24568e-14	2.49867e-13	0.0131	0.0523	0.0393	0.0393	TRUE	0.3352
CNAG_07973	32	42	38	103	24	48	27	25	18	142	68	50	55.22	23	87	3.731	1.9	4.679	2.88543e-06	1.28827e-05	0.1553	0.0749	0.0955	0.0955	TRUE	0.7278
CNAG_04328	205	293	385	690	226	386	172	178	186	954	642	402	422.36	179	666	3.728	1.899	6.293	3.11062e-10	2.99671e-09	0.0893	0.0507	0.0625	0.0625	TRUE	0.1085
CNAG_03159	110	169	222	421	103	239	92	102	107	582	293	249	237.65	100	375	3.727	1.898	5.915	3.32731e-09	2.68382e-08	0.1055	0.0535	0.0687	0.0687	TRUE	1.6942
CNAG_06221	239	305	268	737	154	434	200	185	129	1019	438	452	403.97	171	636	3.723	1.897	5.691	1.25934e-08	8.94482e-08	0.1413	0.0508	0.0768	0.0768	TRUE	3.2281
CNAG_04516	510	637	653	938	474	1489	427	386	315	1297	1347	1551	887.42	376	1398	3.722	1.896	8.226	1.93746e-16	5.2174e-15	0.0148	0.0487	0.0368	0.0368	TRUE	0.2406
CNAG_01715	214	320	376	481	179	847	179	194	182	665	509	882	435.21	185	685	3.721	1.896	7.294	3.0161e-13	4.99518e-12	0.0355	0.0506	0.0457	0.0457	TRUE	0.1175
CNAG_01776	366	309	459	886	319	509	307	187	222	1225	907	530	563.01	239	887	3.721	1.896	6.044	1.5072e-09	1.30003e-08	0.1129	0.0497	0.0686	0.0686	TRUE	0.0949
CNAG_01148	310	453	717	755	295	1330	260	275	346	1044	838	1385	691.46	294	1089	3.715	1.894	7.289	3.11857e-13	5.14001e-12	0.0413	0.0492	0.0467	0.0467	TRUE	0.1538
CNAG_07962	50	43	73	150	38	63	42	26	35	207	108	66	80.72	34	127	3.708	1.891	4.797	1.60919e-06	7.58856e-06	0.1795	0.0661	0.0959	0.0959	TRUE	0.2803
CNAG_03065	1137	1492	2360	3750	1399	1867	953	905	1140	5187	3976	1944	2350.86	999	3702	3.703	1.889	6.042	1.52291e-09	1.31193e-08	0.1214	0.0477	0.0699	0.0699	TRUE	0.1571
CNAG_01352	295	440	472	675	294	934	247	267	228	934	836	973	580.68	247	914	3.702	1.888	8.472	2.41956e-17	7.227e-16	0.004	0.0497	0.0336	0.0336	TRUE	0.0618
CNAG_05597	105	92	166	286	58	249	88	56	80	396	165	259	173.96	75	273	3.697	1.887	5.748	9.01214e-09	6.58579e-08	0.109	0.0559	0.0702	0.0702	TRUE	0.1222
CNAG_00429	23	46	39	51	19	109	19	28	19	71	54	114	50.68	22	80	3.691	1.884	5.011	5.41556e-07	2.81264e-06	0.0762	0.0774	0.0772	0.0772	TRUE	0.3331
CNAG_07421	25	20	25	51	21	34	21	12	12	71	60	35	35.13	15	55	3.691	1.884	4.503	6.69691e-06	2.75447e-05	0.0847	0.0908	0.0894	0.0894	TRUE	0.3067
CNAG_05371	62	132	103	158	64	255	52	80	50	219	182	266	141.3	61	222	3.69	1.883	6.361	2.01069e-10	2.03449e-09	0.0443	0.0579	0.0541	0.0541	TRUE	0.2792
CNAG_00819	1903	2004	3737	5805	2053	3033	1595	1215	1805	8029	5835	3159	3606.38	1538	5674	3.687	1.883	6.035	1.5856e-09	1.35569e-08	0.1106	0.0474	0.0698	0.0698	TRUE	0.0979
CNAG_05571	270	507	373	530	320	947	226	307	180	733	909	986	557.13	238	876	3.684	1.881	7.093	1.31008e-12	1.96082e-11	0.0436	0.0498	0.0483	0.0483	TRUE	0.7595
CNAG_07971	259	278	292	436	218	674	217	169	141	603	620	702	408.55	176	642	3.669	1.876	7.508	6.02112e-14	1.12219e-12	0.022	0.0508	0.0418	0.0418	TRUE	0.4609
CNAG_00048	30	35	47	77	32	55	25	21	23	106	91	57	53.97	23	85	3.663	1.873	5.271	1.35345e-07	7.86543e-07	0.0441	0.0755	0.0672	0.0672	TRUE	0.2815
CNAG_01549	345	506	626	1086	342	781	289	307	302	1502	972	813	697.65	299	1096	3.66	1.872	7	2.56228e-12	3.61597e-11	0.0514	0.0492	0.0497	0.0497	TRUE	0.4942
CNAG_00052	1258	1282	2480	3465	1594	1700	1054	778	1198	4792	4530	1771	2353.88	1010	3698	3.659	1.871	5.638	1.72234e-08	1.18998e-07	0.1547	0.0477	0.0789	0.0789	TRUE	2.5384
CNAG_01990	5708	5786	11512	15923	5759	11763	4784	3509	5561	22023	16368	12251	10749.4	4618	16881	3.655	1.87	6.824	8.87206e-12	1.11759e-10	0.0672	0.0472	0.054	0.054	TRUE	0.1164
CNAG_06925	283	272	362	714	216	479	237	165	175	988	614	499	446.22	192	700	3.649	1.867	6.352	2.12897e-10	2.12897e-09	0.0823	0.0505	0.0594	0.0594	TRUE	0.473
CNAG_03354	77	120	132	268	48	209	65	73	64	371	136	218	154.31	67	242	3.64	1.864	5.585	2.33799e-08	1.56454e-07	0.113	0.057	0.072	0.072	TRUE	0.1855
CNAG_07547	231	421	569	1156	210	416	194	255	275	1599	597	433	558.8	241	876	3.633	1.861	4.876	1.08295e-06	5.30235e-06	0.2444	0.0498	0.1027	0.1027	TRUE	1.4647
CNAG_02441	10	12	15	17	15	20	8	7	7	24	43	21	18.31	7	29	3.632	1.861	3.705	0.000211768	0.00062787	0	0.1311	0.1107	0.1107	TRUE	0.5136
CNAG_03031	72	90	114	210	60	147	60	55	55	290	171	153	130.68	57	205	3.63	1.86	6.038	1.56504e-09	1.34147e-08	0.0583	0.0588	0.0586	0.0586	TRUE	1.4459
CNAG_06882	166	168	233	489	117	259	139	102	113	676	333	270	272.03	118	426	3.629	1.86	5.607	2.06184e-08	1.40189e-07	0.1285	0.0527	0.0745	0.0745	TRUE	1.2069
CNAG_00413	2194	2032	2411	3161	1993	5107	1839	1232	1165	4372	5664	5319	3265.21	1412	5118	3.626	1.858	7.403	1.33366e-13	2.33903e-12	0.0424	0.0475	0.045	0.045	TRUE	0.8426
CNAG_00019	277	400	602	1008	264	601	232	243	291	1394	750	626	589.33	255	923	3.619	1.856	6.128	8.90659e-10	7.99489e-09	0.0964	0.0496	0.0639	0.0639	TRUE	1.0815
CNAG_00162	15102	9236	14673	16583	11808	33676	12657	5602	7088	22936	33561	35074	19486.1	8449	30524	3.613	1.853	6.055	1.404e-09	1.22025e-08	0.1203	0.0471	0.0674	0.0674	TRUE	2.3196
CNAG_06073	22	24	22	51	15	39	18	15	11	71	43	41	32.9	15	52	3.612	1.853	4.467	7.92451e-06	3.22257e-05	0.058	0.0938	0.0858	0.0858	TRUE	0.8282
CNAG_02512	857	1095	1058	1627	815	2175	718	664	511	2250	2316	2265	1454.23	631	2277	3.611	1.852	8.182	2.78475e-16	7.32604e-15	0.0144	0.0481	0.036	0.036	TRUE	0.3352
CNAG_07519	151	245	235	257	162	559	127	149	114	355	460	582	297.79	130	466	3.604	1.85	6.904	5.06318e-12	6.88513e-11	0.0373	0.0522	0.0474	0.0474	TRUE	0.0965
CNAG_07436	21	30	36	28	24	81	18	18	17	39	68	84	40.75	18	64	3.604	1.85	4.736	2.17914e-06	1.0023e-05	0.0612	0.0848	0.079	0.079	TRUE	0.2002
CNAG_03788	105	181	162	227	102	370	88	110	78	314	290	385	210.88	92	330	3.603	1.849	7.015	2.29678e-12	3.27291e-11	0.021	0.0543	0.044	0.044	TRUE	0.3066
CNAG_07869	10	20	15	43	13	5	8	12	7	59	37	5	21.56	9	34	3.602	1.849	3.028	0.00245792	0.00572623	0.5326	0.1184	0.2089	0.2089	TRUE	0.1417
CNAG_03837	207	237	318	674	188	220	173	144	154	932	534	229	361.08	157	565	3.601	1.848	4.928	8.31515e-07	4.17282e-06	0.2208	0.0513	0.0978	0.0978	TRUE	0.1103
CNAG_04124	39	77	76	130	44	108	33	47	37	180	125	112	88.91	39	139	3.591	1.844	5.856	4.75241e-09	3.70233e-08	0.0383	0.0643	0.0572	0.0572	TRUE	0.6736
CNAG_01146	175	289	272	414	157	574	147	175	131	573	446	598	345	151	539	3.582	1.841	7.401	1.35306e-13	2.36095e-12	0.0185	0.0515	0.0409	0.0409	TRUE	0.2325
CNAG_02754	3682	5491	9034	11891	4736	8290	3086	3330	4364	16446	13461	8634	8220.19	3593	12847	3.574	1.838	6.714	1.8982e-11	2.26988e-10	0.0646	0.0472	0.0538	0.0538	TRUE	0.1501
CNAG_06404	6331	4465	7792	7655	6059	13717	5306	2708	3764	10587	17221	14286	8978.8	3926	14031	3.574	1.838	6.43	1.27656e-10	1.33308e-09	0.0832	0.0472	0.0587	0.0587	TRUE	0.2124
CNAG_02331	3158	4083	7294	9999	3010	8134	2647	2476	3524	13829	8555	8472	6583.77	2882	10285	3.569	1.835	6.897	5.30716e-12	7.07622e-11	0.0632	0.0472	0.0508	0.0508	TRUE	1.11
CNAG_00779	1722	2675	5146	6451	1916	5217	1443	1622	2486	8922	5446	5434	4225.48	1850	6601	3.566	1.834	6.411	1.44933e-10	1.4975e-09	0.0913	0.0474	0.0587	0.0587	TRUE	1.1547
CNAG_00878	65	101	137	240	66	125	54	61	66	332	188	130	138.6	60	217	3.566	1.834	5.419	5.99407e-08	3.71035e-07	0.1117	0.0581	0.0734	0.0734	TRUE	0.3156
CNAG_04855	301	360	488	1017	246	391	252	218	236	1407	699	407	536.56	235	838	3.56	1.832	5.17	2.34009e-07	1.31199e-06	0.1867	0.0499	0.0881	0.0881	TRUE	0.2889
CNAG_07505	3	7	6	11	4	8	3	4	3	15	11	8	7.43	3	11	3.559	1.831	2.551	0.0107303	0.0210967	0	0.2543	0.2046	0.2046	TRUE	0.1372
CNAG_04290	871	1126	1702	2853	919	1342	730	683	822	3946	2612	1398	1698.45	745	2652	3.558	1.831	5.757	8.58471e-09	6.32071e-08	0.1187	0.0479	0.0722	0.0722	TRUE	0.0861
CNAG_05229	1701	1277	1942	2476	1543	3216	1426	774	938	3425	4385	3349	2382.96	1046	3720	3.556	1.83	6.805	1.01025e-11	1.26559e-10	0.0636	0.0477	0.0516	0.0516	TRUE	1.2067
CNAG_00166	75	132	103	135	63	299	63	80	50	187	179	311	144.98	64	226	3.553	1.829	5.854	4.78942e-09	3.72692e-08	0.0714	0.0576	0.0616	0.0616	TRUE	1.2407
CNAG_05479	242	259	305	442	214	552	203	157	147	611	608	575	383.62	169	598	3.546	1.826	7.641	2.15039e-14	4.23881e-13	0.0102	0.051	0.0378	0.0378	TRUE	0.3254
CNAG_03124	209	330	308	422	168	756	175	200	149	584	477	787	395.44	175	616	3.545	1.826	6.89	5.57218e-12	7.3721e-11	0.038	0.0509	0.0474	0.0474	TRUE	0.1988
CNAG_07475	6	19	10	16	9	27	5	12	5	22	26	28	16.2	7	25	3.541	1.824	3.436	0.000589364	0.00157655	0.0541	0.1421	0.1267	0.1267	TRUE	1.1557
CNAG_02058	220	274	387	522	260	430	184	166	187	722	739	448	407.72	179	636	3.539	1.823	6.943	3.84084e-12	5.33747e-11	0.0378	0.0508	0.0465	0.0465	TRUE	0.8123
CNAG_01645	39	42	45	73	31	86	33	25	22	101	88	90	59.76	27	93	3.537	1.823	5.575	2.47569e-08	1.64885e-07	0	0.0728	0.056	0.056	TRUE	0.2547
CNAG_07672	81	178	131	153	91	357	68	108	63	212	259	372	180.2	80	281	3.534	1.821	5.86	4.61522e-09	3.61605e-08	0.0785	0.0556	0.0625	0.0625	TRUE	0.3368
CNAG_03013	316	568	482	646	330	1094	265	344	233	893	938	1139	635.5	281	990	3.532	1.82	7.376	1.63085e-13	2.80983e-12	0.0263	0.0494	0.0419	0.0419	TRUE	0.4626
CNAG_08026	214	298	321	701	207	249	179	181	155	970	588	259	388.73	172	606	3.526	1.818	5.011	5.42151e-07	2.81359e-06	0.1966	0.051	0.0916	0.0916	TRUE	0.0942
CNAG_07313	58	72	98	183	56	78	49	44	47	253	159	81	105.52	47	164	3.526	1.818	4.955	7.24102e-07	3.68791e-06	0.1465	0.0616	0.0849	0.0849	TRUE	0.104
CNAG_06222	4431	4816	8837	12945	4250	8116	3714	2921	4269	17904	12079	8453	8223.26	3635	12812	3.525	1.818	6.317	2.66446e-10	2.62229e-09	0.0864	0.0472	0.0595	0.0595	TRUE	0.1495
CNAG_04914	611	834	1338	1918	698	1183	512	506	646	2653	1984	1232	1255.49	555	1956	3.523	1.817	6.339	2.30717e-10	2.29042e-09	0.0745	0.0482	0.0582	0.0582	TRUE	0.0897
CNAG_04637	1636	1906	3373	4464	1801	3217	1371	1156	1629	6174	5119	3351	3133.32	1385	4881	3.522	1.816	6.751	1.46637e-11	1.79106e-10	0.0567	0.0475	0.0518	0.0518	TRUE	0.1602
CNAG_07953	144	164	164	267	95	387	121	99	79	369	270	403	223.62	100	347	3.52	1.816	6.62	3.60278e-11	4.09711e-10	0.0358	0.0539	0.0485	0.0485	TRUE	0.3475
CNAG_01953	34	33	34	99	21	28	28	20	16	137	60	29	48.45	21	75	3.516	1.814	3.864	0.000111383	0.000350879	0.2969	0.0788	0.1327	0.1327	TRUE	0.3277
CNAG_04394	18	37	19	52	21	32	15	22	9	72	60	33	35.27	15	55	3.514	1.813	4.132	3.5974e-05	0.00012664	0.1432	0.0907	0.1028	0.1028	TRUE	0.3062
CNAG_00771	2405	2469	5419	7000	2298	5072	2016	1497	2618	9682	6531	5282	4604.38	2044	7165	3.506	1.81	6.301	2.96238e-10	2.89408e-09	0.0872	0.0473	0.0592	0.0592	TRUE	0.3087
CNAG_05736	44	46	47	128	32	35	37	28	23	177	91	36	65.32	29	101	3.497	1.806	4.024	5.72232e-05	0.000192243	0.2889	0.0706	0.1257	0.1257	TRUE	0.1551
CNAG_04225	41	47	72	114	37	75	34	29	35	158	105	78	73.1	33	114	3.49	1.803	5.297	1.17989e-07	6.93935e-07	0.0617	0.0681	0.0663	0.0663	TRUE	0.2181
CNAG_02663	275	281	469	670	236	566	230	170	227	927	671	589	469.06	209	729	3.488	1.802	6.874	6.24304e-12	8.19623e-11	0.0396	0.0503	0.0468	0.0468	TRUE	0.4594
CNAG_01513	31	60	83	107	53	64	26	36	40	148	151	67	77.96	34	122	3.485	1.801	4.988	6.11037e-07	3.14721e-06	0.1084	0.0668	0.0777	0.0777	TRUE	1.726
CNAG_06412	66	86	78	132	40	191	55	52	38	183	114	199	106.72	48	165	3.482	1.8	5.799	6.66922e-09	5.02949e-08	0.0471	0.0614	0.0577	0.0577	TRUE	0.5648
CNAG_05302	74	118	145	263	77	123	62	72	70	364	219	128	152.39	68	237	3.482	1.8	5.215	1.83694e-07	1.04705e-06	0.1291	0.0571	0.0775	0.0775	TRUE	0.1549
CNAG_01679	244	400	406	478	278	753	205	243	196	661	790	784	479.79	215	745	3.473	1.796	7.748	9.32362e-15	1.93841e-13	0.0092	0.0502	0.0361	0.0361	TRUE	0.1526
CNAG_06853	116	138	166	242	129	202	97	84	80	335	367	210	195.47	87	304	3.473	1.796	6.353	2.11487e-10	2.12107e-09	0.0424	0.0549	0.0511	0.0511	TRUE	0.7048
CNAG_06323	462	442	513	670	407	1004	387	268	248	927	1157	1046	672.03	301	1043	3.468	1.794	7.123	1.05716e-12	1.6049e-11	0.0342	0.0493	0.0438	0.0438	TRUE	0.5337
CNAG_07963	12	7	10	20	9	12	10	4	5	28	26	12	14.15	6	22	3.459	1.79	3.11	0.00187379	0.00446732	0.1222	0.1559	0.1494	0.1494	TRUE	0.9585
CNAG_02982	132	247	203	229	124	542	111	150	98	317	352	564	265.36	120	411	3.457	1.79	6.061	1.35109e-09	1.18177e-08	0.0704	0.0528	0.058	0.058	TRUE	1.2537
CNAG_01920	13824	14475	22108	36256	13205	18815	11586	8779	10680	50145	37531	19596	23052.8	10348	35757	3.455	1.789	5.842	5.1478e-09	3.97414e-08	0.1017	0.0471	0.0675	0.0675	TRUE	0.1255
CNAG_05224	58	70	65	66	59	157	49	42	31	91	168	164	90.83	41	141	3.454	1.788	5.418	6.0143e-08	3.71504e-07	0.0663	0.064	0.0646	0.0646	TRUE	0.9664
CNAG_01113	143	197	209	338	155	259	120	119	101	467	441	270	253.01	113	393	3.451	1.787	6.438	1.21245e-10	1.27196e-09	0.0448	0.0531	0.0505	0.0505	TRUE	0.9013
CNAG_05806	99	151	183	267	126	179	83	92	88	369	358	186	196.13	88	304	3.449	1.786	5.967	2.42013e-09	2.01628e-08	0.0656	0.0549	0.0581	0.0581	TRUE	1.3684
CNAG_00068	137	244	184	342	124	367	115	148	89	473	352	382	259.89	117	402	3.447	1.785	6.545	5.96411e-11	6.56917e-10	0.0394	0.0529	0.0488	0.0488	TRUE	0.5848
CNAG_07985	70	136	139	262	72	144	59	82	67	362	205	150	154.21	69	239	3.44	1.782	5.333	9.6534e-08	5.75168e-07	0.1108	0.057	0.0723	0.0723	TRUE	0.4027
CNAG_03058	30454	32988	50452	67944	35020	44839	25524	20007	24372	93972	99533	46700	51684.7	23301	80068	3.436	1.781	6.189	6.05499e-10	5.55176e-09	0.0735	0.047	0.0596	0.0596	TRUE	1.6281
CNAG_06801	461	668	829	1572	465	578	386	405	400	2174	1322	602	881.63	397	1366	3.436	1.781	5.072	3.94245e-07	2.1051e-06	0.185	0.0488	0.0874	0.0874	TRUE	0.0974
CNAG_07472	114	188	197	357	131	176	96	114	95	494	372	183	225.69	102	350	3.432	1.779	5.39	7.03483e-08	4.28479e-07	0.1194	0.0538	0.0729	0.0729	TRUE	0.1508
CNAG_08011	88	101	108	219	77	115	74	61	52	303	219	120	138.12	62	214	3.428	1.777	5.249	1.53164e-07	8.81855e-07	0.1122	0.0582	0.0735	0.0735	TRUE	0.1035
CNAG_07444	46	61	44	118	34	66	39	37	21	163	97	69	70.9	32	110	3.426	1.777	4.693	2.69885e-06	1.21289e-05	0.1333	0.0687	0.0856	0.0856	TRUE	0.3029
CNAG_03838	25	34	39	62	15	69	21	21	19	86	43	72	43.44	20	67	3.409	1.769	4.797	1.61e-06	7.58856e-06	0.0227	0.0825	0.0701	0.0701	TRUE	0.1717
CNAG_04799	3843	4162	8488	10173	3830	8242	3221	2524	4100	14070	10886	8584	7230.86	3282	11180	3.406	1.768	6.634	3.26851e-11	3.75101e-10	0.059	0.0472	0.051	0.051	TRUE	0.1215
CNAG_01043	6568	5081	10509	13265	5282	12559	5505	3082	5077	18347	15012	13080	10017	4555	15480	3.399	1.765	6.606	3.93725e-11	4.45874e-10	0.0549	0.0472	0.0513	0.0513	TRUE	0.5164
CNAG_04043	300	339	602	795	350	435	251	206	291	1100	995	453	549.2	249	849	3.397	1.764	5.586	2.31723e-08	1.55239e-07	0.1162	0.0498	0.0696	0.0696	TRUE	1.128
CNAG_07849	30	53	57	111	27	55	25	32	28	154	77	57	62.06	28	96	3.396	1.764	4.583	4.57945e-06	1.96755e-05	0.1287	0.0718	0.0867	0.0867	TRUE	0.7136
CNAG_07947	13	26	23	45	9	36	11	16	11	62	26	37	27.18	13	42	3.396	1.764	3.977	6.99095e-05	0.000230338	0.0726	0.1037	0.0974	0.0974	TRUE	0.2188
CNAG_06484	112	104	148	304	76	130	94	63	71	420	216	135	166.72	76	257	3.391	1.762	4.827	1.38467e-06	6.6047e-06	0.1722	0.0562	0.0884	0.0884	TRUE	0.3246
CNAG_00722	250	310	417	602	232	517	210	188	201	833	659	538	438.24	200	677	3.39	1.761	7.088	1.35974e-12	2.01749e-11	0.0242	0.0505	0.0416	0.0416	TRUE	0.1318
CNAG_04988	48	54	86	76	44	150	40	33	42	105	125	156	83.49	38	129	3.39	1.761	5.746	9.14856e-09	6.67835e-08	0.0205	0.0655	0.0529	0.0529	TRUE	0.1685
CNAG_00023	60	64	83	123	60	96	50	39	40	170	171	100	94.97	43	147	3.389	1.761	5.587	2.31585e-08	1.55239e-07	0.0458	0.0632	0.0583	0.0583	TRUE	0.8855
CNAG_00487	85	112	116	130	92	213	71	68	56	180	261	222	143.05	65	221	3.385	1.759	6.391	1.64832e-10	1.68781e-09	0.0165	0.0578	0.0458	0.0458	TRUE	0.0831
CNAG_03232	780	853	1654	1567	1007	1581	654	517	799	2167	2862	1647	1441.01	657	2225	3.383	1.758	6.5	8.02426e-11	8.67076e-10	0.0591	0.0481	0.0518	0.0518	TRUE	0.1144
CNAG_01348	1136	1466	2070	3279	1249	1465	952	889	1000	4535	3550	1526	2075.33	947	3204	3.381	1.757	5.404	6.50042e-08	3.99128e-07	0.1423	0.0478	0.0756	0.0756	TRUE	0.2249
CNAG_07650	20	39	25	75	15	28	17	24	12	104	43	29	38	18	59	3.378	1.756	3.744	0.000181376	0.000545803	0.2463	0.0875	0.126	0.126	TRUE	0.9207
CNAG_05101	228	333	301	413	201	641	191	202	145	571	571	668	391.43	179	603	3.372	1.754	7.21	5.58932e-13	8.89091e-12	0.0165	0.0509	0.0394	0.0394	TRUE	0.3254
CNAG_05673	200	261	345	597	135	427	168	158	167	826	384	445	357.78	164	552	3.37	1.753	5.869	4.37469e-09	3.44337e-08	0.0827	0.0513	0.0607	0.0607	TRUE	1.5711
CNAG_01992	14	16	16	20	15	28	12	10	8	28	43	29	21.44	10	33	3.365	1.751	3.793	0.000148922	0.000456579	0	0.1188	0.0952	0.0952	TRUE	0.201
CNAG_06774	24	41	58	47	20	115	20	25	28	65	57	120	52.44	24	81	3.364	1.75	4.69	2.73135e-06	1.22669e-05	0.0797	0.0764	0.0772	0.0772	TRUE	1.7317
CNAG_06843	32	59	39	64	31	91	27	36	19	89	88	95	58.81	27	91	3.359	1.748	5.111	3.2086e-07	1.74458e-06	0.0321	0.0732	0.0633	0.0633	TRUE	0.6781
CNAG_00511	30	26	55	87	18	50	25	16	27	120	51	52	48.51	23	74	3.352	1.745	4.283	1.8422e-05	6.94251e-05	0.143	0.0788	0.0943	0.0943	TRUE	2.456
CNAG_05453	31	47	61	99	36	43	26	29	29	137	102	45	61.33	28	95	3.341	1.74	4.447	8.69515e-06	3.50264e-05	0.1403	0.0721	0.09	0.09	TRUE	0.1821
CNAG_00750	167	236	208	412	148	277	140	143	100	570	421	288	277.09	128	426	3.337	1.739	5.872	4.30306e-09	3.3948e-08	0.0724	0.0526	0.0586	0.0586	TRUE	0.095
CNAG_01119	202	321	236	535	168	359	169	195	114	740	477	374	344.89	159	530	3.336	1.738	5.666	1.46076e-08	1.02689e-07	0.0907	0.0515	0.0641	0.0641	TRUE	0.324
CNAG_05509	234	290	401	712	179	376	196	176	194	985	509	392	408.47	189	629	3.336	1.738	5.468	4.54974e-08	2.8815e-07	0.1147	0.0508	0.0697	0.0697	TRUE	0.7273
CNAG_06953	18	14	20	29	18	21	15	8	10	40	51	22	24.4	11	38	3.334	1.737	3.714	0.000203972	0.000607123	0.0903	0.1101	0.1059	0.1059	TRUE	0.1868
CNAG_06363	93	140	143	210	62	285	78	85	69	290	176	297	165.9	77	254	3.332	1.736	6.137	8.41495e-10	7.62361e-09	0.0345	0.0563	0.0502	0.0502	TRUE	0.6317
CNAG_05279	7	10	6	13	5	15	6	6	3	18	14	16	10.44	5	16	3.332	1.736	2.82	0.0047993	0.0104089	0	0.1945	0.1577	0.1577	TRUE	0.5387
CNAG_07471	48	56	51	80	35	109	40	34	25	111	99	114	70.41	33	108	3.329	1.735	5.461	4.72619e-08	2.97946e-07	0.0136	0.0689	0.0553	0.0553	TRUE	0.4632
CNAG_03283	2317	2860	4984	6510	2006	5282	1942	1735	2408	9004	5701	5501	4381.77	2028	6735	3.321	1.732	6.615	3.72579e-11	4.22626e-10	0.0566	0.0474	0.0491	0.0491	TRUE	1.0589
CNAG_00526	93	103	142	201	101	129	78	62	69	278	287	134	151.4	70	233	3.321	1.731	5.441	5.28748e-08	3.30618e-07	0.0831	0.0572	0.0647	0.0647	TRUE	1.6032
CNAG_07043	63	75	91	142	61	100	53	45	44	196	173	104	102.69	47	158	3.316	1.73	5.502	3.76257e-08	2.42335e-07	0.0518	0.062	0.0591	0.0591	TRUE	0.482
CNAG_01116	249	283	368	690	215	273	209	172	178	954	611	284	401.3	186	616	3.313	1.728	4.95	7.42349e-07	3.76682e-06	0.1701	0.0509	0.0847	0.0847	TRUE	0.0849
CNAG_06636	25	28	38	55	19	52	21	17	18	76	54	54	40.09	19	61	3.309	1.726	4.708	2.50419e-06	1.13661e-05	0	0.0854	0.0666	0.0666	TRUE	0.355
CNAG_04704	365	382	404	1055	206	351	306	232	195	1459	585	366	523.83	244	803	3.295	1.72	4.416	1.00682e-05	4.01091e-05	0.2616	0.05	0.107	0.107	TRUE	0.6986
CNAG_01124	16	17	18	37	5	34	13	10	9	51	14	35	22.2	11	33	3.292	1.719	3.548	0.000388342	0.00108286	0.1137	0.1164	0.1159	0.1159	TRUE	0.0876
CNAG_04590	35	45	39	63	32	67	29	27	19	87	91	70	53.89	25	83	3.288	1.717	5.019	5.18841e-07	2.71321e-06	0	0.0756	0.0614	0.0614	TRUE	0.4319
CNAG_00050	213	207	270	373	129	513	179	126	130	516	367	534	308.55	145	472	3.287	1.717	6.488	8.70946e-11	9.38153e-10	0.0326	0.052	0.0464	0.0464	TRUE	0.4335
CNAG_02437	264	479	444	532	212	997	221	291	214	736	603	1038	517.16	242	792	3.284	1.715	6.361	2.00841e-10	2.03449e-09	0.0508	0.05	0.05	0.05	TRUE	0.2694
CNAG_07928	38	29	55	75	34	49	32	18	27	104	97	51	54.57	26	84	3.281	1.714	4.539	5.65092e-06	2.36261e-05	0.0944	0.0752	0.08	0.08	TRUE	1.2308
CNAG_05367	170	254	391	472	224	298	142	154	189	653	637	310	347.54	162	533	3.278	1.713	5.657	1.53927e-08	1.07654e-07	0.0878	0.0514	0.0624	0.0624	TRUE	1.6079
CNAG_03513	67	124	129	193	54	201	56	75	62	267	153	209	137.24	64	210	3.276	1.712	5.87	4.35891e-09	3.4349e-08	0.0366	0.0582	0.0523	0.0523	TRUE	0.0789
CNAG_05662	2350	2955	2373	6121	1753	2518	1970	1792	1146	8466	4982	2622	3496.47	1636	5357	3.275	1.711	4.858	1.18399e-06	5.73956e-06	0.185	0.0475	0.0891	0.0891	TRUE	0.1362
CNAG_01856	46	87	62	79	49	142	39	53	30	109	139	148	86.28	41	132	3.274	1.711	5.382	7.36164e-08	4.47588e-07	0.0413	0.0649	0.0586	0.0586	TRUE	0.6625
CNAG_07325	259	342	418	707	264	313	217	207	202	978	750	326	446.76	209	685	3.274	1.711	5.143	2.70131e-07	1.49369e-06	0.1417	0.0505	0.0769	0.0769	TRUE	0.1993
CNAG_06273	175	231	227	250	176	433	147	140	110	346	500	451	282.23	132	432	3.269	1.709	6.606	3.95019e-11	4.466e-10	0.0251	0.0525	0.0438	0.0438	TRUE	0.2449
CNAG_00706	72	100	136	195	34	225	60	61	66	270	97	234	131.23	62	200	3.265	1.707	5.063	4.1372e-07	2.20069e-06	0.1151	0.0587	0.0726	0.0726	TRUE	0.588
CNAG_03990	8	12	21	33	7	13	7	7	10	46	20	14	17.2	8	27	3.258	1.704	3.105	0.00190491	0.00453361	0.1846	0.1365	0.1471	0.1471	TRUE	0.79
CNAG_00270	840	1030	1449	2228	812	1164	704	625	700	3082	2308	1212	1438.39	676	2201	3.253	1.702	5.606	2.0647e-08	1.40244e-07	0.1051	0.0481	0.0655	0.0655	TRUE	0.1293
CNAG_07490	5	8	10	13	7	9	4	5	5	18	20	9	10.19	5	16	3.251	1.701	2.712	0.00669558	0.013967	0	0.1982	0.1623	0.1623	TRUE	0.6917
CNAG_06005	69	165	130	134	59	344	58	100	63	185	168	358	155.33	74	237	3.25	1.7	4.986	6.15362e-07	3.16472e-06	0.1257	0.0569	0.0759	0.0759	TRUE	2.2345
CNAG_04717	18	33	29	36	27	37	15	20	14	50	77	39	35.7	16	55	3.245	1.698	4.234	2.29261e-05	8.43543e-05	0.0496	0.0902	0.081	0.081	TRUE	0.2318
CNAG_07502	263	422	580	533	251	961	220	256	280	737	713	1001	534.67	252	817	3.244	1.698	6.928	4.25782e-12	5.83637e-11	0.0223	0.0499	0.0409	0.0409	TRUE	0.4655
CNAG_03510	1657	2048	3636	4793	1257	3864	1389	1242	1756	6629	3573	4024	3102.23	1462	4742	3.243	1.697	6.129	8.86084e-10	7.96427e-09	0.0763	0.0475	0.0549	0.0549	TRUE	1.374
CNAG_01629	62	55	88	127	35	126	52	33	43	176	99	131	89.03	43	135	3.233	1.693	5.301	1.1496e-07	6.77865e-07	0.0463	0.0643	0.0598	0.0598	TRUE	0.123
CNAG_05800	1653	2082	3786	4734	1357	3875	1385	1263	1829	6548	3857	4036	3152.87	1492	4814	3.226	1.69	6.238	4.42864e-10	4.16219e-09	0.0681	0.0475	0.0525	0.0525	TRUE	1.2089
CNAG_05198	488	604	709	851	441	1125	409	366	342	1177	1253	1172	786.65	372	1201	3.223	1.689	7.785	6.98861e-15	1.48916e-13	0.0028	0.049	0.0323	0.0323	TRUE	0.0837
CNAG_01780	469	590	890	1340	405	770	393	358	430	1853	1151	802	831.2	394	1269	3.223	1.688	5.702	1.18424e-08	8.4465e-08	0.0908	0.0489	0.0617	0.0617	TRUE	0.2232
CNAG_00784	131	177	222	263	145	265	110	107	107	364	412	276	229.38	108	351	3.222	1.688	6.59	4.39675e-11	4.93822e-10	0.0168	0.0537	0.0419	0.0419	TRUE	0.1973
CNAG_04416	30	35	31	36	14	96	25	21	15	50	40	100	41.82	20	63	3.22	1.687	4.089	4.3306e-05	0.000150057	0.1273	0.0838	0.0941	0.0941	TRUE	1.1805
CNAG_04331	77	114	66	93	76	180	65	69	32	129	216	187	116.28	55	177	3.215	1.685	4.974	6.56238e-07	3.36734e-06	0.1042	0.0603	0.072	0.072	TRUE	0.5718
CNAG_01853	191	260	391	560	171	351	160	158	189	775	486	366	355.46	169	542	3.208	1.682	5.72	1.06501e-08	7.68425e-08	0.0746	0.0513	0.0588	0.0588	TRUE	0.3006
CNAG_02539	932	874	954	1082	660	2203	781	530	461	1496	1876	2294	1239.8	591	1889	3.202	1.679	6.2	5.64671e-10	5.21939e-09	0.0614	0.0483	0.0518	0.0518	TRUE	0.2027
CNAG_07572	180	215	175	236	117	481	151	130	85	326	333	501	254.28	122	387	3.197	1.677	5.69	1.27217e-08	9.01727e-08	0.0686	0.0531	0.0577	0.0577	TRUE	0.8209
CNAG_02049	8	10	8	6	6	25	7	6	4	8	17	26	11.34	6	17	3.197	1.677	2.706	0.00680172	0.0141281	0	0.1828	0.1717	0.1717	TRUE	0.104
CNAG_04004	7123	7902	17106	20316	6141	14611	5970	4793	8263	28099	17454	15217	13299.3	6342	20257	3.194	1.675	5.777	7.59926e-09	5.64988e-08	0.0963	0.0471	0.0605	0.0605	TRUE	0.9747
CNAG_06206	147	247	223	323	107	438	123	150	108	447	304	456	264.63	127	402	3.192	1.675	6.279	3.40215e-10	3.24556e-09	0.0324	0.0528	0.0466	0.0466	TRUE	0.4455
CNAG_00306	862	763	1003	751	794	1954	722	463	485	1039	2257	2035	1166.7	557	1777	3.192	1.674	5.472	4.45386e-08	2.82339e-07	0.1082	0.0483	0.0664	0.0664	TRUE	0.8833
CNAG_05399	12	15	11	30	7	14	10	9	5	41	20	15	16.74	8	25	3.181	1.67	3.058	0.00223122	0.00523731	0.1579	0.139	0.1431	0.1431	TRUE	0.8233
CNAG_03894	72	90	88	160	60	103	60	55	43	221	171	107	109.42	53	166	3.171	1.665	5.131	2.88569e-07	1.58539e-06	0.0736	0.0611	0.0646	0.0646	TRUE	0.1195
CNAG_07026	22	32	53	65	25	42	18	19	26	90	71	44	44.69	21	68	3.17	1.665	4.36	1.30031e-05	5.06212e-05	0.067	0.0815	0.0778	0.0778	TRUE	0.1601
CNAG_03090	27	29	32	53	22	39	23	18	15	73	63	41	38.69	19	59	3.17	1.664	4.296	1.74239e-05	6.61373e-05	0.0451	0.0868	0.0767	0.0767	TRUE	0.2839
CNAG_07612	64	86	116	154	73	93	54	52	56	213	207	97	113.19	54	172	3.159	1.66	5.043	4.57601e-07	2.41698e-06	0.0836	0.0606	0.0671	0.0671	TRUE	1.6882
CNAG_04618	112	138	112	236	69	194	94	84	54	326	196	202	159.37	77	241	3.157	1.659	5.339	9.36984e-08	5.59736e-07	0.0749	0.0567	0.0619	0.0619	TRUE	1.0235
CNAG_01267	104	131	217	252	96	227	87	79	105	349	273	236	188.21	90	286	3.154	1.657	6.132	8.7031e-10	7.83279e-09	0.0262	0.0552	0.0461	0.0461	TRUE	0.2477
CNAG_06263	19	23	32	28	16	55	16	14	15	39	45	57	31.14	15	47	3.152	1.656	4.184	2.86125e-05	0.000103158	0	0.0965	0.0747	0.0747	TRUE	0.2376
CNAG_03008	160	214	215	307	133	338	134	130	104	425	378	352	253.73	123	385	3.147	1.654	6.696	2.1448e-11	2.52939e-10	0.0103	0.0531	0.0391	0.0391	TRUE	0.2053
CNAG_04370	164	421	329	282	198	752	137	255	159	390	563	783	381.28	184	579	3.147	1.654	5.256	1.4707e-07	8.48912e-07	0.1109	0.0511	0.0681	0.0681	TRUE	0.1346
CNAG_05313	296	422	458	459	322	707	248	256	221	635	915	736	501.94	242	762	3.144	1.653	6.893	5.46935e-12	7.27828e-11	0.0161	0.0501	0.039	0.039	TRUE	0.1722
CNAG_00443	90	98	100	185	58	144	75	59	48	256	165	150	125.64	61	190	3.144	1.652	5.34	9.28713e-08	5.5592e-07	0.0593	0.0593	0.0593	0.0593	TRUE	0.974
CNAG_02898	564	575	959	1388	464	767	473	349	463	1920	1319	799	887	428	1346	3.142	1.652	5.418	6.01793e-08	3.71504e-07	0.0975	0.0487	0.0656	0.0656	TRUE	0.0984
CNAG_06214	453	536	664	967	445	598	380	325	321	1337	1265	623	708.42	342	1075	3.14	1.651	5.638	1.7182e-08	1.18832e-07	0.0841	0.0492	0.06	0.06	TRUE	1.6455
CNAG_06810	10	36	36	37	19	46	8	22	17	51	54	48	33.45	16	51	3.139	1.65	4.036	5.42994e-05	0.000183321	0.0431	0.0931	0.0845	0.0845	TRUE	0.7837
CNAG_05845	917	1036	1571	2250	844	1204	769	628	759	3112	2399	1254	1486.75	719	2255	3.136	1.649	5.443	5.24562e-08	3.28572e-07	0.1045	0.048	0.0653	0.0653	TRUE	0.1588
CNAG_04322	4653	7347	9563	11895	6023	6828	3900	4456	4620	16452	17118	7111	8942.82	4325	13560	3.135	1.648	5.42	5.95343e-08	3.69523e-07	0.1104	0.0472	0.0665	0.0665	TRUE	2.1188
CNAG_03686	134	215	384	411	177	267	112	130	185	568	503	278	296.3	142	450	3.132	1.647	5.3	1.15539e-07	6.80695e-07	0.0968	0.0522	0.0654	0.0654	TRUE	0.5763
CNAG_03268	3786	4131	7983	9892	3840	4890	3173	2505	3856	13681	10914	5093	6537.21	3178	9896	3.113	1.638	5.087	3.63204e-07	1.95461e-06	0.1204	0.0472	0.0746	0.0746	TRUE	0.2421
CNAG_01301	213	336	323	320	247	516	179	204	156	443	702	537	370.06	180	561	3.112	1.638	6.323	2.57073e-10	2.53734e-09	0.0308	0.0512	0.045	0.045	TRUE	0.1689
CNAG_01582	19	28	28	33	23	36	16	17	14	46	65	37	32.49	16	49	3.112	1.638	4.102	4.09294e-05	0.000142617	0	0.0944	0.0772	0.0772	TRUE	0.2168
CNAG_05566	67	81	95	159	50	101	56	49	46	220	142	105	103.06	50	156	3.1	1.632	5.038	4.7018e-07	2.47959e-06	0.0687	0.062	0.0638	0.0638	TRUE	0.2583
CNAG_05556	1126	1705	2884	3317	935	3069	944	1034	1393	4588	2657	3196	2302.08	1124	3480	3.098	1.631	6.074	1.24892e-09	1.10085e-08	0.0624	0.0477	0.0515	0.0515	TRUE	0.3393
CNAG_00492	10	18	10	34	5	11	8	11	5	47	14	11	16.14	8	24	3.096	1.631	2.742	0.00610543	0.0128813	0.3212	0.1424	0.1814	0.1814	TRUE	3.5359
CNAG_05679	363	427	639	857	329	552	304	259	309	1185	935	575	594.53	291	898	3.088	1.627	5.768	8.03282e-09	5.93995e-08	0.0674	0.0496	0.0552	0.0552	TRUE	0.138
CNAG_06869	19	15	25	31	12	34	16	9	12	43	34	35	24.92	12	37	3.086	1.626	3.766	0.000165926	0.000504415	0	0.1088	0.0867	0.0867	TRUE	0.2798
CNAG_06449	76	114	123	191	68	131	64	69	59	264	193	136	131.02	64	198	3.084	1.625	5.359	8.38995e-08	5.05675e-07	0.0527	0.0588	0.057	0.057	TRUE	0.1172
CNAG_06633	4684	4569	10252	11674	3607	9112	3926	2771	4952	16146	10252	9490	7922.88	3883	11963	3.081	1.623	5.691	1.26238e-08	8.95716e-08	0.0856	0.0472	0.0585	0.0585	TRUE	1.1438
CNAG_01570	15	18	24	37	11	24	13	11	12	51	31	25	23.75	12	36	3.079	1.623	3.589	0.000332047	0.000940845	0	0.1118	0.0973	0.0973	TRUE	0.5469
CNAG_01834	411	390	614	787	333	641	344	237	297	1088	946	668	596.69	293	901	3.078	1.622	6.125	9.0514e-10	8.11423e-09	0.0462	0.0496	0.0485	0.0485	TRUE	0.2239
CNAG_00906	246	417	413	426	230	748	206	253	200	589	654	779	446.76	220	674	3.073	1.62	6.733	1.66043e-11	2.0066e-10	0.0168	0.0505	0.039	0.039	TRUE	0.2251
CNAG_06491	13	14	14	14	10	30	11	8	7	19	28	31	17.53	9	26	3.072	1.619	3.262	0.00110692	0.00276628	0	0.1349	0.1098	0.1098	TRUE	0.3175
CNAG_05976	330	550	615	488	295	1218	277	334	297	675	838	1269	614.86	303	927	3.071	1.619	5.945	2.77163e-09	2.27314e-08	0.0559	0.0495	0.0514	0.0514	TRUE	0.3587
CNAG_06157	161	326	327	260	172	631	135	198	158	360	489	657	332.71	164	502	3.07	1.618	5.702	1.18146e-08	8.4355e-08	0.0604	0.0516	0.0544	0.0544	TRUE	0.1211
CNAG_01044	2191	1746	2994	4196	1467	3211	1836	1059	1446	5803	4169	3344	2943.12	1447	4439	3.068	1.617	5.772	7.84526e-09	5.81382e-08	0.0751	0.0475	0.0562	0.0562	TRUE	0.2216
CNAG_02561	902	817	540	1532	298	1579	756	496	261	2119	847	1645	1020.46	504	1537	3.057	1.612	4.371	1.23935e-05	4.84965e-05	0.2245	0.0485	0.0968	0.0968	TRUE	0.2119
CNAG_00160	41	50	42	80	25	70	34	30	20	111	71	73	56.6	28	85	3.051	1.609	4.57	4.87995e-06	2.08488e-05	0.0499	0.0742	0.0682	0.0682	TRUE	0.6286
CNAG_04234	130	135	187	236	97	240	109	82	90	326	276	250	188.87	94	284	3.039	1.604	6.153	7.5991e-10	6.91195e-09	0.0143	0.0552	0.0425	0.0425	TRUE	0.1957
CNAG_00751	3	11	10	14	6	8	3	7	5	19	17	8	9.79	5	15	3.036	1.602	2.461	0.0138644	0.0264595	0	0.2042	0.1835	0.1835	TRUE	0.8302
CNAG_04884	3085	3623	6590	7773	2765	5336	2586	2197	3183	10751	7859	5557	5355.53	2655	8056	3.033	1.601	5.807	6.36963e-09	4.8517e-08	0.0693	0.0473	0.0545	0.0545	TRUE	0.1117
CNAG_03901	84	134	179	161	106	199	70	81	86	223	301	207	161.56	79	244	3.031	1.6	5.928	3.07141e-09	2.49507e-08	0.017	0.0565	0.0449	0.0449	TRUE	0.3787
CNAG_03847	1271	1171	2126	2140	1293	1785	1065	710	1027	2960	3675	1859	1882.71	934	2831	3.028	1.598	5.611	2.01516e-08	1.37151e-07	0.0729	0.0478	0.0578	0.0578	TRUE	0.151
CNAG_05244	41	61	46	63	39	83	34	37	22	87	111	86	63	31	95	3.028	1.598	4.804	1.55627e-06	7.3718e-06	0.0277	0.0715	0.0606	0.0606	TRUE	0.6085
CNAG_05146	306	234	417	534	201	481	256	142	201	739	571	501	401.77	200	604	3.025	1.597	5.708	1.14016e-08	8.17475e-08	0.0565	0.0508	0.0534	0.0534	TRUE	0.4994
CNAG_07642	12	19	30	31	16	24	10	12	14	43	45	25	24.9	12	38	3.025	1.597	3.606	0.000310377	0.000887532	0	0.1088	0.093	0.093	TRUE	0.7391
CNAG_01444	188	202	291	483	133	216	158	123	141	668	378	225	281.94	141	424	3.024	1.596	4.684	2.81765e-06	1.26213e-05	0.1418	0.0525	0.0794	0.0794	TRUE	0.212
CNAG_04732	216	319	405	409	173	627	181	193	196	566	492	653	380.09	190	570	3.009	1.589	6.777	1.22716e-11	1.51786e-10	0.0077	0.0511	0.0364	0.0364	TRUE	0.1041
CNAG_02209	402	596	793	718	338	1244	337	361	383	993	961	1296	721.8	360	1083	3.008	1.589	6.856	7.0913e-12	9.18646e-11	0.0138	0.0491	0.037	0.037	TRUE	0.3565
CNAG_05285	640	930	1142	1291	638	1312	536	564	552	1786	1813	1366	1102.9	551	1655	3.002	1.586	7.067	1.58308e-12	2.32866e-11	0.0119	0.0484	0.0352	0.0352	TRUE	0.2845
CNAG_04753	158	249	292	286	143	451	132	151	141	396	406	470	282.7	141	424	2.999	1.584	6.7	2.08397e-11	2.46615e-10	0	0.0525	0.036	0.036	TRUE	0.1078
CNAG_02869	329	293	344	407	202	681	276	178	166	563	574	709	410.99	207	615	2.994	1.582	5.91	3.42268e-09	2.75539e-08	0.0464	0.0508	0.0487	0.0487	TRUE	0.9444
CNAG_02145	297	331	434	543	268	444	249	201	210	751	762	462	439.08	220	658	2.989	1.58	5.962	2.49692e-09	2.07269e-08	0.0422	0.0505	0.0478	0.0478	TRUE	0.8207
CNAG_02185	57	101	87	119	40	160	48	61	42	165	114	167	99.33	50	149	2.985	1.578	5.253	1.49802e-07	8.63952e-07	0.0266	0.0625	0.0531	0.0531	TRUE	0.348
CNAG_06290	414	335	657	468	362	877	347	203	317	647	1029	913	576.18	289	863	2.982	1.576	5.653	1.58022e-08	1.10406e-07	0.0632	0.0497	0.0539	0.0539	TRUE	0.4034
CNAG_02690	601	619	1206	1418	534	847	504	375	583	1961	1518	882	970.47	487	1454	2.981	1.576	5.226	1.7292e-07	9.89766e-07	0.0998	0.0486	0.0643	0.0643	TRUE	0.1379
CNAG_03509	1048	1208	1861	1475	1082	2279	878	733	899	2040	3075	2374	1666.48	837	2496	2.98	1.575	6.577	4.80661e-11	5.36333e-10	0.0271	0.0479	0.0406	0.0406	TRUE	0.243
CNAG_02136	170	217	374	451	150	292	142	132	181	624	426	304	301.5	152	451	2.973	1.572	5.307	1.11401e-07	6.58587e-07	0.0752	0.0521	0.0592	0.0592	TRUE	0.1679
CNAG_04155	742	927	1308	1686	692	1057	622	562	632	2332	1967	1101	1202.58	605	1800	2.971	1.571	5.589	2.28175e-08	1.53463e-07	0.0722	0.0483	0.0559	0.0559	TRUE	0.3046
CNAG_05090	512	544	1057	1287	433	731	429	330	511	1780	1231	761	840.28	423	1257	2.969	1.57	5.104	3.32623e-07	1.80138e-06	0.1027	0.0488	0.0667	0.0667	TRUE	0.103
CNAG_03293	165	236	280	299	124	445	138	143	135	414	352	463	274.35	139	410	2.965	1.568	6.529	6.6236e-11	7.23729e-10	0.0054	0.0526	0.0372	0.0372	TRUE	0.0971
CNAG_03902	867	1128	1502	1255	821	2171	727	684	726	1736	2333	2261	1411.11	712	2110	2.962	1.566	6.998	2.59726e-12	3.6554e-11	0.0126	0.0481	0.0352	0.0352	TRUE	0.2916
CNAG_01788	367	427	660	862	267	643	308	259	319	1192	759	670	584.36	295	874	2.962	1.567	5.804	6.46603e-09	4.91965e-08	0.0536	0.0496	0.0504	0.0504	TRUE	1.0634
CNAG_06821	408	458	512	515	316	913	342	278	247	712	898	951	571.39	289	854	2.958	1.565	6.42	1.35852e-10	1.41434e-09	0.023	0.0497	0.0407	0.0407	TRUE	0.2901
CNAG_04002	722	1131	1499	2117	736	906	605	686	724	2928	2092	944	1329.77	672	1988	2.957	1.564	4.718	2.38055e-06	1.0877e-05	0.1515	0.0482	0.0783	0.0783	TRUE	0.1294
CNAG_00897	485	833	809	1090	443	1040	406	505	391	1508	1259	1083	858.72	434	1283	2.955	1.563	6.546	5.89975e-11	6.50876e-10	0.0217	0.0488	0.0397	0.0397	TRUE	0.1361
CNAG_02497	21	20	27	46	7	36	18	12	13	64	20	37	27.3	14	40	2.955	1.563	3.461	0.000538964	0.00145597	0.1101	0.1034	0.1047	0.1047	TRUE	0.1348
CNAG_02679	92	181	162	143	91	312	77	110	78	198	259	325	174.42	88	261	2.951	1.561	5.415	6.13425e-08	3.77662e-07	0.0464	0.0558	0.053	0.053	TRUE	0.0999
CNAG_01179	61	114	104	107	42	219	51	69	50	148	119	228	110.99	57	165	2.946	1.559	4.938	7.87594e-07	3.97282e-06	0.0617	0.0609	0.0611	0.0611	TRUE	0.4143
CNAG_05686	1527	2194	2742	3797	1569	1805	1280	1331	1325	5252	4459	1880	2587.65	1312	3864	2.944	1.558	4.899	9.62482e-07	4.76711e-06	0.1308	0.0476	0.0724	0.0724	TRUE	0.5195
CNAG_02853	684	707	876	878	445	1635	573	429	423	1214	1265	1703	934.53	475	1394	2.94	1.556	6.291	3.15734e-10	3.03317e-09	0.0325	0.0487	0.0428	0.0428	TRUE	0.4566
CNAG_04280	13	20	22	45	4	21	11	12	11	62	11	22	21.52	11	32	2.94	1.556	2.943	0.00325151	0.00735705	0.2538	0.1186	0.1479	0.1479	TRUE	0.6722
CNAG_03082	199	229	360	387	186	337	167	139	174	535	529	351	315.74	160	472	2.939	1.555	5.952	2.65372e-09	2.18429e-08	0.0318	0.0519	0.0454	0.0454	TRUE	0.6044
CNAG_02905	484	619	849	1079	448	708	406	375	410	1492	1273	737	782.37	397	1167	2.937	1.554	5.619	1.9163e-08	1.31338e-07	0.0633	0.049	0.0536	0.0536	TRUE	0.3249
CNAG_05291	139	275	203	259	113	418	116	167	98	358	321	435	249.35	127	371	2.936	1.554	5.597	2.18194e-08	1.47329e-07	0.0435	0.0532	0.0507	0.0507	TRUE	0.8081
CNAG_03198	4864	7810	12738	11153	5958	11096	4077	4737	6153	15425	16934	11556	9813.74	4989	14638	2.933	1.553	6.208	5.36893e-10	4.98332e-09	0.0404	0.0472	0.045	0.045	TRUE	0.4242
CNAG_06630	642	714	832	861	498	1358	538	433	402	1191	1415	1414	898.94	458	1340	2.93	1.551	6.734	1.64746e-11	1.99798e-10	0.0146	0.0487	0.0369	0.0369	TRUE	0.2744
CNAG_03389	847	1170	1789	1963	842	1526	710	710	864	2715	2393	1589	1496.86	761	2232	2.93	1.551	6.06	1.35804e-09	1.18501e-08	0.0431	0.048	0.0464	0.0464	TRUE	0.3341
CNAG_08015	10	25	17	24	13	24	8	15	8	33	37	25	21.15	10	32	2.928	1.55	3.301	0.000964049	0.00244045	0	0.1198	0.1028	0.1028	TRUE	0.73
CNAG_03909	273	195	295	374	171	408	229	118	143	517	486	425	319.63	163	476	2.926	1.549	5.465	4.61733e-08	2.9216e-07	0.0593	0.0518	0.0541	0.0541	TRUE	1.3228
CNAG_05067	8	14	6	11	9	13	7	8	3	15	26	14	12.07	6	18	2.924	1.548	2.567	0.0102475	0.0202698	0.1032	0.1746	0.1615	0.1615	TRUE	0.9788
CNAG_07814	205	290	331	552	157	263	172	176	160	763	446	274	331.87	169	494	2.923	1.548	4.737	2.16781e-06	9.98508e-06	0.1213	0.0517	0.0733	0.0733	TRUE	0.2058
CNAG_01446	40582	39866	50840	71084	35511	40673	34013	24179	24559	98315	100929	42361	54059.2	27584	80535	2.92	1.546	4.951	7.3863e-07	3.75073e-06	0.1047	0.047	0.0702	0.0702	TRUE	2.1061
CNAG_04883	2678	3734	6095	5895	2613	5929	2244	2265	2944	8153	7427	6175	4868.07	2484	7252	2.918	1.545	6.693	2.18747e-11	2.57084e-10	0.022	0.0473	0.0382	0.0382	TRUE	0.2831
CNAG_02968	309	243	446	379	265	520	259	147	215	524	753	542	406.79	207	606	2.918	1.545	5.578	2.43242e-08	1.62161e-07	0.0541	0.0508	0.0523	0.0523	TRUE	0.7282
CNAG_01486	3594	4376	8376	8932	2886	7434	3012	2654	4046	12354	8203	7743	6335.2	3237	9433	2.914	1.543	5.824	5.74878e-09	4.3984e-08	0.0609	0.0473	0.0504	0.0504	TRUE	0.8963
CNAG_06815	50	47	65	92	20	100	42	29	31	127	57	104	65.01	34	96	2.914	1.543	4.408	1.04519e-05	4.15888e-05	0.0687	0.0707	0.0703	0.0703	TRUE	0.1931
CNAG_04223	7	7	9	15	5	7	6	4	4	21	14	7	9.45	5	14	2.909	1.541	2.354	0.0185583	0.0343171	0	0.2099	0.1838	0.1838	TRUE	0.1226
CNAG_02519	819	963	1451	1604	815	1158	686	584	701	2218	2316	1206	1285.39	657	1913	2.908	1.54	5.603	2.10073e-08	1.42267e-07	0.0646	0.0482	0.0535	0.0535	TRUE	1.2759
CNAG_03421	21	45	36	35	29	53	18	27	17	48	82	55	41.39	21	62	2.907	1.54	4.054	5.0302e-05	0.000171633	0.0424	0.0842	0.0749	0.0749	TRUE	0.5423
CNAG_00822	237	401	452	398	215	725	199	243	218	550	611	755	429.47	220	639	2.906	1.539	6.39	1.65858e-10	1.69576e-09	0.0165	0.0506	0.039	0.039	TRUE	0.3079
CNAG_01641	227	359	387	344	185	693	190	218	187	476	526	722	386.38	198	575	2.904	1.538	6.098	1.07729e-09	9.59437e-09	0.0263	0.051	0.0427	0.0427	TRUE	0.6062
CNAG_03965	348	427	582	844	290	409	292	259	281	1167	824	426	541.55	277	806	2.904	1.538	4.839	1.30762e-06	6.26777e-06	0.1195	0.0499	0.0706	0.0706	TRUE	0.1041
CNAG_03793	171	250	316	457	150	233	143	152	153	632	426	243	291.44	149	434	2.902	1.537	4.843	1.27767e-06	6.14141e-06	0.1067	0.0523	0.0684	0.0684	TRUE	0.1
CNAG_04773	10	21	22	36	13	8	8	13	11	50	37	8	21.14	11	32	2.901	1.537	2.779	0.00545136	0.0116596	0.3192	0.1199	0.1635	0.1635	TRUE	0.3319
CNAG_05103	105	203	195	295	96	196	88	123	94	408	273	204	198.39	102	295	2.895	1.534	5.061	4.1668e-07	2.21109e-06	0.0727	0.0548	0.0601	0.0601	TRUE	0.2335
CNAG_07823	29	60	37	59	28	64	24	36	18	82	80	67	51.07	26	76	2.895	1.534	4.245	2.188e-05	8.08532e-05	0.0513	0.0772	0.0708	0.0708	TRUE	0.9436
CNAG_01714	6	8	10	17	3	9	5	5	5	24	9	9	9.35	5	14	2.891	1.532	2.345	0.0190496	0.0350856	0	0.2116	0.1858	0.1858	TRUE	1.3439
CNAG_06451	155	219	289	477	115	169	130	133	140	660	327	176	260.82	134	388	2.89	1.531	4.137	3.51875e-05	0.000124237	0.1971	0.0529	0.094	0.094	TRUE	0.276
CNAG_01960	32	47	51	81	19	59	27	29	25	112	54	61	51.24	27	76	2.888	1.53	4.191	2.78234e-05	0.000100429	0.0615	0.0771	0.0733	0.0733	TRUE	1.4701
CNAG_04309	219	252	301	239	191	498	184	153	145	331	543	519	312.31	161	464	2.887	1.529	5.707	1.14734e-08	8.21761e-08	0.039	0.0519	0.0479	0.0479	TRUE	0.7331
CNAG_00357	120	195	273	248	134	284	101	118	132	343	381	296	228.39	117	340	2.885	1.529	6.065	1.31715e-09	1.15652e-08	0.0118	0.0538	0.0405	0.0405	TRUE	0.1201
CNAG_06969	177	231	331	481	136	232	148	140	160	665	387	242	290.3	149	431	2.884	1.528	4.663	3.11085e-06	1.3817e-05	0.1202	0.0523	0.0732	0.0732	TRUE	0.2225
CNAG_05783	1242	1375	2039	2582	830	2216	1041	834	985	3571	2359	2308	1849.66	953	2746	2.882	1.527	6.12	9.36477e-10	8.37321e-09	0.0391	0.0478	0.0442	0.0442	TRUE	0.8379
CNAG_02317	56	112	134	131	48	188	47	68	65	181	136	196	115.5	60	171	2.874	1.523	5.263	1.42067e-07	8.21416e-07	0.0215	0.0603	0.0501	0.0501	TRUE	0.3033
CNAG_05055	135	169	225	334	96	187	113	102	109	462	273	195	208.98	108	310	2.869	1.52	4.829	1.37424e-06	6.55951e-06	0.0902	0.0544	0.0657	0.0657	TRUE	0.3267
CNAG_06814	37	82	70	79	40	103	31	50	34	109	114	107	74.13	38	110	2.867	1.52	4.851	1.22951e-06	5.92661e-06	0.0161	0.0678	0.0548	0.0548	TRUE	0.6103
CNAG_01397	300	396	480	518	227	676	251	240	232	716	645	704	464.86	241	688	2.861	1.516	6.87	6.40184e-12	8.37258e-11	0	0.0503	0.0325	0.0325	TRUE	0.0321
CNAG_02281	155	312	267	235	159	485	130	189	129	325	452	505	288.36	149	427	2.859	1.515	5.498	3.84328e-08	2.47068e-07	0.0467	0.0524	0.0506	0.0506	TRUE	0.3823
CNAG_01295	317	356	692	698	297	506	266	216	334	965	844	527	525.4	272	779	2.857	1.514	5.326	1.0059e-07	5.98811e-07	0.0692	0.0499	0.056	0.056	TRUE	0.3716
CNAG_00304	55	64	124	151	41	85	46	39	60	209	117	89	93.12	48	138	2.855	1.514	4.284	1.83796e-05	6.93798e-05	0.1137	0.0635	0.0772	0.0772	TRUE	0.5612
CNAG_00894	1279	1442	2586	3163	1079	1615	1072	875	1249	4375	3067	1682	2053.2	1065	3041	2.854	1.513	4.831	1.35516e-06	6.47298e-06	0.1125	0.0478	0.0701	0.0701	TRUE	0.091
CNAG_03344	29	51	36	50	22	70	24	31	17	69	63	73	46.2	24	68	2.853	1.513	4.231	2.32369e-05	8.536e-05	0.0241	0.0803	0.0668	0.0668	TRUE	0.5543
CNAG_01353	39	70	56	59	21	137	33	42	27	82	60	143	64.36	34	95	2.852	1.512	4.11	3.95418e-05	0.000138204	0.1051	0.0709	0.0794	0.0794	TRUE	0.417
CNAG_02588	28	37	46	71	15	48	23	22	22	98	43	50	43.16	22	64	2.851	1.512	3.898	9.69118e-05	0.000310336	0.0774	0.0827	0.0814	0.0814	TRUE	1.7923
CNAG_01701	607	581	799	939	377	1127	509	352	386	1299	1072	1174	798.51	416	1182	2.848	1.51	6.33	2.45055e-10	2.42924e-09	0.0218	0.0489	0.0395	0.0395	TRUE	0.4427
CNAG_07409	255	489	410	404	225	780	214	297	198	559	639	812	453.16	236	670	2.842	1.507	5.742	9.36118e-09	6.81901e-08	0.0395	0.0504	0.047	0.047	TRUE	0.3797
CNAG_04141	714	793	1004	909	559	1528	598	481	485	1257	1589	1591	1000.3	521	1479	2.837	1.504	6.546	5.89763e-11	6.50876e-10	0.0147	0.0486	0.0369	0.0369	TRUE	0.2078
CNAG_02040	24	56	55	76	25	52	20	34	27	105	71	54	51.83	27	77	2.835	1.503	4.071	4.69045e-05	0.000161463	0.0723	0.0767	0.0756	0.0756	TRUE	0.2587
CNAG_01621	31779	28579	46571	39026	26967	55391	26635	17333	22497	53976	76645	57690	42462.7	22155	62770	2.833	1.502	6.027	1.67379e-09	1.42397e-08	0.0408	0.047	0.0448	0.0448	TRUE	0.4574
CNAG_03303	1533	1518	2864	2690	1061	3286	1285	921	1384	3720	3016	3422	2291.24	1197	3386	2.831	1.502	6.286	3.2509e-10	3.11431e-09	0.0254	0.0477	0.0406	0.0406	TRUE	0.4923
CNAG_07381	79	141	173	130	67	280	66	86	84	180	190	292	149.52	79	221	2.826	1.499	5.183	2.17779e-07	1.22706e-06	0.0406	0.0573	0.0523	0.0523	TRUE	0.9061
CNAG_01456	17	20	21	33	17	12	14	12	10	46	48	12	23.83	12	35	2.826	1.499	2.975	0.00293179	0.00669788	0.2052	0.1116	0.1323	0.1323	TRUE	2.6638
CNAG_05685	268	368	360	542	193	436	225	223	174	750	549	454	395.66	207	584	2.822	1.497	5.644	1.65687e-08	1.14939e-07	0.0409	0.0509	0.0476	0.0476	TRUE	0.2656
CNAG_06386	168	211	217	273	121	316	141	128	105	378	344	329	237.37	125	350	2.821	1.496	6.036	1.5821e-09	1.35439e-08	0.0094	0.0535	0.0393	0.0393	TRUE	0.2195
CNAG_03968	363	497	659	818	287	628	304	301	318	1131	816	654	587.52	308	867	2.815	1.493	5.803	6.5081e-09	4.94615e-08	0.0363	0.0496	0.0457	0.0457	TRUE	0.2298
CNAG_02127	146	161	244	308	72	299	122	98	118	426	205	311	213.32	113	314	2.813	1.492	5.077	3.8426e-07	2.05339e-06	0.0629	0.0542	0.0567	0.0567	TRUE	0.0908
CNAG_04287	82	167	162	124	73	304	69	101	78	172	207	317	157.31	83	232	2.813	1.492	4.906	9.30321e-07	4.62663e-06	0.0649	0.0568	0.0592	0.0592	TRUE	0.5003
CNAG_00378	43	54	89	135	21	62	36	33	43	187	60	65	70.46	37	104	2.809	1.49	3.665	0.000247227	0.000722971	0.2034	0.0689	0.1024	0.1024	TRUE	4.5273
CNAG_03264	143	196	284	412	97	200	120	119	137	570	276	208	238.29	125	351	2.807	1.489	4.407	1.04661e-05	4.16211e-05	0.1367	0.0535	0.0772	0.0772	TRUE	0.9045
CNAG_04951	242	310	406	454	147	569	203	188	196	628	418	593	370.88	196	546	2.806	1.489	6.029	1.65461e-09	1.41116e-08	0.0182	0.0512	0.0407	0.0407	TRUE	0.433
CNAG_03777	163	246	275	416	120	247	137	149	133	575	341	257	265.39	140	391	2.806	1.488	4.898	9.70033e-07	4.80103e-06	0.0853	0.0528	0.0621	0.0621	TRUE	0.418
CNAG_02740	39	64	54	69	21	107	33	39	26	95	60	111	60.69	33	89	2.804	1.487	4.339	1.4336e-05	5.53063e-05	0.0439	0.0724	0.0657	0.0657	TRUE	0.2157
CNAG_03911	109	109	180	118	74	295	91	66	87	163	210	307	154.2	81	227	2.803	1.487	4.922	8.58782e-07	4.29705e-06	0.0608	0.057	0.0581	0.0581	TRUE	0.2631
CNAG_01168	576	891	1028	945	441	1625	483	540	497	1307	1253	1692	962.1	507	1417	2.802	1.487	6.503	7.84772e-11	8.49342e-10	0.014	0.0486	0.0364	0.0364	TRUE	0.349
CNAG_01654	163	272	302	320	148	376	137	165	146	443	421	392	283.72	149	419	2.8	1.485	6.296	3.04661e-10	2.96006e-09	0	0.0524	0.0359	0.0359	TRUE	0.0949
CNAG_01398	279	503	522	579	218	758	234	305	252	801	620	789	500.15	264	737	2.799	1.485	6.213	5.21014e-10	4.86185e-09	0.0155	0.0501	0.0388	0.0388	TRUE	0.2177
CNAG_03927	104	155	239	313	84	152	87	94	115	433	239	158	187.76	99	277	2.794	1.482	4.355	1.33338e-05	5.17612e-05	0.131	0.0552	0.0772	0.0772	TRUE	0.3286
CNAG_02880	822	1140	1658	1347	653	2269	689	691	801	1863	1856	2363	1377.23	727	2027	2.79	1.48	6.599	4.13304e-11	4.66502e-10	0.0128	0.0481	0.0354	0.0354	TRUE	0.2559
CNAG_02174	824	1048	1484	1488	760	1430	691	636	717	2058	2160	1489	1291.75	681	1902	2.79	1.48	6.329	2.47017e-10	2.44514e-09	0.0207	0.0482	0.0385	0.0385	TRUE	0.4406
CNAG_04204	127	179	202	328	79	183	106	109	98	454	225	191	196.89	104	290	2.789	1.48	4.557	5.18017e-06	2.18983e-05	0.1072	0.0548	0.0699	0.0699	TRUE	2.0273
CNAG_05525	1732	2322	4006	4191	1320	3665	1452	1408	1935	5796	3752	3817	3026.73	1598	4455	2.787	1.479	5.755	8.68068e-09	6.3845e-08	0.0501	0.0475	0.0472	0.0472	TRUE	0.8442
CNAG_00089	163	176	253	322	99	276	137	107	122	445	281	287	229.96	122	338	2.787	1.479	5.403	6.54841e-08	4.01354e-07	0.037	0.0537	0.0488	0.0488	TRUE	0.8659
CNAG_05220	52	76	86	137	47	43	44	46	42	189	134	45	83.18	44	123	2.782	1.476	3.607	0.000309713	0.000886005	0.2233	0.0655	0.1063	0.1063	TRUE	0.1795
CNAG_00425	6	9	17	17	5	14	5	5	8	24	14	15	11.83	6	18	2.781	1.476	2.554	0.0106536	0.0209639	0	0.1771	0.1449	0.1449	TRUE	0.3958
CNAG_02228	178	197	273	398	123	205	149	119	132	550	350	214	252.35	133	371	2.78	1.475	4.583	4.57329e-06	1.96738e-05	0.1105	0.0531	0.0699	0.0699	TRUE	0.1521
CNAG_04050	833	1015	1489	1777	688	1179	698	616	719	2458	1955	1228	1279.02	678	1880	2.773	1.471	5.401	6.64269e-08	4.06768e-07	0.0616	0.0482	0.0526	0.0526	TRUE	0.1453
CNAG_04513	179	434	364	309	172	685	150	263	176	427	489	713	369.79	196	543	2.77	1.47	5.017	5.25322e-07	2.74081e-06	0.0789	0.0512	0.0587	0.0587	TRUE	0.7633
CNAG_04235	104	141	193	228	69	212	87	86	93	315	196	221	166.36	89	244	2.768	1.469	5.359	8.38601e-08	5.05675e-07	0.0253	0.0563	0.0471	0.0471	TRUE	0.6988
CNAG_05162	250	329	480	610	221	294	210	200	232	844	628	306	403.16	214	593	2.768	1.469	4.557	5.18323e-06	2.18983e-05	0.1224	0.0508	0.0719	0.0719	TRUE	0.1547
CNAG_06432	6458	6507	10977	11491	5087	9795	5413	3946	5303	15893	14458	10201	9202.4	4887	13517	2.766	1.468	5.867	4.44307e-09	3.49317e-08	0.0377	0.0472	0.045	0.045	TRUE	0.4562
CNAG_06641	135	177	166	234	81	259	113	107	80	324	230	270	187.38	100	275	2.762	1.466	5.446	5.16459e-08	3.2409e-07	0.0243	0.0552	0.0459	0.0459	TRUE	0.1716
CNAG_05194	195	250	285	244	174	404	163	152	138	337	495	421	284.25	151	418	2.759	1.464	5.842	5.16294e-09	3.98134e-08	0.0168	0.0524	0.0411	0.0411	TRUE	0.1004
CNAG_01698	110	211	200	245	75	303	92	128	97	339	213	316	197.4	106	289	2.759	1.464	5.275	1.32455e-07	7.73033e-07	0.0365	0.0548	0.0495	0.0495	TRUE	0.4782
CNAG_04181	118	141	189	268	57	212	99	86	91	371	162	221	171.53	92	251	2.759	1.464	4.706	2.52438e-06	1.14501e-05	0.0833	0.056	0.0629	0.0629	TRUE	0.3498
CNAG_00887	13	26	12	23	10	27	11	16	6	32	28	28	20.14	11	29	2.759	1.464	3.007	0.00264171	0.00610037	0.0741	0.1235	0.1134	0.1134	TRUE	0.8129
CNAG_00421	554	503	768	850	391	821	464	305	371	1176	1111	855	713.73	380	1047	2.755	1.462	5.796	6.78957e-09	5.11461e-08	0.0326	0.0492	0.0442	0.0442	TRUE	0.431
CNAG_01588	9970	10113	12691	18544	7939	8253	8356	6134	6131	25648	22564	8596	12904.6	6874	18936	2.755	1.462	4.349	1.36776e-05	5.30055e-05	0.1324	0.0471	0.0813	0.0813	TRUE	0.9608
CNAG_01336	21	43	49	71	18	35	18	26	24	98	51	36	42.19	23	62	2.749	1.459	3.539	0.000402147	0.00111771	0.1303	0.0835	0.095	0.095	TRUE	0.5565
CNAG_01040	27	56	57	70	20	72	23	34	28	97	57	75	52.13	28	76	2.747	1.458	4.189	2.80442e-05	0.000101172	0.026	0.0766	0.0653	0.0653	TRUE	0.1044
CNAG_02904	83	86	119	198	48	77	70	52	57	274	136	80	111.61	60	163	2.745	1.457	3.82	0.000133642	0.000414938	0.1856	0.0608	0.0942	0.0942	TRUE	0.3423
CNAG_00703	3500	3742	6866	6519	2822	6084	2933	2270	3317	9016	8021	6336	5315.52	2840	7791	2.743	1.456	5.974	2.31303e-09	1.92941e-08	0.0322	0.0473	0.0426	0.0426	TRUE	0.2115
CNAG_07609	92	115	113	134	32	253	77	70	55	185	91	263	123.54	67	180	2.737	1.453	4.194	2.74229e-05	9.914e-05	0.1293	0.0595	0.077	0.077	TRUE	0.1009
CNAG_02259	320	368	522	620	191	602	268	223	252	858	543	627	461.82	248	676	2.735	1.452	5.749	8.97462e-09	6.56539e-08	0.0292	0.0503	0.0434	0.0434	TRUE	0.4002
CNAG_07767	111	171	163	218	93	181	93	104	79	302	264	189	171.64	92	252	2.731	1.45	5.196	2.03893e-07	1.15641e-06	0.0341	0.056	0.0492	0.0492	TRUE	0.2696
CNAG_03604	260	331	475	406	235	524	218	201	229	562	668	546	403.89	216	592	2.73	1.449	6.297	3.04337e-10	2.96006e-09	0.005	0.0508	0.0352	0.0352	TRUE	0.1331
CNAG_02923	209	196	377	439	118	339	175	119	182	607	335	353	295.3	159	432	2.73	1.449	4.861	1.16861e-06	5.66902e-06	0.0794	0.0522	0.06	0.06	TRUE	1.4369
CNAG_00908	9	13	4	10	7	13	8	8	2	14	20	14	10.77	6	16	2.73	1.449	2.272	0.0231035	0.0416192	0.1541	0.19	0.1837	0.1837	TRUE	1.5472
CNAG_04095	56	109	88	130	34	136	47	66	43	180	97	142	95.61	52	140	2.724	1.446	4.511	6.46451e-06	2.66851e-05	0.0584	0.0631	0.0619	0.0619	TRUE	0.0918
CNAG_04991	1164	1240	1322	1001	834	2576	976	752	639	1384	2370	2683	1467.33	789	2146	2.722	1.445	5.07	3.9872e-07	2.12568e-06	0.0722	0.0481	0.0577	0.0577	TRUE	0.5131
CNAG_01189	382	805	656	563	344	1247	320	488	317	779	978	1299	696.74	375	1019	2.717	1.442	5.21	1.88745e-07	1.07316e-06	0.0646	0.0492	0.0535	0.0535	TRUE	0.205
CNAG_06779	601	804	1280	1417	504	944	504	488	618	1960	1432	983	997.52	537	1458	2.716	1.442	5.211	1.8747e-07	1.06769e-06	0.0631	0.0486	0.054	0.054	TRUE	0.1084
CNAG_06949	768	652	1413	1692	575	675	644	395	683	2340	1634	703	1066.52	574	1559	2.715	1.441	4.015	5.94142e-05	0.000198628	0.203	0.0485	0.0917	0.0917	TRUE	0.1277
CNAG_04898	39	52	40	62	31	52	33	32	19	86	88	54	51.93	28	76	2.715	1.441	3.975	7.0252e-05	0.000231346	0.058	0.0767	0.072	0.072	TRUE	0.6592
CNAG_06589	201	239	371	479	146	250	168	145	179	662	415	260	305.08	164	446	2.714	1.44	4.537	5.69943e-06	2.37998e-05	0.1084	0.0521	0.0687	0.0687	TRUE	0.1732
CNAG_02483	8	12	13	16	6	15	7	7	6	22	17	16	12.51	7	18	2.714	1.44	2.603	0.00922897	0.0185175	0	0.1701	0.1296	0.1296	TRUE	0.1617
CNAG_06880	220	347	623	583	243	382	184	210	301	806	691	398	431.77	232	632	2.713	1.44	4.746	2.07899e-06	9.62782e-06	0.0935	0.0506	0.0636	0.0636	TRUE	0.3619
CNAG_06235	231	322	460	463	186	470	194	195	222	640	529	490	378.27	204	553	2.712	1.44	6.078	1.21804e-09	1.07502e-08	0.011	0.0511	0.0373	0.0373	TRUE	0.2272
CNAG_01696	1831	2187	2307	1999	1387	3891	1535	1326	1114	2765	3942	4052	2455.8	1325	3586	2.707	1.437	5.857	4.70794e-09	3.67627e-08	0.0316	0.0476	0.0429	0.0429	TRUE	0.489
CNAG_05844	142	187	310	287	110	312	119	113	150	397	313	325	236.12	127	345	2.707	1.437	5.662	1.49814e-08	1.04992e-07	0.0158	0.0535	0.0414	0.0414	TRUE	0.2707
CNAG_00941	382	461	542	816	295	350	320	280	262	1129	838	365	532.19	287	777	2.703	1.435	4.262	2.02832e-05	7.56474e-05	0.1524	0.0499	0.0794	0.0794	TRUE	0.178
CNAG_05104	30	29	32	50	21	28	25	18	15	69	60	29	36.03	19	53	2.701	1.433	3.428	0.000608998	0.00162327	0.1047	0.0897	0.0933	0.0933	TRUE	0.6616
CNAG_04977	146	172	320	335	105	257	122	104	155	463	298	268	235.12	127	343	2.7	1.433	4.948	7.51112e-07	3.80563e-06	0.059	0.0536	0.0554	0.0554	TRUE	1.0668
CNAG_03640	249	304	399	529	191	297	209	184	193	732	543	309	361.61	195	528	2.7	1.433	4.738	2.16009e-06	9.95621e-06	0.0887	0.0513	0.0626	0.0626	TRUE	0.12
CNAG_03885	435	542	845	1080	334	511	365	329	408	1494	949	532	679.45	367	992	2.699	1.433	4.451	8.5588e-06	3.45382e-05	0.1293	0.0493	0.0729	0.0729	TRUE	0.1266
CNAG_02805	12	18	33	29	7	36	10	11	16	40	20	37	22.4	12	32	2.699	1.433	3.145	0.00166306	0.00399835	0.0285	0.1158	0.0998	0.0998	TRUE	0.4352
CNAG_04474	13	32	21	38	14	18	11	19	10	53	40	19	25.26	13	37	2.699	1.432	2.98	0.00288598	0.00660426	0.1617	0.108	0.1203	0.1203	TRUE	0.2173
CNAG_01634	168	316	294	324	127	445	141	192	142	448	361	463	291.17	158	424	2.692	1.428	5.646	1.63907e-08	1.13935e-07	0.0202	0.0523	0.0421	0.0421	TRUE	0.3848
CNAG_03698	205	261	365	481	152	256	172	158	176	665	432	267	311.72	169	455	2.691	1.428	4.583	4.57787e-06	1.96755e-05	0.0995	0.052	0.0662	0.0662	TRUE	0.1441
CNAG_06002	91	103	119	180	42	146	76	62	57	249	119	152	119.43	65	173	2.689	1.427	4.507	6.58242e-06	2.71321e-05	0.0707	0.0599	0.0625	0.0625	TRUE	0.4597
CNAG_03974	622	689	1105	1126	433	1122	521	418	534	1557	1231	1169	904.93	491	1319	2.687	1.426	6.06	1.35826e-09	1.18501e-08	0.0188	0.0487	0.0386	0.0386	TRUE	0.3015
CNAG_07574	58	56	73	103	41	56	49	34	35	142	117	58	72.52	39	106	2.681	1.423	3.923	8.75449e-05	0.000282723	0.1071	0.0682	0.0785	0.0785	TRUE	0.3294
CNAG_02604	14	27	31	35	15	26	12	16	15	48	43	27	26.87	14	39	2.679	1.422	3.337	0.000847836	0.00217443	0	0.1043	0.0878	0.0878	TRUE	0.532
CNAG_06207	16146	15632	22254	20615	11328	28532	13532	9481	10750	28512	32196	29716	20698	11254	30141	2.678	1.421	6.304	2.89554e-10	2.8334e-09	0.0188	0.0471	0.0366	0.0366	TRUE	0.3832
CNAG_06102	109	183	170	197	81	245	91	111	82	272	230	255	173.72	95	252	2.675	1.42	5.481	4.22864e-08	2.69812e-07	0.0095	0.0559	0.0416	0.0416	TRUE	0.2404
CNAG_04726	3995	4105	7431	6905	2867	7215	3348	2490	3590	9550	8149	7514	5773.47	3143	8404	2.674	1.419	6.046	1.48495e-09	1.28246e-08	0.0243	0.0473	0.0395	0.0395	TRUE	0.4029
CNAG_02767	93	122	135	159	58	183	78	74	65	220	165	191	132.08	72	192	2.673	1.419	5.284	1.26281e-07	7.37627e-07	0.0046	0.0587	0.0431	0.0431	TRUE	0.101
CNAG_06252	32	79	63	53	21	137	27	48	30	73	60	143	63.47	35	92	2.673	1.419	3.708	0.000208502	0.000619798	0.1361	0.0713	0.0874	0.0874	TRUE	1.2977
CNAG_06623	825	541	812	1244	434	782	691	328	392	1721	1234	814	863.39	470	1256	2.672	1.418	4.331	1.48408e-05	5.70929e-05	0.1479	0.0488	0.0758	0.0758	TRUE	0.171
CNAG_03309	749	743	987	1167	454	1193	628	451	477	1614	1290	1243	950.35	519	1382	2.67	1.417	5.887	3.93768e-09	3.14279e-08	0.0257	0.0486	0.0405	0.0405	TRUE	0.3979
CNAG_06734	67	92	146	159	54	111	56	56	71	220	153	116	111.91	61	163	2.67	1.417	4.554	5.25734e-06	2.2184e-05	0.0556	0.0608	0.0593	0.0593	TRUE	0.2091
CNAG_08014	19	44	44	59	19	35	16	27	21	82	54	36	39.32	21	57	2.666	1.414	3.512	0.000444913	0.00122759	0.0918	0.0862	0.0875	0.0875	TRUE	0.1852
CNAG_05157	68	115	85	194	44	51	57	70	41	268	125	53	102.38	56	149	2.665	1.414	3.237	0.00120609	0.00299156	0.3118	0.0621	0.126	0.126	TRUE	0.2485
CNAG_02067	184	286	349	425	110	399	154	173	169	588	313	416	302.05	165	439	2.664	1.414	5.162	2.44874e-07	1.36618e-06	0.0458	0.0521	0.0502	0.0502	TRUE	0.1807
CNAG_05238	5	16	8	12	8	10	4	10	4	17	23	10	11.25	6	17	2.664	1.414	2.282	0.0225178	0.040684	0.1225	0.1839	0.1721	0.1721	TRUE	0.2505
CNAG_03775	951	1216	1223	1328	704	1749	797	738	591	1837	2001	1822	1297.43	709	1887	2.663	1.413	6.312	2.75257e-10	2.70123e-09	0.0122	0.0482	0.0352	0.0352	TRUE	0.2558
CNAG_04830	208	178	306	291	125	368	174	108	148	402	355	383	261.85	143	380	2.663	1.413	5.431	5.59623e-08	3.48618e-07	0.0252	0.0529	0.0443	0.0443	TRUE	0.5152
CNAG_00458	364	494	597	630	265	721	305	300	288	871	753	751	544.75	298	792	2.662	1.413	6.411	1.44252e-10	1.49272e-09	0.0025	0.0498	0.0328	0.0328	TRUE	0.0917
CNAG_04818	209	242	351	313	168	385	175	147	170	433	477	401	300.48	164	437	2.662	1.412	5.985	2.15783e-09	1.80877e-08	0.0042	0.0521	0.0362	0.0362	TRUE	0.0931
CNAG_02214	379	394	515	599	264	541	318	239	249	828	750	563	491.27	269	714	2.66	1.411	5.605	2.08849e-08	1.41719e-07	0.0296	0.0501	0.0433	0.0433	TRUE	0.3378
CNAG_00785	1364	2063	2891	2000	1094	4035	1143	1251	1397	2766	3109	4202	2311.49	1264	3359	2.659	1.411	5.884	4.00238e-09	3.18046e-08	0.0292	0.0477	0.0409	0.0409	TRUE	0.5297
CNAG_07968	38	40	49	62	17	69	32	24	24	86	48	72	47.62	27	69	2.657	1.41	3.983	6.80665e-05	0.000224915	0.019	0.0794	0.0664	0.0664	TRUE	0.1359
CNAG_07438	270	295	283	363	180	407	226	179	137	502	512	424	329.91	181	479	2.656	1.409	5.389	7.08742e-08	4.31299e-07	0.033	0.0517	0.0457	0.0457	TRUE	0.5305
CNAG_03491	6	9	10	8	6	13	5	5	5	11	17	14	9.5	5	14	2.655	1.409	2.259	0.0238698	0.0427967	0	0.2092	0.159	0.159	TRUE	0.1008
CNAG_00640	9885	10189	18924	17445	7637	16087	8285	6180	9142	24128	21706	16755	14365.7	7869	20863	2.651	1.407	5.716	1.09034e-08	7.85048e-08	0.0349	0.0471	0.0436	0.0436	TRUE	0.298
CNAG_01719	49	57	89	111	31	69	41	35	43	154	88	72	72.02	40	105	2.651	1.406	4.057	4.96596e-05	0.000169952	0.0762	0.0684	0.0705	0.0705	TRUE	0.841
CNAG_05971	40	53	80	102	37	32	34	32	39	141	105	33	63.98	35	93	2.644	1.403	3.322	0.000894956	0.00228074	0.226	0.0711	0.1101	0.1101	TRUE	0.2692
CNAG_03165	372	501	615	717	306	533	312	304	297	992	870	555	554.87	304	806	2.643	1.402	5.347	8.95026e-08	5.36545e-07	0.0426	0.0498	0.0474	0.0474	TRUE	0.3798
CNAG_06307	40	74	61	75	32	86	34	45	29	104	91	90	65.35	36	95	2.642	1.402	4.39	1.1331e-05	4.47743e-05	0	0.0706	0.0558	0.0558	TRUE	0.4196
CNAG_07784	28	36	34	40	27	34	23	22	16	55	77	35	38.2	20	56	2.642	1.401	3.55	0.000384517	0.00107483	0.0616	0.0873	0.0813	0.0813	TRUE	0.1011
CNAG_01759	38	27	42	57	14	54	32	16	20	79	40	56	40.56	23	58	2.638	1.4	3.557	0.000375341	0.00105003	0.078	0.085	0.0835	0.0835	TRUE	0.1582
CNAG_05111	240	306	329	325	165	496	201	186	159	450	469	517	330.12	182	479	2.637	1.399	5.934	2.94832e-09	2.40077e-08	0.007	0.0517	0.0365	0.0365	TRUE	0.1426
CNAG_00007	290	486	576	566	254	617	243	295	278	783	722	643	493.9	272	716	2.627	1.394	6.093	1.10627e-09	9.82712e-09	0.0078	0.0501	0.0353	0.0353	TRUE	0.0986
CNAG_00905	161	169	222	252	110	234	135	102	107	349	313	244	208.26	115	302	2.626	1.393	5.274	1.33258e-07	7.77055e-07	0.0233	0.0544	0.0446	0.0446	TRUE	0.2503
CNAG_00517	741	843	1205	1450	520	967	621	511	582	2005	1478	1007	1034.16	571	1497	2.619	1.389	5.08	3.77579e-07	2.02084e-06	0.0586	0.0485	0.0527	0.0527	TRUE	0.1037
CNAG_04895	335	581	514	370	278	965	281	352	248	512	790	1005	531.39	294	769	2.619	1.389	4.883	1.04589e-06	5.13192e-06	0.0696	0.0499	0.0561	0.0561	TRUE	0.1281
CNAG_06144	941	1460	2154	1989	745	2147	789	885	1041	2751	2117	2236	1636.53	905	2368	2.617	1.388	6.025	1.69447e-09	1.43977e-08	0.0188	0.048	0.0375	0.0375	TRUE	0.2417
CNAG_03005	119	196	193	191	84	296	100	119	93	264	239	308	187.17	104	270	2.616	1.388	5.395	6.86707e-08	4.19008e-07	0.0112	0.0552	0.0415	0.0415	TRUE	0.1716
CNAG_01198	431	514	835	988	315	533	361	312	403	1366	895	555	648.87	359	939	2.616	1.387	4.526	6.01463e-06	2.50396e-05	0.0994	0.0494	0.0659	0.0659	TRUE	0.1406
CNAG_02452	16	45	43	48	21	37	13	27	21	66	60	39	37.68	20	55	2.616	1.387	3.484	0.000494217	0.00134625	0.069	0.0879	0.0836	0.0836	TRUE	0.6591
CNAG_00567	144	210	322	373	108	224	121	127	156	516	307	233	243.29	135	352	2.615	1.387	4.499	6.83962e-06	2.80642e-05	0.0884	0.0533	0.0637	0.0637	TRUE	0.4453
CNAG_05839	965	1098	1845	1971	779	1197	809	666	891	2726	2214	1247	1425.46	789	2062	2.613	1.386	4.781	1.74625e-06	8.20353e-06	0.0852	0.0481	0.0597	0.0597	TRUE	0.2251
CNAG_05507	516	621	769	869	410	690	432	377	371	1202	1165	719	711.07	393	1029	2.61	1.384	5.353	8.6585e-08	5.2088e-07	0.0411	0.0492	0.0465	0.0465	TRUE	0.8466
CNAG_00705	721	801	1182	1475	475	908	604	486	571	2040	1350	946	999.47	554	1445	2.61	1.384	4.837	1.31536e-06	6.29606e-06	0.0775	0.0486	0.0578	0.0578	TRUE	0.192
CNAG_02770	132	181	171	273	91	148	111	110	83	378	259	154	182.23	101	264	2.608	1.383	4.253	2.10511e-05	7.81701e-05	0.1047	0.0555	0.0697	0.0697	TRUE	0.1101
CNAG_06611	263	550	484	362	213	903	220	334	234	501	605	940	472.39	263	682	2.603	1.38	4.743	2.10099e-06	9.70996e-06	0.0805	0.0503	0.0585	0.0585	TRUE	0.5488
CNAG_04054	1758	1826	3067	2440	1245	3511	1473	1107	1482	3375	3539	3657	2438.73	1354	3524	2.602	1.38	6.196	5.78802e-10	5.33559e-09	0.0125	0.0476	0.0352	0.0352	TRUE	0.308
CNAG_01090	575	942	1121	1280	526	853	482	571	542	1770	1495	888	958.08	532	1384	2.601	1.379	5.02	5.16448e-07	2.70276e-06	0.0627	0.0486	0.0532	0.0532	TRUE	0.2907
CNAG_01405	241	427	419	376	193	628	202	259	202	520	549	654	397.67	221	574	2.6	1.379	5.717	1.08696e-08	7.83435e-08	0.0157	0.0509	0.039	0.039	TRUE	0.2578
CNAG_04839	108	131	184	221	71	158	91	79	89	306	202	165	155.14	86	224	2.6	1.378	4.697	2.63493e-06	1.18728e-05	0.0489	0.0569	0.0545	0.0545	TRUE	0.4429
CNAG_00351	69	96	121	136	34	155	58	58	58	188	97	161	103.45	58	149	2.599	1.378	4.544	5.52374e-06	2.31652e-05	0.0344	0.0619	0.0552	0.0552	TRUE	0.2744
CNAG_00715	473	498	833	953	373	466	396	302	402	1318	1060	485	660.74	367	954	2.597	1.377	4.259	2.05101e-05	7.64135e-05	0.1315	0.0493	0.0735	0.0735	TRUE	0.2967
CNAG_02810	380	792	672	544	324	1187	318	480	325	752	921	1236	672.16	374	970	2.592	1.374	5.033	4.81839e-07	2.53326e-06	0.0593	0.0493	0.0519	0.0519	TRUE	0.2338
CNAG_06371	172	271	361	299	176	333	144	164	174	414	500	347	290.58	161	420	2.591	1.374	5.5	3.8013e-08	2.44599e-07	0.0169	0.0523	0.0409	0.0409	TRUE	0.1177
CNAG_00183	1294	1313	1316	1000	686	3050	1085	796	636	1383	1950	3177	1504.33	839	2170	2.59	1.373	4.39	1.13516e-05	4.48296e-05	0.1248	0.048	0.0697	0.0697	TRUE	0.2805
CNAG_07392	124	198	251	326	96	165	104	120	121	451	273	172	206.81	115	299	2.59	1.373	4.2	2.67327e-05	9.67982e-05	0.1127	0.0545	0.0713	0.0713	TRUE	0.2076
CNAG_04226	783	908	1018	842	557	1583	656	551	492	1165	1583	1649	1015.84	566	1466	2.589	1.372	5.67	1.42612e-08	1.00667e-07	0.0251	0.0485	0.0411	0.0411	TRUE	0.3895
CNAG_05667	91	128	129	202	50	129	76	78	62	279	142	134	128.68	72	185	2.589	1.372	4.231	2.32824e-05	8.54353e-05	0.0868	0.059	0.0668	0.0668	TRUE	2.0739
CNAG_00716	3245	3288	5793	5994	2466	3977	2720	1994	2798	8290	7009	4142	4492.23	2504	6480	2.587	1.371	4.876	1.08459e-06	5.3065e-06	0.069	0.0474	0.0568	0.0568	TRUE	0.2952
CNAG_01729	137	188	149	169	75	309	115	114	72	234	213	322	178.26	100	256	2.583	1.369	4.701	2.5841e-06	1.16668e-05	0.052	0.0557	0.0546	0.0546	TRUE	0.6885
CNAG_05199	5085	5759	6823	4621	3375	12031	4262	3493	3296	6391	9592	12530	6594.09	3684	9504	2.581	1.368	5.052	4.36592e-07	2.30958e-06	0.0615	0.0472	0.0526	0.0526	TRUE	0.0995
CNAG_04529	28	62	53	57	22	77	23	38	26	79	63	80	51.37	29	74	2.578	1.366	3.97	7.17936e-05	0.000235524	0.0183	0.077	0.0633	0.0633	TRUE	0.5556
CNAG_06017	137	148	206	287	79	154	115	90	100	397	225	160	180.99	102	261	2.577	1.366	4.175	2.98107e-05	0.000106813	0.1077	0.0555	0.0707	0.0707	TRUE	0.4126
CNAG_05281	39	28	51	73	16	40	33	17	25	101	45	42	43.73	25	63	2.576	1.365	3.277	0.00104843	0.00263844	0.1519	0.0822	0.0988	0.0988	TRUE	2.3186
CNAG_07712	515	563	690	1024	304	542	432	341	333	1416	864	564	658.53	369	948	2.573	1.363	4.379	1.19263e-05	4.69096e-05	0.1119	0.0494	0.0681	0.0681	TRUE	0.2189
CNAG_01332	2955	3577	5897	5214	2250	5448	2477	2169	2849	7211	6395	5674	4462.53	2498	6427	2.572	1.363	6.078	1.21763e-09	1.07502e-08	0.016	0.0474	0.036	0.036	TRUE	0.139
CNAG_04896	140	153	224	263	68	244	117	93	108	364	193	254	188.25	106	270	2.571	1.362	4.747	2.06816e-06	9.58414e-06	0.048	0.0552	0.0532	0.0532	TRUE	0.2061
CNAG_00330	100	142	130	132	62	223	84	86	63	183	176	232	137.3	78	197	2.564	1.359	4.904	9.37811e-07	4.65315e-06	0.0205	0.0582	0.0469	0.0469	TRUE	0.3082
CNAG_06632	1892	2168	3377	2941	1678	2669	1586	1315	1631	4068	4769	2780	2691.42	1511	3872	2.561	1.357	5.347	8.92325e-08	5.35395e-07	0.0397	0.0476	0.046	0.046	TRUE	0.2163
CNAG_05798	200	261	353	429	153	236	168	158	171	593	435	246	295.07	166	425	2.561	1.357	4.42	9.86738e-06	3.94695e-05	0.0911	0.0522	0.0639	0.0639	TRUE	0.1182
CNAG_00455	91	139	147	131	43	269	76	84	71	181	122	280	135.86	77	194	2.561	1.357	4.305	1.66658e-05	6.3471e-05	0.0744	0.0583	0.0631	0.0631	TRUE	0.189
CNAG_04508	12	30	25	36	12	20	10	18	12	50	34	21	24.18	13	35	2.559	1.356	2.905	0.0036671	0.00819168	0.1059	0.1107	0.1096	0.1096	TRUE	0.1301
CNAG_01529	371	322	444	383	253	572	311	195	214	530	719	596	427.54	240	615	2.558	1.355	5.155	2.54113e-07	1.41312e-06	0.0412	0.0506	0.047	0.047	TRUE	0.6439
CNAG_01289	69	115	136	147	56	128	58	70	66	203	159	133	114.84	65	165	2.557	1.355	4.74	2.14203e-06	9.88628e-06	0.0211	0.0604	0.0488	0.0488	TRUE	0.2079
CNAG_07729	28	45	54	69	27	27	23	27	26	95	77	28	46.19	25	67	2.557	1.354	3.237	0.00120625	0.00299156	0.1636	0.0804	0.1009	0.1009	TRUE	0.4408
CNAG_03051	292	392	467	650	162	426	245	238	226	899	460	444	418.53	236	601	2.553	1.352	4.585	4.53195e-06	1.95205e-05	0.0807	0.0507	0.0599	0.0599	TRUE	2.1923
CNAG_03635	10	14	11	13	9	14	8	8	5	18	26	15	13.39	7	20	2.552	1.352	2.454	0.0141198	0.0268799	0	0.162	0.1317	0.1317	TRUE	0.2742
CNAG_04182	182	246	304	274	113	420	153	149	147	379	321	437	264.36	150	379	2.551	1.351	5.567	2.59205e-08	1.71633e-07	0.0071	0.0528	0.038	0.038	TRUE	0.0919
CNAG_02304	74	116	139	153	60	124	62	70	67	212	171	129	118.47	66	171	2.551	1.351	4.684	2.81736e-06	1.26213e-05	0.0271	0.06	0.0502	0.0502	TRUE	0.1018
CNAG_03338	119	157	215	250	70	205	100	95	104	346	199	214	176.17	100	253	2.55	1.351	4.756	1.97861e-06	9.21286e-06	0.0404	0.0558	0.0516	0.0516	TRUE	1.1244
CNAG_02416	298	492	634	555	252	667	250	298	306	768	716	695	505.49	285	726	2.547	1.349	5.985	2.16134e-09	1.8095e-08	0.0048	0.0501	0.0343	0.0343	TRUE	0.1296
CNAG_03106	156	209	215	215	90	345	131	127	104	297	256	359	212.31	121	304	2.547	1.349	5.226	1.73653e-07	9.9313e-07	0.0168	0.0543	0.0426	0.0426	TRUE	0.1619
CNAG_05578	253	428	769	677	252	480	212	260	371	936	716	500	499.27	281	717	2.547	1.349	4.544	5.52785e-06	2.31682e-05	0.085	0.0501	0.0611	0.0611	TRUE	0.1018
CNAG_03823	349	427	724	803	281	374	293	259	350	1111	799	390	533.34	301	767	2.546	1.349	4.106	4.02429e-05	0.000140439	0.1376	0.0499	0.0755	0.0755	TRUE	0.1328
CNAG_04772	177	240	248	215	112	413	148	146	120	297	318	430	243.26	138	348	2.542	1.346	5.184	2.17336e-07	1.22706e-06	0.0239	0.0533	0.0438	0.0438	TRUE	0.4966
CNAG_05603	38	75	62	65	22	110	32	45	30	90	63	115	62.38	36	89	2.542	1.346	3.931	8.45839e-05	0.000274196	0.0499	0.0717	0.0664	0.0664	TRUE	0.0964
CNAG_04080	962	859	1125	1297	525	1401	806	521	543	1794	1492	1459	1102.64	623	1582	2.54	1.345	5.378	7.52614e-08	4.56777e-07	0.0375	0.0484	0.044	0.044	TRUE	0.7746
CNAG_05221	411	440	835	831	296	563	344	267	403	1149	841	586	598.61	338	859	2.538	1.343	4.679	2.88011e-06	1.28674e-05	0.0712	0.0496	0.0574	0.0574	TRUE	0.118
CNAG_03352	246	287	432	507	184	262	206	174	209	701	523	273	347.66	196	499	2.537	1.343	4.256	2.08499e-05	7.75458e-05	0.1086	0.0514	0.0684	0.0684	TRUE	0.1489
CNAG_06668	5727	3951	9169	7638	3347	9022	4800	2396	4429	10564	9513	9396	6849.77	3875	9824	2.535	1.342	4.908	9.21528e-07	4.59086e-06	0.0576	0.0472	0.0537	0.0537	TRUE	1.3603
CNAG_03830	13	12	17	22	6	17	11	7	8	30	17	18	15.26	9	22	2.535	1.342	2.578	0.00993357	0.019723	0	0.1479	0.122	0.122	TRUE	0.5975
CNAG_01578	143	225	248	329	82	250	120	136	120	455	233	260	220.76	125	316	2.534	1.342	4.568	4.93106e-06	2.10015e-05	0.0639	0.054	0.0569	0.0569	TRUE	1.6335
CNAG_06705	25	36	35	43	16	43	21	22	17	59	45	45	34.9	20	50	2.533	1.341	3.558	0.000373258	0.00104506	0	0.0911	0.0699	0.0699	TRUE	0.2145
CNAG_02360	434	570	843	798	376	636	364	346	407	1104	1069	662	658.57	372	945	2.532	1.34	5.184	2.17462e-07	1.22706e-06	0.0405	0.0494	0.0464	0.0464	TRUE	0.833
CNAG_02744	49	104	112	98	48	126	41	63	54	136	136	131	93.57	53	134	2.531	1.34	4.599	4.25185e-06	1.84184e-05	0.0069	0.0635	0.0489	0.0489	TRUE	0.3037
CNAG_06378	33	51	59	60	23	68	28	31	29	83	65	71	51.04	29	73	2.531	1.34	4.07	4.70921e-05	0.000162027	0	0.0772	0.056	0.056	TRUE	0.1154
CNAG_01159	523	565	701	693	371	789	438	343	339	958	1054	822	659.05	373	945	2.53	1.339	5.695	1.23633e-08	8.79966e-08	0.0163	0.0493	0.0381	0.0381	TRUE	0.2568
CNAG_06426	277	393	550	655	232	289	232	238	266	906	659	301	433.75	245	622	2.53	1.339	4.025	5.70763e-05	0.000191844	0.142	0.0506	0.077	0.077	TRUE	0.1556
CNAG_01761	10378	11403	14566	11220	7739	18931	8698	6916	7036	15518	21996	19717	13313.5	7550	19077	2.527	1.337	5.763	8.25117e-09	6.08168e-08	0.0234	0.0471	0.0387	0.0387	TRUE	0.2183
CNAG_00408	445	584	714	687	319	816	373	354	345	950	907	850	629.79	357	902	2.525	1.336	6.187	6.14128e-10	5.62334e-09	0	0.0495	0.0318	0.0318	TRUE	0.0318
CNAG_03333	3531	3995	4778	2964	2561	7709	2959	2423	2308	4099	7279	8029	4516.28	2563	6469	2.524	1.335	4.858	1.18624e-06	5.74099e-06	0.0608	0.0474	0.0542	0.0542	TRUE	0.8959
CNAG_03054	66	130	90	124	63	98	55	79	43	172	179	102	105.04	59	151	2.524	1.336	4.053	5.05635e-05	0.00017241	0.0815	0.0617	0.0672	0.0672	TRUE	0.8991
CNAG_04286	278	375	449	480	200	458	233	227	217	664	568	477	397.78	226	570	2.523	1.335	5.62	1.90866e-08	1.30945e-07	0.0128	0.0509	0.0377	0.0377	TRUE	0.099
CNAG_04042	228	230	251	225	160	358	191	139	121	311	455	373	265.11	150	380	2.518	1.332	4.897	9.71266e-07	4.80366e-06	0.04	0.0528	0.0489	0.0489	TRUE	0.2379
CNAG_01401	18	26	28	28	9	42	15	16	14	39	26	44	25.41	15	36	2.518	1.332	3.166	0.00154762	0.00375247	0	0.1076	0.0841	0.0841	TRUE	0.2308
CNAG_03764	16	23	28	33	11	25	13	14	14	46	31	26	23.97	14	34	2.518	1.333	3.059	0.00222286	0.00522308	0	0.1113	0.0897	0.0897	TRUE	0.477
CNAG_03986	355	466	551	548	228	690	298	283	266	758	648	719	495.15	282	708	2.516	1.331	5.99	2.1013e-09	1.76571e-08	0.0018	0.0501	0.0332	0.0332	TRUE	0.0586
CNAG_06280	211	292	330	310	144	432	177	177	159	429	409	450	300.22	171	429	2.515	1.331	5.782	7.39282e-09	5.51367e-08	0	0.0521	0.0343	0.0343	TRUE	0.0421
CNAG_02719	48	90	91	123	38	69	40	55	44	170	108	72	81.46	46	117	2.514	1.33	3.807	0.000140639	0.000434102	0.0949	0.0659	0.0738	0.0738	TRUE	0.211
CNAG_07785	23	14	20	23	15	20	19	8	10	32	43	21	22.12	12	32	2.512	1.329	2.753	0.005897	0.0124878	0.1088	0.1166	0.115	0.115	TRUE	0.2067
CNAG_05091	157	215	262	236	125	285	132	130	127	326	355	297	227.84	130	326	2.51	1.327	5.553	2.8131e-08	1.85016e-07	0	0.0538	0.0361	0.0361	TRUE	0.0719
CNAG_00412	30	33	53	59	21	36	25	20	26	82	60	37	41.59	24	60	2.508	1.326	3.437	0.000587868	0.00157317	0.067	0.084	0.0798	0.0798	TRUE	0.1112
CNAG_05739	281	261	321	350	171	386	236	158	155	484	486	402	320.16	183	457	2.503	1.324	5.091	3.55398e-07	1.91713e-06	0.0307	0.0518	0.0451	0.0451	TRUE	0.6832
CNAG_05050	361	496	729	416	360	768	303	301	352	575	1023	800	558.99	319	799	2.5	1.322	5.056	4.2918e-07	2.27389e-06	0.0401	0.0498	0.0472	0.0472	TRUE	0.0906
CNAG_05027	95	107	106	170	49	107	80	65	51	235	139	111	113.59	65	162	2.5	1.322	3.983	6.8026e-05	0.00022489	0.0914	0.0606	0.0692	0.0692	TRUE	0.6518
CNAG_07966	36	55	45	72	19	54	30	33	22	100	54	56	49.18	28	70	2.5	1.322	3.578	0.000346755	0.000977662	0.0661	0.0783	0.0753	0.0753	TRUE	1.1482
CNAG_04112	635	576	1072	1015	479	707	532	349	518	1404	1361	736	816.83	466	1167	2.498	1.321	4.526	6.01865e-06	2.50411e-05	0.0846	0.0489	0.06	0.06	TRUE	1.2671
CNAG_01185	3040	2828	3580	2953	1980	5033	2548	1715	1729	4084	5628	5242	3491.02	1997	4985	2.496	1.319	5.274	1.33655e-07	7.78705e-07	0.0409	0.0475	0.0448	0.0448	TRUE	0.7033
CNAG_06023	88	103	118	180	55	74	74	62	57	249	156	77	112.6	64	161	2.495	1.319	3.579	0.000344502	0.000971775	0.1596	0.0607	0.0875	0.0875	TRUE	0.1187
CNAG_03688	3116	4054	5913	6723	2610	2937	2612	2459	2856	9298	7418	3059	4617.03	2642	6592	2.494	1.319	4.016	5.92139e-05	0.000198055	0.15	0.0473	0.0774	0.0774	TRUE	0.3192
CNAG_05769	88	146	222	255	70	117	74	89	107	353	199	122	157.17	90	225	2.492	1.317	3.735	0.000187439	0.000561825	0.1482	0.0568	0.0822	0.0822	TRUE	0.258
CNAG_03634	42	94	69	58	29	140	35	57	33	80	82	146	72.33	42	103	2.492	1.317	3.715	0.000203213	0.000605398	0.0932	0.0683	0.0749	0.0749	TRUE	1.371
CNAG_00759	19	27	18	21	20	20	16	16	9	29	57	21	24.62	14	36	2.491	1.317	2.758	0.005819	0.0123494	0.1404	0.1096	0.1162	0.1162	TRUE	0.4607
CNAG_07000	469	623	897	1001	347	602	393	378	433	1384	986	627	700.32	401	999	2.487	1.315	4.574	4.79572e-06	2.0566e-05	0.0768	0.0492	0.0579	0.0579	TRUE	0.1056
CNAG_02714	1184	2006	3255	2409	1027	3019	992	1217	1572	3332	2919	3144	2196.07	1260	3132	2.484	1.313	5.475	4.37567e-08	2.78414e-07	0.0283	0.0477	0.0409	0.0409	TRUE	0.5693
CNAG_06889	413	538	704	469	283	1015	346	326	340	649	804	1057	587.11	337	837	2.483	1.312	5.265	1.40487e-07	8.1297e-07	0.0277	0.0496	0.0428	0.0428	TRUE	0.1867
CNAG_04121	1814	1675	2080	2677	966	2246	1520	1016	1005	3703	2746	2339	2054.72	1180	2929	2.483	1.312	4.94	7.81242e-07	3.9466e-06	0.0588	0.0478	0.0503	0.0503	TRUE	0.388
CNAG_06780	39	61	67	73	25	76	33	37	32	101	71	79	58.87	34	84	2.483	1.312	4.083	4.43702e-05	0.000153511	0	0.0732	0.0552	0.0552	TRUE	0.2778
CNAG_03288	383	478	608	472	267	796	321	290	294	653	759	829	524.22	302	747	2.479	1.31	5.776	7.65778e-09	5.68105e-08	0.0073	0.05	0.0348	0.0348	TRUE	0.1463
CNAG_06817	44	114	95	47	42	183	37	69	46	65	119	191	87.81	51	125	2.476	1.308	3.409	0.000651498	0.00172455	0.1741	0.0645	0.093	0.093	TRUE	0.1419
CNAG_02677	441	492	852	1039	207	614	370	298	412	1437	588	639	624.07	360	888	2.473	1.306	4.005	6.2014e-05	0.000206512	0.1365	0.0495	0.0748	0.0748	TRUE	3.4464
CNAG_07778	701	1062	1307	1254	445	1525	588	644	631	1734	1265	1588	1075.07	621	1529	2.466	1.302	5.767	8.06666e-09	5.95853e-08	0.0118	0.0484	0.0356	0.0356	TRUE	0.2616
CNAG_03807	87	109	119	145	60	110	73	66	57	201	171	115	113.69	65	162	2.465	1.302	4.338	1.44035e-05	5.5504e-05	0.0406	0.0606	0.0547	0.0547	TRUE	0.2543
CNAG_05241	145	167	278	253	104	226	122	101	134	350	296	235	206.33	119	294	2.461	1.299	4.875	1.08675e-06	5.30956e-06	0.0264	0.0545	0.0456	0.0456	TRUE	0.1139
CNAG_00920	410	667	894	947	396	453	344	405	432	1310	1126	472	681.19	394	969	2.458	1.297	3.989	6.64058e-05	0.000220279	0.1355	0.0493	0.0745	0.0745	TRUE	0.6737
CNAG_06752	111	172	153	227	68	151	93	104	74	314	193	157	155.96	90	221	2.457	1.297	4.179	2.9254e-05	0.000105148	0.0744	0.0569	0.062	0.062	TRUE	0.6227
CNAG_04049	90	164	151	170	61	189	75	99	73	235	173	197	142.2	82	202	2.455	1.296	4.716	2.40854e-06	1.09756e-05	0.0186	0.0578	0.0464	0.0464	TRUE	0.2821
CNAG_02280	187	201	271	315	126	205	157	122	131	436	358	214	236.14	137	336	2.455	1.295	4.384	1.16527e-05	4.58861e-05	0.0683	0.0535	0.058	0.058	TRUE	0.2398
CNAG_04844	696	849	1243	1097	473	1253	583	515	600	1517	1344	1305	977.55	566	1389	2.453	1.295	5.961	2.5028e-09	2.07438e-08	0.0057	0.0486	0.0328	0.0328	TRUE	0.079
CNAG_05711	61	79	130	130	40	99	51	48	63	180	114	103	93.07	54	132	2.453	1.294	4.112	3.91721e-05	0.000136982	0.0477	0.0636	0.0591	0.0591	TRUE	1.0031
CNAG_06684	30	55	52	50	12	91	25	33	25	69	34	95	46.94	28	66	2.453	1.294	3.373	0.000744564	0.00193864	0.0926	0.0798	0.0825	0.0825	TRUE	0.1135
CNAG_08001	8	9	18	10	8	16	7	5	9	14	23	17	12.35	7	18	2.453	1.295	2.3	0.0214256	0.0389452	0	0.1717	0.1363	0.1363	TRUE	0.2419
CNAG_05110	174	168	269	233	102	298	146	102	130	322	290	310	216.7	126	307	2.452	1.294	5.106	3.29454e-07	1.78704e-06	0.0118	0.0541	0.041	0.041	TRUE	0.3027
CNAG_07997	10	32	19	24	11	26	8	19	9	33	31	27	21.42	12	30	2.45	1.293	2.728	0.00637633	0.0133758	0.0723	0.1189	0.1092	0.1092	TRUE	1.3871
CNAG_01877	230	440	562	321	191	769	193	267	271	444	543	801	419.81	244	596	2.448	1.291	4.604	4.13836e-06	1.79637e-05	0.0599	0.0507	0.0539	0.0539	TRUE	0.4033
CNAG_04926	46	35	79	82	27	48	39	21	38	113	77	50	56.35	33	80	2.448	1.291	3.368	0.000758231	0.00196898	0.1189	0.0743	0.0856	0.0856	TRUE	0.1564
CNAG_06984	181	274	249	233	123	381	152	166	120	322	350	397	251.14	146	356	2.446	1.29	5.126	2.95609e-07	1.62147e-06	0.0164	0.0531	0.0411	0.0411	TRUE	0.2787
CNAG_02288	522	643	533	847	353	462	437	390	257	1171	1003	481	623.48	361	885	2.446	1.291	3.974	7.06793e-05	0.000232426	0.1335	0.0495	0.0741	0.0741	TRUE	0.537
CNAG_05377	16	21	32	18	14	37	13	13	15	25	40	39	24.14	14	35	2.446	1.29	2.992	0.00277516	0.00637411	0	0.1108	0.0873	0.0873	TRUE	0.378
CNAG_06274	3323	4175	5536	5774	2651	3855	2785	2532	2674	7986	7535	4015	4587.83	2664	6512	2.444	1.289	4.715	2.41882e-06	1.10078e-05	0.0667	0.0473	0.0536	0.0536	TRUE	1.3769
CNAG_03905	123	198	225	301	82	155	103	120	109	416	233	161	190.44	111	270	2.444	1.289	3.927	8.5945e-05	0.000278081	0.1118	0.0551	0.0716	0.0716	TRUE	0.3907
CNAG_02392	62	81	119	109	51	92	52	49	57	151	145	96	91.68	53	131	2.441	1.288	4.275	1.9138e-05	7.18069e-05	0.0255	0.0638	0.0529	0.0529	TRUE	0.614
CNAG_06806	1635	1707	3062	3207	999	2109	1370	1035	1479	4436	2839	2197	2226.03	1295	3157	2.438	1.286	4.519	6.22001e-06	2.57848e-05	0.0818	0.0477	0.0578	0.0578	TRUE	0.3627
CNAG_02703	350	499	462	555	193	645	293	303	223	768	549	672	467.85	273	663	2.436	1.285	5.181	2.20465e-07	1.24011e-06	0.0246	0.0503	0.0418	0.0418	TRUE	0.1492
CNAG_05456	194	219	304	304	118	306	163	133	147	420	335	319	252.8	148	358	2.435	1.284	5.169	2.35683e-07	1.32029e-06	0.0126	0.0531	0.0399	0.0399	TRUE	0.2661
CNAG_04646	55	101	107	176	27	62	46	61	52	243	77	65	90.63	53	128	2.434	1.284	3.058	0.00222683	0.0052288	0.2625	0.064	0.1143	0.1143	TRUE	6.0204
CNAG_01093	225	218	277	141	263	168	189	132	134	195	747	175	262.01	152	372	2.433	1.283	3.009	0.00261856	0.00605003	0.34	0.0529	0.1265	0.1265	TRUE	7.9672
CNAG_02738	213	265	423	487	117	300	179	161	204	674	333	312	310.35	181	440	2.431	1.281	4.126	3.68354e-05	0.000129406	0.0986	0.052	0.0658	0.0658	TRUE	2.4846
CNAG_05664	827	1159	1465	1170	671	1530	693	703	708	1618	1907	1593	1203.76	701	1706	2.43	1.281	6.001	1.95856e-09	1.64982e-08	0.0038	0.0483	0.0319	0.0319	TRUE	0.1226
CNAG_04907	29	70	63	40	29	95	24	42	30	55	82	99	55.65	32	79	2.427	1.279	3.573	0.000353471	0.000993729	0.0639	0.0747	0.072	0.072	TRUE	0.2046
CNAG_00186	17	38	49	54	19	22	14	23	24	75	54	23	35.43	20	51	2.427	1.279	2.876	0.00402452	0.00892308	0.1746	0.0905	0.1103	0.1103	TRUE	0.1927
CNAG_01678	367	468	535	470	254	660	308	284	258	650	722	687	484.87	283	686	2.423	1.277	5.722	1.05351e-08	7.62537e-08	0.0029	0.0502	0.0335	0.0335	TRUE	0.0699
CNAG_02973	204	268	270	227	122	439	171	163	130	314	347	457	263.65	155	373	2.422	1.276	4.905	9.32784e-07	4.63344e-06	0.0268	0.0529	0.0444	0.0444	TRUE	0.4706
CNAG_03810	289	355	589	598	191	411	242	215	285	827	543	428	423.34	247	599	2.422	1.276	4.514	6.34724e-06	2.62327e-05	0.0644	0.0507	0.0549	0.0549	TRUE	0.3678
CNAG_06267	1631	1652	2165	1659	1144	2615	1367	1002	1046	2295	3251	2724	1947.38	1138	2757	2.421	1.275	5.297	1.17455e-07	6.9139e-07	0.0295	0.0478	0.0412	0.0412	TRUE	0.1521
CNAG_02817	1024	1360	2017	2054	767	1346	858	825	974	2841	2180	1402	1513.35	886	2141	2.416	1.272	4.654	3.25175e-06	1.43868e-05	0.0593	0.048	0.0531	0.0531	TRUE	0.1162
CNAG_04160	14	16	15	16	7	24	12	10	7	22	20	25	15.95	10	22	2.409	1.269	2.532	0.0113341	0.0221563	0	0.1436	0.1115	0.1115	TRUE	0.2622
CNAG_01103	285	269	480	564	120	382	239	163	232	780	341	398	358.81	211	506	2.406	1.266	3.967	7.27082e-05	0.000238182	0.1166	0.0513	0.0702	0.0702	TRUE	2.1459
CNAG_06693	389	433	499	460	248	627	326	263	241	636	705	653	470.63	277	665	2.405	1.266	5.419	5.99985e-08	3.71057e-07	0.0111	0.0503	0.0369	0.0369	TRUE	0.2752
CNAG_06297	8513	5659	9480	7837	4588	12050	7135	3432	4579	10839	13040	12550	8595.97	5049	12143	2.405	1.266	4.569	4.89164e-06	2.08857e-05	0.0748	0.0472	0.0552	0.0552	TRUE	1.593
CNAG_00232	1972	2598	4399	3734	1372	3653	1653	1576	2125	5164	3899	3805	3037	1785	4289	2.404	1.265	5.311	1.08867e-07	6.4528e-07	0.029	0.0475	0.0405	0.0405	TRUE	0.3877
CNAG_07076	22	27	27	34	13	29	18	16	13	47	37	30	27.01	16	38	2.401	1.264	3.033	0.00242214	0.00564479	0	0.104	0.0835	0.0835	TRUE	0.1906
CNAG_01404	423	887	1119	719	381	1305	355	538	541	994	1083	1359	811.59	478	1145	2.397	1.262	4.932	8.14524e-07	4.09658e-06	0.0393	0.0489	0.0457	0.0457	TRUE	0.5905
CNAG_00047	724	780	838	1123	404	819	607	473	405	1553	1148	853	839.85	495	1185	2.396	1.26	4.562	5.07294e-06	2.14987e-05	0.064	0.0488	0.0536	0.0536	TRUE	0.1458
CNAG_06816	55	82	89	100	28	105	46	50	43	138	80	109	77.68	46	109	2.396	1.26	4.064	4.83058e-05	0.000165786	0.0177	0.0668	0.0549	0.0549	TRUE	0.0888
CNAG_03550	282	355	397	357	199	462	236	215	192	494	566	481	363.99	214	514	2.391	1.258	5.403	6.5455e-08	4.01354e-07	0.0059	0.0512	0.0359	0.0359	TRUE	0.1008
CNAG_01712	97	151	166	124	60	247	81	92	80	172	171	257	142.06	84	200	2.389	1.256	4.495	6.94575e-06	2.84485e-05	0.0261	0.0579	0.0483	0.0483	TRUE	0.7166
CNAG_04506	28	56	49	68	13	56	23	34	24	94	37	58	45.07	27	63	2.387	1.255	3.244	0.00117794	0.00292879	0.0895	0.0812	0.0832	0.0832	TRUE	0.1848
CNAG_04403	214	275	342	259	162	389	179	167	165	358	460	405	289.19	170	408	2.386	1.255	5.295	1.19079e-07	6.99741e-07	0.0036	0.0523	0.0365	0.0365	TRUE	0.1025
CNAG_00633	194	387	364	320	133	518	163	235	176	443	378	539	322.21	191	453	2.382	1.252	4.811	1.49967e-06	7.1284e-06	0.0307	0.0518	0.0452	0.0452	TRUE	0.2384
CNAG_05068	2377	3166	4824	4928	1663	3191	1992	1920	2330	6816	4727	3323	3518.09	2081	4955	2.381	1.252	4.554	5.2634e-06	2.21958e-05	0.0679	0.0475	0.0541	0.0541	TRUE	0.1634
CNAG_03145	23	39	41	44	13	47	19	24	20	61	37	49	34.92	21	49	2.381	1.252	3.309	0.000935029	0.00237578	0	0.0911	0.0715	0.0715	TRUE	0.0856
CNAG_05801	35	60	51	41	14	107	29	36	25	57	40	111	49.72	30	69	2.381	1.251	3.168	0.00153302	0.00372236	0.1295	0.078	0.0901	0.0901	TRUE	0.5978
CNAG_06194	16	18	23	26	7	25	13	11	11	36	20	26	19.56	12	27	2.381	1.252	2.695	0.00704131	0.0145594	0	0.1258	0.0994	0.0994	TRUE	0.1746
CNAG_05431	586	879	1023	750	494	1132	491	533	494	1037	1404	1179	856.46	506	1207	2.38	1.251	5.543	2.97003e-08	1.94402e-07	0.0107	0.0488	0.0353	0.0353	TRUE	0.1718
CNAG_05873	668	589	815	620	491	837	560	357	394	858	1396	872	739.26	437	1042	2.379	1.25	4.491	7.07592e-06	2.89469e-05	0.0656	0.0491	0.0543	0.0543	TRUE	1.0005
CNAG_02868	598	880	709	450	389	1484	501	534	342	622	1106	1546	775.17	459	1091	2.379	1.25	3.945	7.9955e-05	0.000260301	0.1228	0.049	0.0709	0.0709	TRUE	0.1065
CNAG_04069	498	752	796	509	372	1180	417	456	385	704	1057	1229	708.04	419	997	2.377	1.249	4.822	1.41859e-06	6.74767e-06	0.0417	0.0492	0.0467	0.0467	TRUE	0.2738
CNAG_06574	713	992	1473	1601	588	633	598	602	712	2214	1671	659	1075.93	637	1515	2.376	1.249	3.628	0.000285806	0.000823468	0.1739	0.0484	0.0843	0.0843	TRUE	0.2325
CNAG_00505	98	117	130	122	62	160	82	71	63	169	176	167	121.25	72	171	2.375	1.248	4.648	3.3474e-06	1.47718e-05	0	0.0597	0.0425	0.0425	TRUE	0.1399
CNAG_03646	119	147	215	245	66	160	100	89	104	339	188	167	164.31	98	231	2.375	1.248	4.058	4.94839e-05	0.000169489	0.0748	0.0564	0.0612	0.0612	TRUE	1.8164
CNAG_02059	198	325	389	463	122	305	166	197	188	640	347	318	309.29	184	435	2.372	1.246	4.21	2.55841e-05	9.30329e-05	0.0765	0.052	0.0594	0.0594	TRUE	1.9599
CNAG_01693	109	178	204	205	75	200	91	108	99	284	213	208	167.14	99	235	2.37	1.245	4.736	2.1752e-06	1.00124e-05	0.0131	0.0562	0.0429	0.0429	TRUE	0.3586
CNAG_02768	332	326	519	560	231	281	278	198	251	775	657	293	408.4	242	575	2.367	1.243	3.809	0.000139396	0.00043046	0.13	0.0508	0.0739	0.0739	TRUE	0.5464
CNAG_04679	341	398	561	461	244	539	286	241	271	638	693	561	448.44	266	631	2.366	1.243	5.42	5.96804e-08	3.70094e-07	0.0067	0.0504	0.0353	0.0353	TRUE	0.1111
CNAG_04497	160	218	188	172	114	273	134	132	91	238	324	284	200.56	119	282	2.366	1.243	4.593	4.36289e-06	1.88636e-05	0.0296	0.0547	0.047	0.047	TRUE	0.2755
CNAG_03578	44	91	109	102	40	87	37	55	53	141	114	91	81.68	48	115	2.366	1.242	3.941	8.11126e-05	0.000263693	0.0353	0.0659	0.0577	0.0577	TRUE	0.13
CNAG_03182	332	418	549	425	232	611	278	254	265	588	659	636	446.76	266	628	2.362	1.24	5.599	2.15558e-08	1.45693e-07	0	0.0505	0.0328	0.0328	TRUE	0.0362
CNAG_00816	3230	4148	4933	5841	2357	3059	2707	2516	2383	8079	6699	3186	4261.57	2535	5988	2.361	1.24	4.085	4.41221e-05	0.000152808	0.1085	0.0474	0.0661	0.0661	TRUE	0.3853
CNAG_05271	99	122	150	217	51	91	83	74	72	300	145	95	128.21	76	180	2.36	1.239	3.387	0.000705603	0.00184988	0.1657	0.059	0.0875	0.0875	TRUE	0.5518
CNAG_04030	118	160	217	243	85	128	99	97	105	336	242	133	168.63	100	237	2.355	1.236	3.827	0.000129623	0.000404113	0.0981	0.0561	0.0683	0.0683	TRUE	0.1204
CNAG_07868	25	22	26	28	14	30	21	13	13	39	40	31	26.1	16	37	2.355	1.236	2.918	0.00351726	0.00790344	0	0.106	0.0859	0.0859	TRUE	0.4342
CNAG_03210	171	286	306	255	145	321	143	173	148	353	412	334	260.62	155	366	2.354	1.235	5.1	3.39159e-07	1.83532e-06	0.0065	0.0529	0.0378	0.0378	TRUE	0.123
CNAG_01713	912	1367	1599	1561	698	1372	764	829	772	2159	1984	1429	1322.94	788	1857	2.353	1.235	5.224	1.7528e-07	1.0016e-06	0.0232	0.0482	0.0394	0.0394	TRUE	0.4985
CNAG_01951	3502	3172	6650	4003	2485	6145	2935	1924	3212	5536	7063	6400	4511.78	2690	6333	2.353	1.235	4.893	9.90984e-07	4.89057e-06	0.0387	0.0474	0.0456	0.0456	TRUE	0.6919
CNAG_05657	187	263	271	429	95	179	157	160	131	593	270	186	249.49	149	350	2.353	1.235	3.458	0.000544892	0.00146952	0.1758	0.0532	0.0873	0.0873	TRUE	0.804
CNAG_07933	15	31	30	42	14	12	13	19	14	58	40	12	26.04	15	37	2.353	1.235	2.461	0.0138727	0.0264595	0.2454	0.1061	0.1376	0.1376	TRUE	0.1977
CNAG_06602	2254	2234	3095	3044	1452	2696	1889	1355	1495	4210	4127	2808	2647.33	1580	3715	2.351	1.233	4.931	8.16392e-07	4.10296e-06	0.0371	0.0476	0.0446	0.0446	TRUE	0.5581
CNAG_00358	94	139	147	178	48	156	79	84	71	246	136	162	129.86	78	181	2.351	1.233	4.194	2.74381e-05	9.91426e-05	0.0397	0.0589	0.0536	0.0536	TRUE	0.5711
CNAG_00355	587	674	1056	1219	325	677	492	409	510	1686	924	705	787.61	470	1105	2.351	1.233	4.022	5.7662e-05	0.000193432	0.1129	0.049	0.0663	0.0663	TRUE	0.6644
CNAG_03913	318	304	372	206	182	650	267	184	180	285	517	677	351.63	210	493	2.351	1.233	3.895	9.81064e-05	0.000313574	0.1112	0.0514	0.069	0.069	TRUE	0.1623
CNAG_05555	4135	5727	9016	6608	3237	7856	3466	3473	4355	9139	9200	8182	6302.66	3765	8840	2.348	1.231	5.684	1.31907e-08	9.34001e-08	0.011	0.0473	0.0336	0.0336	TRUE	0.2302
CNAG_02850	967	1543	1921	967	730	2752	810	936	928	1337	2075	2866	1492.12	891	2093	2.348	1.232	4.396	1.10506e-05	4.3742e-05	0.0686	0.048	0.0558	0.0558	TRUE	0.1038
CNAG_04332	212	201	318	353	124	213	178	122	154	488	352	222	252.62	151	354	2.343	1.229	3.99	6.59837e-05	0.000218985	0.0888	0.0531	0.0637	0.0637	TRUE	0.1028
CNAG_06492	71	100	97	125	32	116	60	61	47	173	91	121	91.94	56	128	2.341	1.227	3.907	9.33457e-05	0.000299899	0.0445	0.0638	0.0588	0.0588	TRUE	0.2045
CNAG_03162	1004	860	1312	866	656	1547	841	522	634	1198	1864	1611	1111.71	666	1558	2.339	1.226	4.627	3.71281e-06	1.62272e-05	0.0515	0.0484	0.0496	0.0496	TRUE	0.2451
CNAG_07382	377	540	659	419	288	819	316	328	318	580	819	853	535.48	321	751	2.338	1.225	5.089	3.59747e-07	1.93754e-06	0.0198	0.0499	0.0396	0.0396	TRUE	0.4724
CNAG_05675	283	290	446	588	116	309	237	176	215	813	330	322	348.88	209	488	2.338	1.225	3.605	0.000312239	0.000891843	0.1523	0.0514	0.08	0.08	TRUE	3.8933
CNAG_05154	291	376	397	391	128	610	244	228	192	541	364	635	367.27	221	513	2.337	1.225	4.593	4.36733e-06	1.88708e-05	0.0412	0.0512	0.0481	0.0481	TRUE	0.2193
CNAG_01823	820	1103	1778	1650	677	937	687	669	859	2282	1924	976	1232.88	738	1727	2.337	1.224	4.085	4.41665e-05	0.000152884	0.0989	0.0483	0.0638	0.0638	TRUE	0.4176
CNAG_04828	2230	2729	3032	2610	1514	3596	1869	1655	1465	3610	4303	3745	2774.49	1663	3886	2.336	1.224	5.588	2.29354e-08	1.54104e-07	0.0108	0.0476	0.0342	0.0342	TRUE	0.1419
CNAG_03281	2788	3170	4522	3318	1779	5167	2337	1923	2184	4589	5056	5381	3578.41	2148	5009	2.332	1.222	5.722	1.05086e-08	7.61431e-08	0.0074	0.0474	0.0325	0.0325	TRUE	0.1024
CNAG_00067	565	671	1087	1228	423	365	474	407	525	1698	1202	380	781.07	469	1093	2.331	1.221	3.19	0.00142111	0.0034691	0.2521	0.049	0.1041	0.1041	TRUE	0.1961
CNAG_04404	24	22	31	48	10	16	20	13	15	66	28	17	26.65	16	37	2.329	1.22	2.476	0.0132824	0.0254628	0.2264	0.1048	0.1328	0.1328	TRUE	0.6277
CNAG_00303	20	21	27	36	7	25	17	13	13	50	20	26	23.04	14	32	2.327	1.218	2.65	0.0080435	0.0164379	0.0681	0.1138	0.1046	0.1046	TRUE	0.79
CNAG_01181	3204	4885	6754	5263	2208	6854	2685	2963	3263	7279	6276	7138	4933.98	2970	6898	2.322	1.216	5.715	1.09522e-08	7.87728e-08	0.0075	0.0473	0.0324	0.0324	TRUE	0.0905
CNAG_00275	380	310	457	514	159	497	318	188	221	711	452	518	401.28	242	560	2.321	1.215	4.327	1.50979e-05	5.80492e-05	0.0637	0.0509	0.0539	0.0539	TRUE	0.6554
CNAG_05678	444	458	486	780	156	502	372	278	235	1079	443	523	488.28	295	682	2.321	1.214	3.695	0.000220132	0.00065013	0.1383	0.0502	0.0755	0.0755	TRUE	2.3558
CNAG_07485	531	694	742	594	358	959	445	421	358	822	1018	999	677.04	408	946	2.318	1.213	5.305	1.12434e-07	6.6412e-07	0.0115	0.0493	0.0359	0.0359	TRUE	0.1579
CNAG_02522	599	570	769	680	328	910	502	346	371	940	932	948	673.29	406	940	2.317	1.212	5.124	2.99576e-07	1.63928e-06	0.0187	0.0493	0.0386	0.0386	TRUE	0.4887
CNAG_04669	156	208	263	299	96	195	131	126	127	414	273	203	212.24	128	297	2.317	1.212	4.146	3.3791e-05	0.000119943	0.0607	0.0543	0.0562	0.0562	TRUE	0.2755
CNAG_07992	26	43	61	56	28	27	22	26	29	77	80	28	43.75	26	62	2.317	1.212	2.951	0.00316412	0.00717593	0.137	0.0822	0.0954	0.0954	TRUE	2.2294
CNAG_05682	6628	5558	9339	9324	4376	5561	5555	3371	4511	12896	12437	5792	7427.07	4479	10375	2.316	1.212	3.911	9.19643e-05	0.000295878	0.1029	0.0472	0.069	0.069	TRUE	1.8209
CNAG_06121	3327	3545	5608	4979	2549	3429	2788	2150	2709	6886	7245	3571	4224.99	2549	5901	2.314	1.21	4.273	1.92597e-05	7.22238e-05	0.0793	0.0474	0.0575	0.0575	TRUE	1.4587
CNAG_02034	73	85	99	125	41	78	61	52	48	173	117	81	88.54	54	124	2.313	1.21	3.657	0.000255269	0.000742994	0.0702	0.0644	0.066	0.066	TRUE	0.1995
CNAG_02120	734	914	1554	1346	491	1137	615	554	751	1862	1396	1184	1060.26	640	1481	2.312	1.209	4.791	1.66288e-06	7.828e-06	0.0381	0.0485	0.0448	0.0448	TRUE	0.3099
CNAG_06749	71	129	113	87	52	168	60	78	55	120	148	175	105.9	64	148	2.31	1.208	4.093	4.24984e-05	0.000147439	0.0288	0.0616	0.0521	0.0521	TRUE	0.1381
CNAG_00532	160	184	239	273	60	266	134	112	115	378	171	277	197.72	120	275	2.31	1.208	4.039	5.35836e-05	0.000181083	0.0669	0.0548	0.0587	0.0587	TRUE	0.0954
CNAG_03143	57159	42461	69148	67053	36077	49963	47906	25753	33403	92740	102538	52036	59062.6	35687	82438	2.31	1.208	3.997	6.40783e-05	0.000213075	0.1024	0.047	0.0658	0.0658	TRUE	0.9087
CNAG_01084	79	131	130	86	57	191	66	79	63	119	162	199	114.72	69	160	2.308	1.207	4.093	4.2535e-05	0.00014746	0.034	0.0604	0.0527	0.0527	TRUE	0.1262
CNAG_07443	15	15	18	22	9	14	13	9	9	30	26	15	16.83	10	24	2.307	1.206	2.376	0.0174834	0.0324787	0	0.1385	0.1187	0.1187	TRUE	0.4444
CNAG_07763	162	247	341	182	156	338	136	150	165	252	443	352	249.57	150	349	2.306	1.206	4.444	8.84588e-06	3.56126e-05	0.0375	0.0532	0.0484	0.0484	TRUE	0.1069
CNAG_05608	475	602	900	893	355	502	398	365	435	1235	1009	523	660.81	399	922	2.306	1.205	4.025	5.69155e-05	0.000191491	0.0934	0.0493	0.0628	0.0628	TRUE	0.3009
CNAG_06075	25857	23368	45934	32893	21549	26032	21671	14173	22189	45494	61246	27112	31980.9	19344	44617	2.306	1.206	3.989	6.64439e-05	0.000220299	0.1001	0.0471	0.0658	0.0658	TRUE	0.1167
CNAG_07518	77	96	101	147	31	95	65	58	49	203	88	99	93.65	57	130	2.306	1.206	3.493	0.000477576	0.00130874	0.1029	0.0635	0.0738	0.0738	TRUE	2.3497
CNAG_07993	32	35	27	47	14	32	27	21	13	65	40	33	33.2	20	46	2.304	1.204	2.85	0.00436509	0.00958498	0.0995	0.0934	0.0948	0.0948	TRUE	0.8872
CNAG_04317	23	18	37	34	13	26	19	11	18	47	37	27	26.52	16	37	2.304	1.204	2.782	0.00539592	0.0115482	0.0489	0.1051	0.0928	0.0928	TRUE	0.1354
CNAG_06034	785	750	795	901	335	1190	658	455	384	1246	952	1239	822.42	499	1146	2.303	1.204	4.568	4.9156e-06	2.09487e-05	0.0492	0.0489	0.0486	0.0486	TRUE	0.9094
CNAG_04638	87	116	131	108	64	141	73	70	63	149	182	147	114.11	69	159	2.3	1.202	4.43	9.40445e-06	3.77281e-05	0	0.0605	0.043	0.043	TRUE	0.1159
CNAG_01839	784	932	1543	1573	504	881	657	565	745	2176	1432	918	1082.22	656	1509	2.299	1.201	4.008	6.13227e-05	0.000204509	0.0957	0.0484	0.0637	0.0637	TRUE	0.1602
CNAG_01787	106	140	180	173	86	117	89	85	87	239	244	122	144.38	87	202	2.299	1.201	3.92	8.84577e-05	0.000285401	0.0645	0.0577	0.0596	0.0596	TRUE	1.3968
CNAG_01753	7353	6669	11648	11088	4596	7653	6163	4045	5627	15336	13063	7971	8700.52	5278	12123	2.297	1.2	4.272	1.93302e-05	7.24485e-05	0.0699	0.0472	0.0567	0.0567	TRUE	0.3166
CNAG_03944	1065	1631	2212	1027	745	3108	893	989	1069	1420	2117	3237	1620.86	984	2258	2.297	1.2	4.14	3.46725e-05	0.000122563	0.0853	0.048	0.0598	0.0598	TRUE	0.188
CNAG_04819	135	196	193	188	100	198	113	119	93	260	284	206	179.28	108	250	2.296	1.199	4.565	4.99935e-06	2.12131e-05	0.0164	0.0556	0.0433	0.0433	TRUE	0.2745
CNAG_01104	100	151	152	155	57	182	84	92	73	214	162	190	135.79	83	189	2.292	1.197	4.471	7.78138e-06	3.16813e-05	0.007	0.0584	0.0433	0.0433	TRUE	0.098
CNAG_05407	182	282	304	214	140	371	153	171	147	296	398	386	258.45	157	360	2.291	1.196	4.837	1.31664e-06	6.2978e-06	0.0118	0.053	0.0396	0.0396	TRUE	0.2765
CNAG_00516	357	273	423	389	207	392	299	166	204	538	588	408	367.29	223	511	2.291	1.196	4.259	2.0511e-05	7.64135e-05	0.057	0.0512	0.0537	0.0537	TRUE	0.9868
CNAG_04810	115	195	189	253	72	140	96	118	91	350	205	146	167.72	102	234	2.291	1.196	3.679	0.000234421	0.000689689	0.1006	0.0562	0.0693	0.0693	TRUE	0.3849
CNAG_06745	4786	4439	7987	5422	2755	8456	4011	2692	3858	7499	7830	8807	5783	3520	8045	2.286	1.193	5.061	4.17439e-07	2.2134e-06	0.0243	0.0473	0.0398	0.0398	TRUE	0.5169
CNAG_02128	632	776	1417	1172	365	1141	530	471	685	1621	1037	1188	921.93	562	1282	2.285	1.192	4.605	4.12192e-06	1.79123e-05	0.0453	0.0487	0.0471	0.0471	TRUE	0.478
CNAG_05732	935	714	1768	1233	589	1301	784	433	854	1705	1674	1355	1134.19	690	1578	2.285	1.192	4.278	1.88667e-05	7.09055e-05	0.0691	0.0484	0.055	0.055	TRUE	1.2761
CNAG_01964	132	128	163	82	63	299	111	78	79	113	179	311	145.15	89	201	2.283	1.191	3.415	0.00063732	0.00169226	0.1355	0.0576	0.0798	0.0798	TRUE	0.2815
CNAG_01538	13	16	13	18	6	17	11	10	6	25	17	18	14.42	9	20	2.28	1.189	2.255	0.0241486	0.0432479	0	0.1538	0.1241	0.1241	TRUE	0.3926
CNAG_06712	905	876	1414	1272	631	912	758	531	683	1759	1793	950	1079.23	657	1501	2.279	1.189	4.202	2.65134e-05	9.61569e-05	0.0743	0.0484	0.0566	0.0566	TRUE	1.2557
CNAG_07310	393	441	690	604	258	531	329	267	333	835	733	553	508.64	310	707	2.278	1.188	4.769	1.85013e-06	8.66771e-06	0.0275	0.05	0.0424	0.0424	TRUE	0.2259
CNAG_05165	57	80	97	80	46	86	48	49	47	111	131	90	79.02	48	111	2.278	1.188	3.98	6.88084e-05	0.000226928	0	0.0665	0.0498	0.0498	TRUE	0.1093
CNAG_04289	381	770	711	519	323	901	319	467	343	718	918	938	617.34	376	858	2.276	1.187	4.761	1.92875e-06	9.00524e-06	0.0293	0.0495	0.0429	0.0429	TRUE	0.519
CNAG_06379	131	216	198	151	59	365	110	131	96	209	168	380	182.19	112	252	2.276	1.187	3.72	0.000199482	0.000595052	0.0968	0.0555	0.0671	0.0671	TRUE	0.9447
CNAG_01676	199	246	269	281	93	339	167	149	130	389	264	353	241.99	149	335	2.275	1.186	4.604	4.149e-06	1.79957e-05	0.0196	0.0534	0.0431	0.0431	TRUE	0.3197
CNAG_06465	585	631	948	1050	310	662	490	383	458	1452	881	689	725.62	444	1007	2.273	1.184	4.098	4.16393e-05	0.000144722	0.0829	0.0491	0.0586	0.0586	TRUE	0.5183
CNAG_06794	568	565	887	746	391	668	476	343	428	1032	1111	696	681	416	946	2.272	1.184	4.56	5.10328e-06	2.16139e-05	0.0419	0.0493	0.0469	0.0469	TRUE	0.6506
CNAG_05547	2928	2557	3291	2108	1751	4628	2454	1551	1590	2916	4977	4820	3051.15	1865	4238	2.272	1.184	4.222	2.41784e-05	8.82498e-05	0.0736	0.0475	0.0563	0.0563	TRUE	0.9241
CNAG_01432	117	141	165	145	57	219	98	86	80	201	162	228	142.32	88	197	2.271	1.183	4.406	1.05416e-05	4.18727e-05	0.0105	0.0578	0.0441	0.0441	TRUE	0.1255
CNAG_05121	450	640	612	490	307	823	377	388	296	678	873	857	578.06	354	803	2.269	1.182	4.952	7.33771e-07	3.73159e-06	0.0188	0.0497	0.0391	0.0391	TRUE	0.2473
CNAG_06626	356	645	620	400	245	951	298	391	300	553	696	990	538.18	330	746	2.268	1.182	4.344	1.40222e-05	5.41875e-05	0.0543	0.0499	0.0512	0.0512	TRUE	0.284
CNAG_00286	450	518	703	530	267	808	377	314	340	733	759	842	560.72	344	778	2.267	1.181	5.289	1.22835e-07	7.20982e-07	0.0051	0.0498	0.0339	0.0339	TRUE	0.0826
CNAG_04303	535	649	755	873	299	648	448	394	365	1207	850	675	656.48	402	911	2.266	1.18	4.459	8.21977e-06	3.33273e-05	0.0453	0.0494	0.0487	0.0487	TRUE	0.2791
CNAG_04206	1706	1646	2484	2318	955	2206	1430	998	1200	3206	2714	2298	1974.32	1209	2739	2.265	1.18	4.892	9.99862e-07	4.92728e-06	0.0288	0.0478	0.0413	0.0413	TRUE	0.1363
CNAG_04909	48	78	107	84	22	125	40	47	52	116	63	130	74.69	46	103	2.265	1.179	3.583	0.000339217	0.000959175	0.0482	0.0676	0.0632	0.0632	TRUE	0.5699
CNAG_05840	323	328	378	415	143	468	271	199	183	574	406	487	353.35	218	489	2.263	1.178	4.536	5.74492e-06	2.39751e-05	0.0329	0.0514	0.0454	0.0454	TRUE	0.2057
CNAG_01390	100	170	213	150	57	269	84	103	103	207	162	280	156.57	97	216	2.263	1.178	4.162	3.15866e-05	0.000112527	0.0349	0.0568	0.0506	0.0506	TRUE	0.1907
CNAG_05886	891	959	1365	1400	534	1002	747	582	659	1936	1518	1044	1080.9	663	1499	2.262	1.178	4.42	9.88831e-06	3.95301e-05	0.0505	0.0484	0.0501	0.0501	TRUE	0.1151
CNAG_00628	82	119	168	148	48	152	69	72	81	205	136	158	120.25	74	166	2.262	1.177	4.214	2.50542e-05	9.12031e-05	0.0137	0.0598	0.0469	0.0469	TRUE	0.2877
CNAG_07999	102	144	178	193	70	117	85	87	86	267	199	122	141.09	86	196	2.262	1.177	3.795	0.000147453	0.000452682	0.0694	0.0579	0.0613	0.0613	TRUE	0.1242
CNAG_06119	187	326	193	180	122	398	157	198	93	249	347	415	242.98	149	337	2.262	1.178	3.752	0.000175603	0.000530298	0.0972	0.0534	0.0663	0.0663	TRUE	0.3427
CNAG_06106	4412	4302	6026	4175	2691	7115	3698	2609	2911	5774	7648	7410	5008.48	3073	6944	2.26	1.176	4.965	6.87347e-07	3.51782e-06	0.0286	0.0473	0.0402	0.0402	TRUE	0.3849
CNAG_02910	157	301	312	409	93	210	132	183	151	566	264	219	252.26	155	350	2.26	1.176	3.486	0.000489705	0.00133609	0.1391	0.0531	0.0775	0.0775	TRUE	2.175
CNAG_03842	11	18	24	27	6	16	9	11	12	37	17	17	17.13	11	24	2.26	1.176	2.316	0.0205718	0.037553	0.0647	0.1369	0.1222	0.1222	TRUE	1.3164
CNAG_01936	84	92	103	187	33	41	70	56	50	259	94	43	95.18	59	132	2.257	1.175	2.561	0.0104449	0.0206128	0.365	0.0632	0.1396	0.1396	TRUE	0.6067
CNAG_03915	136	203	175	129	86	288	114	123	85	178	244	300	174.07	107	241	2.256	1.174	4.067	4.75414e-05	0.000163408	0.0479	0.0559	0.0535	0.0535	TRUE	0.1286
CNAG_04793	23	19	49	38	17	24	19	12	24	53	48	25	30.06	18	42	2.256	1.173	2.675	0.00746789	0.0153671	0.1105	0.0982	0.1011	0.1011	TRUE	1.1149
CNAG_00775	83	148	129	102	46	213	70	90	62	141	131	222	119.22	74	165	2.255	1.173	3.841	0.000122683	0.000384227	0.0525	0.0599	0.0578	0.0578	TRUE	1.0114
CNAG_00544	218	395	391	297	216	348	183	240	189	411	614	362	333.05	204	462	2.252	1.171	4.314	1.60285e-05	6.1283e-05	0.0452	0.0516	0.0497	0.0497	TRUE	0.8479
CNAG_01170	2417	3669	6061	3565	1860	5708	2026	2225	2928	4931	5286	5945	3890.15	2393	5387	2.251	1.171	5.035	4.78033e-07	2.51713e-06	0.0237	0.0474	0.0387	0.0387	TRUE	0.4666
CNAG_06401	249	237	286	221	123	425	209	144	138	306	350	443	264.75	164	366	2.25	1.17	4.298	1.72262e-05	6.54232e-05	0.0404	0.0528	0.0491	0.0491	TRUE	0.4894
CNAG_06747	4077	4818	6545	4399	2473	7900	3417	2922	3162	6084	7029	8228	5140.26	3167	7114	2.247	1.168	5.272	1.35089e-07	7.86222e-07	0.0141	0.0473	0.0351	0.0351	TRUE	0.1342
CNAG_06238	363	472	809	408	284	803	304	286	391	564	807	836	531.52	327	736	2.246	1.167	4.57	4.87325e-06	2.08332e-05	0.0346	0.0499	0.0449	0.0449	TRUE	0.4944
CNAG_04956	64	134	156	101	73	129	54	81	75	140	207	134	115.3	70	160	2.246	1.167	3.899	9.64551e-05	0.000309163	0.0384	0.0604	0.0547	0.0547	TRUE	0.5146
CNAG_03395	924	770	1268	1131	411	1362	774	467	613	1564	1168	1419	1000.81	618	1384	2.243	1.166	4.559	5.14704e-06	2.17723e-05	0.0397	0.0486	0.046	0.046	TRUE	0.5472
CNAG_07374	70	96	120	99	39	135	59	58	58	137	111	141	93.87	58	130	2.243	1.166	4.159	3.19646e-05	0.000113755	0	0.0634	0.0447	0.0447	TRUE	0.107
CNAG_01281	209	217	362	385	95	262	175	132	175	532	270	273	259.5	161	358	2.241	1.164	3.806	0.000141198	0.000435434	0.0873	0.0529	0.0631	0.0631	TRUE	2.0297
CNAG_05867	651	568	607	937	298	487	546	344	293	1296	847	507	638.91	394	883	2.241	1.164	3.468	0.000525279	0.00142125	0.1547	0.0494	0.0795	0.0795	TRUE	0.1436
CNAG_01078	81	91	138	144	37	112	68	55	67	199	105	117	101.79	63	140	2.24	1.164	3.699	0.00021619	0.000639593	0.0557	0.0621	0.0603	0.0603	TRUE	1.3278
CNAG_06105	272	418	435	262	198	599	228	254	210	362	563	624	373.43	231	516	2.239	1.163	4.373	1.2251e-05	4.80487e-05	0.0409	0.0511	0.0479	0.0479	TRUE	0.625
CNAG_06348	128	207	201	147	77	299	107	126	97	203	219	311	177.25	110	244	2.238	1.162	4.225	2.38541e-05	8.72059e-05	0.0313	0.0557	0.0481	0.0481	TRUE	0.6647
CNAG_03720	214	370	459	502	153	261	179	224	222	694	435	272	337.75	208	467	2.237	1.161	3.664	0.000248372	0.00072601	0.1062	0.0516	0.069	0.069	TRUE	0.1915
CNAG_03295	140	262	247	284	86	235	117	159	119	393	244	245	212.92	132	294	2.236	1.161	4.093	4.25074e-05	0.000147439	0.0499	0.0542	0.0526	0.0526	TRUE	0.9601
CNAG_05888	1142	1182	1601	1344	732	1470	957	717	773	1859	2080	1531	1319.63	816	1823	2.234	1.159	4.925	8.44587e-07	4.22912e-06	0.022	0.0482	0.0391	0.0391	TRUE	0.1936
CNAG_05437	2844	2978	5413	4465	1748	3896	2384	1806	2615	6175	4968	4058	3667.65	2268	5067	2.234	1.159	4.64	3.49235e-06	1.53618e-05	0.0384	0.0474	0.0447	0.0447	TRUE	0.1433
CNAG_03523	461	368	476	516	243	451	386	223	230	714	691	470	452.26	280	625	2.232	1.159	4.026	5.67507e-05	0.000191219	0.0738	0.0504	0.0571	0.0571	TRUE	1.2545
CNAG_06460	3605	3596	4603	3374	2050	5833	3021	2181	2224	4667	5826	6075	3999.01	2475	5523	2.231	1.158	4.895	9.83372e-07	4.85756e-06	0.0271	0.0474	0.04	0.04	TRUE	0.4518
CNAG_01240	39	89	70	65	27	96	33	54	34	90	77	100	64.52	40	89	2.231	1.158	3.5	0.000464983	0.00127757	0.0351	0.0709	0.0616	0.0616	TRUE	0.8079
CNAG_04036	15	23	35	29	7	33	13	14	17	40	20	34	22.97	15	31	2.23	1.157	2.624	0.00868891	0.0175627	0	0.1141	0.0933	0.0933	TRUE	0.2169
CNAG_03747	3554	3611	7170	5191	1952	6239	2979	2190	3464	7180	5548	6498	4642.97	2878	6409	2.228	1.155	4.725	2.29969e-06	1.05287e-05	0.0327	0.0473	0.0428	0.0428	TRUE	0.4872
CNAG_05530	206	199	295	180	140	315	173	121	143	249	398	328	235.13	146	325	2.228	1.156	4.25	2.13761e-05	7.91194e-05	0.0366	0.0536	0.0484	0.0484	TRUE	0.114
CNAG_02447	180	308	319	379	147	152	151	187	154	524	418	158	265.34	164	367	2.228	1.156	3.261	0.00111192	0.00277614	0.1728	0.0528	0.0862	0.0862	TRUE	0.3842
CNAG_04081	151	180	194	169	94	224	127	109	94	234	267	233	177.27	110	245	2.227	1.155	4.506	6.60927e-06	2.72006e-05	0.0083	0.0557	0.041	0.041	TRUE	0.1854
CNAG_06739	268	473	538	297	240	605	225	287	260	411	682	630	415.73	257	574	2.226	1.154	4.393	1.11792e-05	4.42254e-05	0.0391	0.0507	0.047	0.047	TRUE	0.7251
CNAG_01264	443	552	890	703	262	773	371	335	430	972	745	805	609.67	379	841	2.222	1.152	4.909	9.16105e-07	4.56717e-06	0.015	0.0495	0.0378	0.0378	TRUE	0.2206
CNAG_03790	615	1056	1232	819	504	1274	515	640	595	1133	1432	1327	940.52	583	1297	2.219	1.15	5.099	3.40782e-07	1.84264e-06	0.0109	0.0487	0.0354	0.0354	TRUE	0.1472
CNAG_07340	103	182	182	284	46	101	86	110	88	393	131	105	152.23	95	210	2.219	1.15	2.866	0.00415675	0.00916871	0.2539	0.0571	0.1085	0.1085	TRUE	5.0279
CNAG_00057	9658	7908	14719	9104	6128	13727	8095	4796	7110	12592	17417	14297	10717.7	6667	14769	2.215	1.147	4.463	8.10083e-06	3.29036e-05	0.0458	0.0472	0.0475	0.0475	TRUE	0.5719
CNAG_02330	1935	2863	4957	2939	1415	4466	1622	1736	2395	4065	4022	4651	3081.78	1918	4246	2.214	1.147	4.867	1.13207e-06	5.51129e-06	0.0265	0.0475	0.0396	0.0396	TRUE	0.5772
CNAG_06931	72	90	109	97	46	103	60	55	53	134	131	107	89.96	56	124	2.214	1.147	4.019	5.83388e-05	0.000195511	0	0.0641	0.0462	0.0462	TRUE	0.1588
CNAG_02676	221	248	311	204	120	429	185	150	150	282	341	447	259.31	162	357	2.212	1.146	4.332	1.47704e-05	5.68541e-05	0.0312	0.053	0.046	0.046	TRUE	0.2412
CNAG_05287	106	126	128	121	60	156	89	76	62	167	171	162	121.24	76	167	2.212	1.145	4.178	2.93745e-05	0.000105471	0.0095	0.0597	0.0448	0.0448	TRUE	0.28
CNAG_07527	35	58	69	52	35	50	29	35	33	72	99	52	53.55	32	74	2.212	1.145	3.304	0.00095285	0.00241478	0.0328	0.0758	0.0653	0.0653	TRUE	0.1323
CNAG_06968	312	473	677	652	213	413	261	287	327	902	605	430	468.78	292	646	2.211	1.145	3.982	6.84799e-05	0.00022596	0.0708	0.0503	0.0571	0.0571	TRUE	0.211
CNAG_07633	200	294	293	309	131	268	168	178	142	427	372	279	261.05	163	359	2.21	1.144	4.387	1.14819e-05	4.52918e-05	0.0274	0.0529	0.0446	0.0446	TRUE	0.2227
CNAG_02553	72	99	134	184	26	74	60	60	65	254	74	77	98.43	62	135	2.21	1.144	2.817	0.00484411	0.010502	0.2404	0.0627	0.1074	0.1074	TRUE	5.8346
CNAG_03435	1284	1215	2077	1422	682	2217	1076	737	1003	1967	1938	2309	1505.08	939	2071	2.208	1.143	4.839	1.30431e-06	6.25628e-06	0.0219	0.048	0.0394	0.0394	TRUE	0.4268
CNAG_00021	72	149	143	109	45	194	60	90	69	151	128	202	116.75	73	160	2.208	1.143	3.843	0.00012163	0.000381104	0.0385	0.0602	0.0541	0.0541	TRUE	0.3415
CNAG_01683	1779	1470	2705	1563	1063	2842	1491	892	1307	2162	3021	2960	1972.04	1230	2714	2.207	1.142	4.377	1.20248e-05	4.72429e-05	0.0459	0.0478	0.0485	0.0485	TRUE	0.7004
CNAG_00584	2309	2450	3940	3813	1510	2103	1935	1486	1903	5274	4292	2190	2846.68	1775	3919	2.207	1.142	3.791	0.000150166	0.000460187	0.1045	0.0476	0.065	0.065	TRUE	0.302
CNAG_01193	22	32	32	34	15	28	18	19	15	47	43	29	28.69	17	40	2.207	1.142	2.805	0.00502828	0.0108363	0	0.1007	0.0805	0.0805	TRUE	0.4782
CNAG_01894	155	237	324	219	105	332	130	144	157	303	298	346	229.54	144	316	2.204	1.14	4.706	2.52858e-06	1.14615e-05	0.0041	0.0537	0.0374	0.0374	TRUE	0.0819
CNAG_00486	429	400	547	388	255	619	360	243	264	537	725	645	462.08	289	636	2.199	1.137	4.488	7.1812e-06	2.93601e-05	0.0305	0.0503	0.0437	0.0437	TRUE	0.3586
CNAG_00430	15	29	26	29	7	30	13	18	13	40	20	31	22.33	15	30	2.199	1.137	2.538	0.011162	0.0218513	0	0.116	0.0964	0.0964	TRUE	0.102
CNAG_03301	297	298	523	385	144	528	249	181	253	532	409	550	362.33	228	497	2.196	1.135	4.481	7.43371e-06	3.03562e-05	0.0258	0.0513	0.0431	0.0431	TRUE	0.3723
CNAG_03716	66	71	79	36	40	130	55	43	38	50	114	135	72.57	45	100	2.196	1.135	3.072	0.0021256	0.00501695	0.1258	0.0682	0.0828	0.0828	TRUE	0.5462
CNAG_00370	3796	3879	7469	4604	2650	5931	3182	2353	3608	6368	7532	6177	4869.8	3048	6692	2.195	1.134	4.754	1.99864e-06	9.29978e-06	0.0276	0.0473	0.0408	0.0408	TRUE	0.4853
CNAG_06388	23235	16283	25146	16704	13660	27962	19474	9876	12147	23103	38824	29122	22091	13832	30350	2.194	1.134	3.871	0.000108248	0.000341836	0.0998	0.0471	0.0617	0.0617	TRUE	0.4117
CNAG_01273	482	561	1223	937	304	736	404	340	591	1296	864	767	710.25	445	976	2.192	1.132	3.933	8.39339e-05	0.000272218	0.0821	0.0492	0.0581	0.0581	TRUE	0.9853
CNAG_00079	466	493	593	368	302	743	391	299	286	509	858	774	519.53	325	714	2.191	1.132	4.236	2.27188e-05	8.36366e-05	0.0476	0.05	0.0492	0.0492	TRUE	0.576
CNAG_07373	1083	2664	2628	1536	891	3506	908	1616	1270	2124	2532	3651	2016.87	1265	2769	2.191	1.132	3.991	6.59086e-05	0.00021891	0.0791	0.0478	0.0574	0.0574	TRUE	0.4586
CNAG_01102	7484	6797	14646	11152	4579	9428	6272	4122	7075	15424	13014	9819	9287.94	5823	12752	2.19	1.131	4.196	2.71998e-05	9.84375e-05	0.0585	0.0472	0.0522	0.0522	TRUE	0.2331
CNAG_00307	232	288	453	352	155	348	194	175	219	487	441	362	312.96	196	430	2.189	1.13	4.613	3.97485e-06	1.73172e-05	0.0154	0.0519	0.0396	0.0396	TRUE	0.2231
CNAG_05268	27	19	36	39	13	21	23	12	17	54	37	22	27.38	17	38	2.189	1.13	2.493	0.0126623	0.0244109	0.1207	0.1032	0.1072	0.1072	TRUE	0.1343
CNAG_01253	501	560	1019	835	326	633	420	340	492	1155	927	659	665.41	417	914	2.187	1.129	4.176	2.96567e-05	0.000106316	0.0543	0.0493	0.0509	0.0509	TRUE	0.1243
CNAG_01525	58	96	122	141	33	70	49	58	59	195	94	73	87.91	55	121	2.187	1.129	3.117	0.00182461	0.00435918	0.1291	0.0645	0.0817	0.0817	TRUE	1.2831
CNAG_01194	9	20	21	18	8	18	8	12	10	25	23	19	16.03	10	22	2.186	1.128	2.26	0.0238513	0.0427747	0	0.1431	0.1113	0.1113	TRUE	0.1663
CNAG_05814	2365	3140	4929	3157	1683	4362	1982	1904	2381	4366	4783	4543	3326.74	2089	4564	2.184	1.127	5.267	1.38756e-07	8.04316e-07	0.0076	0.0475	0.0327	0.0327	TRUE	0.1823
CNAG_03930	72	91	122	91	38	137	60	55	59	126	108	143	91.84	58	126	2.182	1.126	3.972	7.13409e-05	0.000234264	0	0.0638	0.0458	0.0458	TRUE	0.107
CNAG_06006	194	292	300	270	111	349	163	177	145	373	315	363	256.17	162	350	2.181	1.125	4.68	2.86784e-06	1.28209e-05	0.0049	0.053	0.0372	0.0372	TRUE	0.0956
CNAG_00747	1294	2137	2852	1423	1126	2914	1085	1296	1378	1968	3200	3035	1993.61	1253	2734	2.181	1.125	4.463	8.07529e-06	3.28193e-05	0.0363	0.0478	0.0452	0.0452	TRUE	0.7293
CNAG_06686	172	250	304	389	94	153	144	152	147	538	267	159	234.53	148	321	2.18	1.125	3.142	0.00168051	0.00403747	0.177	0.0536	0.0875	0.0875	TRUE	0.4025
CNAG_04486	22	30	27	36	11	25	18	18	13	50	31	26	26.13	16	36	2.18	1.124	2.598	0.00936779	0.0187575	0.0472	0.1059	0.0927	0.0927	TRUE	0.7804
CNAG_03865	2446	1970	3523	2946	1493	2358	2050	1195	1702	4075	4243	2456	2620.08	1649	3591	2.177	1.122	3.968	7.24976e-05	0.000237606	0.0711	0.0476	0.0572	0.0572	TRUE	0.9343
CNAG_01141	150	158	247	258	49	228	126	96	119	357	139	237	179.07	114	244	2.177	1.122	3.496	0.000471605	0.00129342	0.0992	0.0556	0.0679	0.0679	TRUE	0.125
CNAG_05296	271	342	381	232	177	501	227	207	184	321	503	522	327.39	206	449	2.174	1.121	4.241	2.23005e-05	8.22735e-05	0.0364	0.0517	0.0468	0.0468	TRUE	0.7214
CNAG_01623	132	153	155	185	47	198	111	93	75	256	134	206	145.66	93	199	2.174	1.12	3.726	0.000194678	0.000581992	0.0571	0.0576	0.0574	0.0574	TRUE	0.1469
CNAG_03053	1546	2666	3857	2281	1281	3444	1296	1617	1863	3155	3641	3587	2526.41	1592	3461	2.173	1.12	4.888	1.01656e-06	5.00236e-06	0.0183	0.0476	0.0373	0.0373	TRUE	0.3193
CNAG_01546	21	44	49	38	19	42	18	27	24	53	54	44	36.38	23	50	2.172	1.119	3.01	0.00261178	0.00603941	0	0.0893	0.0692	0.0692	TRUE	0.2164
CNAG_01535	530	719	855	644	313	981	444	436	413	891	890	1022	682.55	431	934	2.169	1.117	5.15	2.60435e-07	1.44475e-06	0.0028	0.0493	0.0323	0.0323	TRUE	0.082
CNAG_07806	105	151	179	148	76	154	88	92	86	205	216	160	141.19	89	194	2.168	1.116	4.232	2.32095e-05	8.53187e-05	0	0.0579	0.0422	0.0422	TRUE	0.2613
CNAG_02801	3088	2883	4977	4325	1805	3365	2588	1749	2404	5982	5130	3505	3559.58	2247	4872	2.168	1.116	4.21	2.54852e-05	9.27228e-05	0.0522	0.0474	0.0503	0.0503	TRUE	0.2543
CNAG_01800	329	490	617	528	253	427	276	297	298	730	719	445	460.84	290	631	2.167	1.115	4.315	1.59675e-05	6.10837e-05	0.0361	0.0504	0.0457	0.0457	TRUE	0.8111
CNAG_01934	24	30	32	29	17	29	20	18	15	40	48	30	28.73	18	39	2.164	1.114	2.75	0.00595781	0.0126048	0	0.1006	0.0791	0.0791	TRUE	0.1465
CNAG_00612	305	421	452	343	183	557	256	255	218	474	520	580	383.99	243	525	2.163	1.113	4.797	1.61034e-06	7.58856e-06	0.0074	0.051	0.0358	0.0358	TRUE	0.1041
CNAG_07511	347	515	640	394	217	775	291	312	309	545	617	807	480.2	304	656	2.162	1.112	4.597	4.29358e-06	1.85874e-05	0.0198	0.0502	0.0398	0.0398	TRUE	0.4522
CNAG_00669	135	200	216	311	45	162	113	121	104	430	128	169	177.59	113	242	2.162	1.113	2.999	0.0027067	0.00622942	0.1972	0.0557	0.0928	0.0928	TRUE	2.0788
CNAG_05672	333	417	677	663	162	456	279	253	327	917	460	475	451.9	286	617	2.161	1.111	3.751	0.000176044	0.000531394	0.0844	0.0504	0.0607	0.0607	TRUE	2.0971
CNAG_00891	782	1170	1526	813	506	1896	655	710	737	1124	1438	1975	1106.58	701	1512	2.16	1.111	4.355	1.33285e-05	5.17612e-05	0.0406	0.0484	0.0459	0.0459	TRUE	0.2167
CNAG_01639	95	266	255	173	60	356	80	161	123	239	171	371	190.79	121	260	2.159	1.11	3.327	0.000879077	0.00224781	0.1241	0.0551	0.0744	0.0744	TRUE	0.2567
CNAG_02758	17	30	34	28	14	28	14	18	16	39	40	29	26.09	16	36	2.159	1.11	2.687	0.00722011	0.0149111	0	0.106	0.0806	0.0806	TRUE	0.2223
CNAG_00035	86	131	139	129	58	125	72	79	67	178	165	130	115.35	73	158	2.156	1.108	4.004	6.24112e-05	0.000207734	0.0108	0.0604	0.0455	0.0455	TRUE	0.2756
CNAG_02870	297	419	409	260	150	689	249	254	198	360	426	718	367.36	234	501	2.156	1.108	3.804	0.000142249	0.000438082	0.0764	0.0512	0.0581	0.0581	TRUE	1.0699
CNAG_04770	218	244	343	268	108	370	183	148	166	371	307	385	259.89	166	354	2.154	1.107	4.552	5.31935e-06	2.24042e-05	0.0068	0.0529	0.0383	0.0383	TRUE	0.1292
CNAG_04905	98	127	113	135	39	149	82	77	55	187	111	155	111.08	71	151	2.154	1.107	3.656	0.000256525	0.000746335	0.0427	0.0609	0.056	0.056	TRUE	0.1322
CNAG_00689	306	394	654	659	164	354	256	239	316	911	466	369	426.27	270	582	2.154	1.107	3.458	0.000545055	0.00146952	0.1205	0.0506	0.0712	0.0712	TRUE	1.1376
CNAG_03664	231	367	509	303	188	459	194	223	246	419	534	478	348.92	221	477	2.153	1.106	4.629	3.67808e-06	1.61167e-05	0.0106	0.0514	0.0379	0.0379	TRUE	0.1039
CNAG_01224	6294	6164	11930	7507	3928	9849	5275	3738	5763	10383	11164	10258	7763.54	4925	10602	2.152	1.106	4.708	2.5024e-06	1.13655e-05	0.0239	0.0472	0.0396	0.0396	TRUE	0.5431
CNAG_00491	513	515	620	628	281	552	430	312	300	869	799	575	547.32	347	748	2.152	1.105	4.238	2.25219e-05	8.30457e-05	0.0393	0.0498	0.0469	0.0469	TRUE	0.4971
CNAG_07751	92	132	144	84	51	213	77	80	70	116	145	222	118.28	76	161	2.15	1.104	3.621	0.000293054	0.000842221	0.0515	0.06	0.0576	0.0576	TRUE	0.4818
CNAG_04276	440	456	506	507	214	573	369	277	244	701	608	597	466	297	635	2.148	1.103	4.458	8.26926e-06	3.34685e-05	0.024	0.0503	0.0417	0.0417	TRUE	0.5136
CNAG_02838	213	198	325	282	109	266	179	120	157	390	310	277	238.75	152	326	2.148	1.103	4.136	3.5303e-05	0.000124534	0.0313	0.0535	0.0465	0.0465	TRUE	0.3721
CNAG_00236	102	145	169	132	65	173	85	88	82	183	185	180	133.76	85	183	2.146	1.102	4.301	1.69989e-05	6.46316e-05	0	0.0585	0.0389	0.0389	TRUE	0.0137
CNAG_05905	98	116	134	103	43	186	82	70	65	142	122	194	112.6	72	153	2.145	1.101	3.799	0.00014529	0.000446242	0.0251	0.0607	0.0506	0.0506	TRUE	0.4306
CNAG_03780	2373	3705	6463	3275	1869	5690	1989	2247	3122	4530	5312	5926	3854.3	2453	5256	2.143	1.099	4.452	8.49934e-06	3.43185e-05	0.0377	0.0474	0.0436	0.0436	TRUE	0.5405
CNAG_05683	8255	7522	12041	10580	4624	8875	6919	4562	5817	14633	13142	9243	9052.67	5766	12339	2.14	1.098	4.263	2.01687e-05	7.53435e-05	0.0462	0.0472	0.0476	0.0476	TRUE	0.4278
CNAG_00712	194	294	262	234	110	344	163	178	127	324	313	358	243.67	156	332	2.136	1.095	4.362	1.28643e-05	5.01377e-05	0.0151	0.0533	0.0408	0.0408	TRUE	0.3166
CNAG_02302	16	25	19	29	5	22	13	15	9	40	14	23	19.16	12	26	2.135	1.094	2.217	0.0266	0.0470505	0.085	0.1274	0.1193	0.1193	TRUE	0.2549
CNAG_06521	23	32	44	35	14	38	19	19	21	48	40	40	31.29	20	43	2.134	1.094	2.859	0.00424672	0.00933706	0	0.0962	0.0705	0.0705	TRUE	0.102
CNAG_06915	27	24	31	37	13	22	23	15	15	51	37	23	27.2	18	37	2.134	1.093	2.488	0.0128527	0.0247153	0.0799	0.1036	0.0982	0.0982	TRUE	0.1277
CNAG_03298	492	586	1008	860	284	652	412	355	487	1189	807	679	655.06	418	892	2.133	1.093	4.057	4.96686e-05	0.000169952	0.0541	0.0494	0.0505	0.0505	TRUE	0.5414
CNAG_02759	58	42	82	58	26	82	49	25	40	80	74	85	58.87	38	80	2.133	1.093	3.225	0.00126152	0.00311509	0.0354	0.0732	0.0639	0.0639	TRUE	0.7141
CNAG_05003	322	370	410	326	153	558	270	224	198	451	435	581	359.87	231	489	2.13	1.091	4.372	1.22901e-05	4.81745e-05	0.0223	0.0513	0.0417	0.0417	TRUE	0.3232
CNAG_05599	1367	1268	1617	1622	719	1396	1146	769	781	2243	2044	1454	1406.12	899	1914	2.129	1.09	4.156	3.24146e-05	0.000115297	0.0509	0.0481	0.0488	0.0488	TRUE	0.6822
CNAG_01284	453	726	1138	773	316	911	380	440	550	1069	898	949	714.3	457	972	2.128	1.09	4.586	4.51981e-06	1.94805e-05	0.0195	0.0492	0.0391	0.0391	TRUE	0.3816
CNAG_01718	153	200	275	275	82	191	128	121	133	380	233	199	199.12	127	271	2.128	1.09	3.756	0.000172755	0.000522389	0.0558	0.0547	0.055	0.055	TRUE	1.0517
CNAG_03825	18	42	59	48	20	27	15	25	29	66	57	28	36.74	23	50	2.127	1.089	2.598	0.00936405	0.0187555	0.1195	0.0889	0.096	0.096	TRUE	0.6609
CNAG_04021	2246	2360	4388	2987	1391	3332	1882	1431	2120	4131	3953	3470	2831.41	1811	3851	2.126	1.088	4.657	3.21017e-06	1.4212e-05	0.022	0.0476	0.039	0.039	TRUE	0.4095
CNAG_07439	306	400	462	334	144	629	256	243	223	462	409	655	374.76	241	509	2.126	1.088	4.251	2.1239e-05	7.87619e-05	0.0302	0.0511	0.0442	0.0442	TRUE	0.7463
CNAG_07576	108	111	163	157	70	87	91	67	79	217	199	91	123.88	79	169	2.124	1.087	3.239	0.00120027	0.0029789	0.1046	0.0594	0.072	0.072	TRUE	1.885
CNAG_08008	322	417	569	387	215	527	270	253	275	535	611	549	415.47	266	565	2.121	1.085	4.858	1.18681e-06	5.74099e-06	0	0.0507	0.0332	0.0332	TRUE	0.0525
CNAG_01976	2634	2743	4886	3422	1472	4130	2208	1664	2360	4733	4184	4301	3241.59	2077	4406	2.121	1.085	4.767	1.8698e-06	8.74789e-06	0.0172	0.0475	0.037	0.037	TRUE	0.3693
CNAG_05447	159	157	204	228	76	154	133	95	99	315	216	160	169.79	109	230	2.12	1.084	3.564	0.000364849	0.00102445	0.0695	0.0561	0.06	0.06	TRUE	0.2427
CNAG_04445	2199	3134	4780	2729	1616	4278	1843	1901	2309	3774	4593	4456	3145.97	2018	4274	2.118	1.082	4.907	9.22912e-07	4.59441e-06	0.0126	0.0475	0.0347	0.0347	TRUE	0.1948
CNAG_01716	119	248	237	125	86	339	100	150	114	173	244	353	189.17	121	257	2.118	1.083	3.515	0.000440262	0.00121623	0.0799	0.0552	0.0624	0.0624	TRUE	0.1909
CNAG_04086	25	27	39	22	18	38	21	16	19	30	51	40	29.56	19	40	2.114	1.08	2.695	0.00704044	0.0145594	0	0.0991	0.078	0.078	TRUE	0.1114
CNAG_03233	309	343	345	235	188	462	259	208	167	325	534	481	329.03	211	447	2.113	1.079	3.894	9.85182e-05	0.000314596	0.0524	0.0517	0.0519	0.0519	TRUE	0.5282
CNAG_00690	418	462	773	757	208	462	350	280	373	1047	591	481	520.55	334	706	2.113	1.079	3.596	0.000323611	0.000920375	0.0918	0.05	0.0627	0.0627	TRUE	0.966
CNAG_03653	165	202	216	174	77	292	138	123	104	241	219	304	188.13	122	255	2.111	1.078	4.095	4.22442e-05	0.000146675	0.019	0.0552	0.044	0.044	TRUE	0.3305
CNAG_05808	215	260	395	377	139	195	180	158	191	521	395	203	274.71	176	373	2.111	1.078	3.389	0.000702423	0.00184295	0.1076	0.0526	0.0688	0.0688	TRUE	0.1891
CNAG_04452	91	143	177	124	60	175	76	87	86	172	171	182	128.8	83	175	2.11	1.077	4.145	3.39889e-05	0.000120437	0	0.059	0.04	0.04	TRUE	0.0445
CNAG_02735	25	55	28	31	19	45	21	33	14	43	54	47	35.26	23	48	2.108	1.076	2.625	0.00867261	0.0175349	0.086	0.0907	0.0896	0.0896	TRUE	0.9997
CNAG_03419	350	386	450	337	168	594	293	234	217	466	477	619	384.51	248	521	2.107	1.075	4.324	1.53044e-05	5.87112e-05	0.0218	0.051	0.0416	0.0416	TRUE	0.3243
CNAG_03822	90	127	132	146	41	127	75	77	64	202	117	132	111.16	72	150	2.107	1.075	3.605	0.000312657	0.00089256	0.0354	0.0609	0.0541	0.0541	TRUE	0.9005
CNAG_01921	32	48	64	49	25	46	27	29	31	68	71	48	45.6	29	62	2.107	1.075	3.098	0.00194602	0.00462984	0	0.0808	0.0624	0.0624	TRUE	0.3986
CNAG_01585	915	1235	2541	1625	875	1008	767	749	1227	2248	2487	1050	1421.27	914	1928	2.105	1.074	3.335	0.000852427	0.00218538	0.1354	0.0481	0.0739	0.0739	TRUE	1.3571
CNAG_03813	740	1143	1466	1338	560	784	620	693	708	1851	1592	817	1046.72	674	1420	2.104	1.073	3.675	0.000238283	0.000699274	0.0866	0.0485	0.0603	0.0603	TRUE	0.5501
CNAG_03876	573	705	794	941	232	717	480	428	384	1301	659	747	666.5	431	902	2.102	1.072	3.78	0.000156965	0.000479303	0.0716	0.0493	0.0562	0.0562	TRUE	1.7647
CNAG_01943	287	402	465	384	164	468	241	244	225	531	466	487	365.6	237	495	2.098	1.069	4.739	2.14383e-06	9.88794e-06	0	0.0512	0.0336	0.0336	TRUE	0.0468
CNAG_07651	107	188	187	179	71	162	90	114	90	248	202	169	152.02	98	206	2.098	1.069	3.902	9.55262e-05	0.000306329	0.0232	0.0571	0.0467	0.0467	TRUE	0.1694
CNAG_00302	57	59	58	70	32	46	48	36	28	97	91	48	57.87	37	79	2.098	1.069	2.917	0.00353577	0.00793981	0.0881	0.0736	0.0773	0.0773	TRUE	1.216
CNAG_03244	460	576	700	546	306	606	386	349	338	755	870	631	554.84	358	752	2.097	1.068	4.591	4.42116e-06	1.90914e-05	0.0119	0.0498	0.037	0.037	TRUE	0.1136
CNAG_01974	118	144	187	172	63	155	99	87	90	238	179	161	142.49	92	193	2.096	1.068	3.928	8.57647e-05	0.000277629	0.0169	0.0578	0.0454	0.0454	TRUE	0.4575
CNAG_07450	77	100	163	125	46	119	65	61	79	173	131	124	105.25	68	143	2.096	1.068	3.708	0.000209237	0.000621712	0.0187	0.0616	0.0492	0.0492	TRUE	0.3588
CNAG_06656	93	134	199	99	58	222	78	81	96	137	165	231	131.39	85	178	2.096	1.067	3.678	0.00023531	0.000691968	0.0368	0.0587	0.0522	0.0522	TRUE	0.4049
CNAG_01612	57	73	115	103	41	52	48	44	56	142	117	54	76.79	49	104	2.094	1.066	2.962	0.00305751	0.00695953	0.1108	0.0671	0.0787	0.0787	TRUE	0.4248
CNAG_07804	201	286	365	308	135	267	168	173	176	426	384	278	267.67	172	363	2.091	1.064	4.182	2.89471e-05	0.000104155	0.0213	0.0528	0.0425	0.0425	TRUE	0.4324
CNAG_04017	1153	1082	1813	1597	613	1222	966	656	876	2209	1742	1273	1287.02	833	1741	2.091	1.064	3.978	6.95631e-05	0.000229307	0.0531	0.0482	0.0507	0.0507	TRUE	0.1028
CNAG_04448	3018	4119	6187	3973	1970	5423	2529	2498	2989	5495	5599	5648	4126.42	2672	5581	2.088	1.062	5.081	3.74674e-07	2.00844e-06	0.005	0.0474	0.0312	0.0312	TRUE	0.1313
CNAG_00440	48	86	100	103	36	50	40	52	48	142	102	52	72.92	47	99	2.088	1.062	2.904	0.00368124	0.0082179	0.1169	0.0681	0.081	0.081	TRUE	0.1554
CNAG_01795	372	517	528	251	266	708	312	314	255	347	756	737	453.49	294	613	2.087	1.062	3.54	0.000400681	0.00111409	0.09	0.0504	0.0623	0.0623	TRUE	1.6934
CNAG_04668	312	394	543	468	201	361	261	239	262	647	571	376	392.88	254	531	2.085	1.06	4.045	5.23123e-05	0.000177576	0.0376	0.0509	0.0466	0.0466	TRUE	0.4414
CNAG_05716	65	87	100	86	33	104	54	53	48	119	94	108	79.43	52	107	2.085	1.06	3.639	0.000273742	0.000791041	0	0.0664	0.0473	0.0473	TRUE	0.0815
CNAG_07747	329	476	459	672	184	179	276	289	222	929	523	186	404.16	262	546	2.083	1.059	2.651	0.008016	0.0163866	0.2815	0.0508	0.1121	0.1121	TRUE	0.1325
CNAG_01587	514	583	805	751	257	644	431	354	389	1039	730	671	602.19	391	813	2.082	1.058	4.225	2.38475e-05	8.72059e-05	0.0315	0.0496	0.0433	0.0433	TRUE	0.6994
CNAG_01594	587	985	1032	660	363	1303	492	597	499	913	1032	1357	814.92	529	1101	2.081	1.058	4.36	1.29937e-05	5.06131e-05	0.0255	0.0489	0.041	0.041	TRUE	0.4807
CNAG_01666	144	226	299	275	92	188	121	137	144	380	261	196	206.64	134	279	2.079	1.056	3.65	0.000262073	0.000760212	0.0557	0.0545	0.0548	0.0548	TRUE	0.2492
CNAG_02901	340	400	581	579	186	337	285	243	281	801	529	351	414.78	270	560	2.079	1.056	3.549	0.000387176	0.00108049	0.0814	0.0507	0.061	0.061	TRUE	0.1892
CNAG_01596	86	127	154	116	40	176	72	77	74	160	114	183	113.49	74	152	2.077	1.054	3.726	0.000194481	0.000581658	0.0126	0.0606	0.048	0.048	TRUE	0.2281
CNAG_05290	212	195	260	264	83	256	178	118	126	365	236	267	214.87	141	289	2.074	1.053	3.759	0.000170894	0.00051722	0.0459	0.0542	0.0513	0.0513	TRUE	0.5754
CNAG_00374	796	898	1298	990	496	997	667	545	627	1369	1410	1038	942.69	613	1272	2.073	1.052	4.521	6.16926e-06	2.55899e-05	0.0179	0.0486	0.0378	0.0378	TRUE	0.3157
CNAG_04683	227	293	378	256	133	391	190	178	183	354	378	407	281.64	184	380	2.072	1.051	4.539	5.64162e-06	2.36017e-05	0	0.0525	0.0346	0.0346	TRUE	0.0493
CNAG_07402	276	376	434	414	172	314	231	228	210	573	489	327	342.92	223	463	2.071	1.05	3.959	7.52172e-05	0.00024593	0.0388	0.0515	0.0474	0.0474	TRUE	0.2797
CNAG_06516	84	138	141	159	61	68	70	84	68	220	173	71	114.39	74	155	2.071	1.05	2.897	0.00376526	0.00839451	0.1508	0.0605	0.0848	0.0848	TRUE	0.3562
CNAG_01217	503	565	716	460	283	822	422	343	346	636	804	856	567.8	370	765	2.07	1.05	4.429	9.46332e-06	3.79198e-05	0.0171	0.0497	0.0385	0.0385	TRUE	0.2611
CNAG_01215	339	409	529	505	210	325	284	248	256	698	597	338	403.59	263	544	2.069	1.049	3.676	0.000236496	0.000695158	0.067	0.0508	0.0559	0.0559	TRUE	0.4321
CNAG_01802	297	424	466	258	172	633	249	257	225	357	489	659	372.69	244	502	2.063	1.045	3.862	0.000112237	0.000353292	0.0465	0.0511	0.0497	0.0497	TRUE	0.1505
CNAG_04899	67	65	140	87	30	122	56	39	68	120	85	127	82.64	54	111	2.063	1.045	3.275	0.00105569	0.00265281	0.0443	0.0656	0.06	0.06	TRUE	0.5711
CNAG_07465	52	87	104	129	18	66	44	53	50	178	51	69	74.15	49	99	2.063	1.045	2.629	0.00855902	0.0173418	0.1974	0.0678	0.0989	0.0989	TRUE	2.0301
CNAG_05623	903	962	1332	879	523	1334	757	583	643	1216	1486	1389	1012.55	661	1364	2.062	1.044	4.619	3.85592e-06	1.6842e-05	0.0122	0.0485	0.0357	0.0357	TRUE	0.1883
CNAG_02130	1085	1563	1883	1682	622	1540	909	948	910	2326	1768	1604	1410.84	922	1899	2.06	1.042	4.516	6.31231e-06	2.61041e-05	0.019	0.0481	0.0376	0.0376	TRUE	0.4689
CNAG_04816	1951	1302	2188	1208	1064	2373	1635	790	1057	1671	3024	2471	1774.69	1161	2389	2.058	1.041	3.419	0.000628486	0.00167075	0.1089	0.0479	0.0662	0.0662	TRUE	0.3161
CNAG_03889	35	50	49	49	20	45	29	30	24	68	57	47	42.47	28	57	2.058	1.042	2.932	0.00336329	0.00758988	0	0.0833	0.0649	0.0649	TRUE	0.1407
CNAG_07888	8250	7563	10834	9502	4509	8095	6914	4587	5234	13142	12815	8431	8520.57	5578	11463	2.055	1.039	4	6.34314e-05	0.000211027	0.0493	0.0472	0.0485	0.0485	TRUE	0.6555
CNAG_05819	114	175	186	148	67	194	96	106	90	205	190	202	148.12	97	199	2.054	1.038	4.08	4.51272e-05	0.000155934	0	0.0574	0.0392	0.0392	TRUE	0.0707
CNAG_01001	52	120	87	68	34	127	44	73	42	94	97	132	80.22	53	108	2.054	1.039	3.159	0.00158493	0.00383614	0.0587	0.0662	0.0641	0.0641	TRUE	1.0519
CNAG_03771	8973	11534	17646	8122	6402	17111	7520	6995	8524	11233	18196	17821	11715	7680	15750	2.051	1.036	4.162	3.15096e-05	0.000112311	0.0359	0.0471	0.0446	0.0446	TRUE	0.7698
CNAG_03952	420	588	897	708	299	497	352	357	433	979	850	518	581.43	381	782	2.05	1.036	3.779	0.000157766	0.000481534	0.0575	0.0497	0.0522	0.0522	TRUE	0.4374
CNAG_05329	31	34	59	52	15	37	26	21	29	72	43	39	38.03	25	51	2.049	1.035	2.682	0.00732271	0.0151026	0.0496	0.0875	0.0785	0.0785	TRUE	0.9934
CNAG_01308	224	416	429	315	162	415	188	252	207	436	460	432	329.27	216	443	2.048	1.034	4.348	1.37269e-05	5.31665e-05	0.009	0.0517	0.0373	0.0373	TRUE	0.25
CNAG_05423	181	204	235	236	73	245	152	124	114	326	207	255	196.33	130	263	2.048	1.034	3.819	0.000134164	0.000416181	0.0289	0.0549	0.0471	0.0471	TRUE	0.177
CNAG_01772	221	234	386	261	112	354	185	142	186	361	318	369	260.27	171	349	2.047	1.034	4.206	2.59843e-05	9.43881e-05	0.0109	0.0529	0.0392	0.0392	TRUE	0.2534
CNAG_06706	34	50	71	76	17	35	28	30	34	105	48	36	47.17	31	63	2.046	1.033	2.556	0.0105979	0.0208784	0.1393	0.0797	0.0943	0.0943	TRUE	1.3255
CNAG_06704	62	89	102	116	31	65	52	54	49	160	88	68	78.58	52	105	2.045	1.032	2.969	0.00298327	0.00679959	0.09	0.0666	0.0728	0.0728	TRUE	0.7788
CNAG_06650	22	39	72	65	14	27	18	24	35	90	40	28	39.11	26	53	2.045	1.032	2.314	0.0206624	0.0376983	0.2042	0.0864	0.1151	0.1151	TRUE	1.0883
CNAG_00092	809	868	1450	1205	401	1039	678	526	700	1667	1140	1082	965.56	635	1296	2.043	1.03	4.048	5.16548e-05	0.000175775	0.0402	0.0486	0.0455	0.0455	TRUE	0.7506
CNAG_00577	102	124	151	112	54	160	85	75	73	155	153	167	118.11	78	158	2.043	1.031	3.886	0.000102113	0.000324711	0	0.0601	0.0413	0.0413	TRUE	0.0675
CNAG_06811	1777	1835	3647	2245	976	2910	1489	1113	1762	3105	2774	3031	2212.3	1455	2970	2.042	1.03	4.31	1.63381e-05	6.23618e-05	0.026	0.0477	0.0406	0.0406	TRUE	0.5131
CNAG_02115	691	590	907	749	327	807	579	358	438	1036	929	840	696.82	458	935	2.042	1.03	4.1	4.12778e-05	0.000143611	0.0329	0.0492	0.0439	0.0439	TRUE	0.617
CNAG_03439	1103	1276	1918	1225	659	1720	924	774	927	1694	1873	1791	1330.59	875	1786	2.041	1.029	4.79	1.67021e-06	7.85713e-06	0.0057	0.0482	0.0324	0.0324	TRUE	0.1231
CNAG_01321	797	1693	2042	1338	685	1613	668	1027	986	1851	1947	1680	1359.77	894	1826	2.041	1.029	4.253	2.11098e-05	7.83458e-05	0.0284	0.0481	0.0413	0.0413	TRUE	0.5806
CNAG_02824	120	128	125	110	42	198	101	78	60	152	119	206	119.39	80	159	2.04	1.029	3.326	0.000882234	0.00225335	0.059	0.0599	0.0597	0.0597	TRUE	0.2161
CNAG_00536	739	1118	1644	1498	493	763	619	678	794	2072	1401	795	1059.89	697	1423	2.039	1.028	3.309	0.000934781	0.00237578	0.1074	0.0485	0.0684	0.0684	TRUE	0.1181
CNAG_04374	69	86	77	117	25	61	58	52	37	162	71	64	73.93	49	99	2.039	1.028	2.719	0.00655783	0.0137215	0.1463	0.0678	0.088	0.088	TRUE	2.8933
CNAG_00723	22	45	26	33	16	28	18	27	13	46	45	29	29.76	19	40	2.038	1.027	2.399	0.0164566	0.0307718	0.0818	0.0988	0.0947	0.0947	TRUE	0.8395
CNAG_06278	885	1231	1275	982	488	1474	742	747	616	1358	1387	1535	1064.1	702	1427	2.036	1.026	4.694	2.67513e-06	1.20381e-05	0.0074	0.0485	0.0333	0.0333	TRUE	0.138
CNAG_06229	256	289	503	399	159	277	215	175	243	552	452	288	320.85	211	431	2.036	1.026	3.592	0.000327613	0.000929822	0.0628	0.0518	0.0552	0.0552	TRUE	0.217
CNAG_01600	71	135	146	77	46	184	60	82	71	106	131	192	106.8	71	143	2.035	1.025	3.322	0.000894528	0.0022805	0.0502	0.0614	0.0582	0.0582	TRUE	0.4547
CNAG_02082	50	88	79	109	24	49	42	53	38	151	68	51	67.24	44	90	2.035	1.025	2.626	0.00862787	0.0174548	0.161	0.0699	0.0932	0.0932	TRUE	1.3277
CNAG_05234	77	130	160	110	52	144	65	79	77	152	148	150	111.76	74	150	2.034	1.025	3.805	0.000141769	0.000436802	0	0.0608	0.0423	0.0423	TRUE	0.1034
CNAG_05457	1504	2540	2102	862	1005	3567	1261	1541	1015	1192	2856	3715	1930.02	1272	2588	2.034	1.025	3.005	0.00265474	0.00612426	0.1712	0.0478	0.0832	0.0832	TRUE	0.271
CNAG_00961	1342	1561	3067	2213	981	1327	1125	947	1482	3061	2788	1382	1797.35	1185	2410	2.033	1.024	3.36	0.000779826	0.00201969	0.1083	0.0479	0.0663	0.0663	TRUE	1.4684
CNAG_05884	283	774	699	351	190	1048	237	469	338	485	540	1091	526.88	348	705	2.032	1.023	3.04	0.00236327	0.00552642	0.1527	0.0499	0.0794	0.0794	TRUE	1.531
CNAG_03079	382	371	455	246	241	512	320	225	220	340	685	533	387.24	255	519	2.031	1.022	3.487	0.000488202	0.00133306	0.0755	0.051	0.059	0.059	TRUE	0.1432
CNAG_01765	222	433	519	365	155	456	186	263	251	505	441	475	353.28	233	474	2.03	1.022	4.195	2.72569e-05	9.85918e-05	0.0154	0.0514	0.0395	0.0395	TRUE	0.3421
CNAG_02044	72	100	98	105	39	82	60	61	47	145	111	85	84.97	56	114	2.03	1.021	3.273	0.00106531	0.00267403	0.0365	0.0651	0.0571	0.0571	TRUE	0.172
CNAG_02422	456	471	679	535	282	465	382	286	328	740	801	484	503.6	332	675	2.028	1.02	3.876	0.000105983	0.000335384	0.0426	0.0501	0.0477	0.0477	TRUE	0.7389
CNAG_01558	10168	7899	16787	8593	5862	14285	8522	4791	8109	11885	16661	14878	10807.6	7141	14475	2.027	1.019	3.802	0.000143567	0.000441746	0.0548	0.0472	0.0517	0.0517	TRUE	0.7316
CNAG_04386	1164	1177	2432	1726	825	1037	976	714	1175	2387	2345	1080	1446.05	955	1937	2.027	1.019	3.266	0.00109159	0.00273198	0.119	0.0481	0.0694	0.0694	TRUE	1.8254
CNAG_01752	1112	1323	2273	1510	717	1553	932	802	1098	2088	2038	1617	1429.36	944	1914	2.026	1.019	4.356	1.32447e-05	5.14739e-05	0.0203	0.0481	0.0386	0.0386	TRUE	0.2473
CNAG_06612	1473	1301	1883	1372	715	1931	1235	789	910	1898	2032	2011	1479.02	978	1980	2.026	1.019	4.255	2.08603e-05	7.75458e-05	0.0273	0.0481	0.0405	0.0405	TRUE	0.6305
CNAG_03455	219	240	279	348	102	161	184	146	135	481	290	168	233.8	155	313	2.026	1.018	3	0.002697	0.00621128	0.1401	0.0536	0.0782	0.0782	TRUE	0.2008
CNAG_06309	150	189	162	124	76	244	126	115	78	172	216	254	160.04	106	214	2.025	1.018	3.529	0.000417061	0.00115681	0.0444	0.0566	0.0529	0.0529	TRUE	0.2342
CNAG_01158	793	1501	1800	928	633	1795	665	910	870	1283	1799	1869	1232.77	815	1650	2.024	1.017	4.113	3.91165e-05	0.000136928	0.0333	0.0483	0.0432	0.0432	TRUE	0.4577
CNAG_03707	113	127	108	116	42	159	95	77	52	160	119	166	111.55	75	148	2.023	1.016	3.318	0.000908078	0.00231159	0.0495	0.0608	0.0577	0.0577	TRUE	0.7196
CNAG_00034	2443	3094	5487	3085	1299	5115	2048	1877	2651	4267	3692	5327	3310.12	2192	4429	2.022	1.016	4.164	3.12174e-05	0.000111386	0.0342	0.0475	0.0425	0.0425	TRUE	0.2683
CNAG_02773	172	358	359	277	96	402	144	217	173	383	273	419	268.23	178	358	2.021	1.015	3.751	0.000176294	0.000531915	0.0375	0.0528	0.0486	0.0486	TRUE	0.4157
CNAG_05020	53	110	83	67	30	119	44	67	40	93	85	124	75.52	50	101	2.02	1.015	3.115	0.00183827	0.00438569	0.0471	0.0674	0.0619	0.0619	TRUE	0.7665
CNAG_02493	649	621	875	659	283	949	544	377	423	911	804	988	674.57	448	901	2.019	1.013	4.226	2.38292e-05	8.72059e-05	0.0214	0.0493	0.0398	0.0398	TRUE	0.4093
CNAG_02424	379	691	587	272	296	811	318	419	284	376	841	845	513.74	340	687	2.018	1.013	3.235	0.00121582	0.00301312	0.1123	0.05	0.0684	0.0684	TRUE	1.8492
CNAG_00060	127	229	319	177	101	267	106	139	154	245	287	278	201.56	133	270	2.017	1.012	3.92	8.86465e-05	0.000285875	0.0155	0.0547	0.0425	0.0425	TRUE	0.315
CNAG_06762	621	728	756	616	351	794	520	442	365	852	998	827	667.29	442	892	2.015	1.011	4.262	2.02316e-05	7.54961e-05	0.0182	0.0493	0.0389	0.0389	TRUE	0.2798
CNAG_00026	300	511	708	412	217	610	251	310	342	570	617	635	454.21	301	607	2.014	1.01	4.314	1.60486e-05	6.13255e-05	0.0114	0.0504	0.037	0.037	TRUE	0.2346
CNAG_07900	40	64	74	54	31	57	34	39	36	75	88	59	55.04	36	74	2.014	1.01	3.085	0.00203251	0.00481384	0	0.075	0.057	0.057	TRUE	0.1357
CNAG_03652	164	235	335	250	125	188	137	143	162	346	355	196	223.11	147	299	2.013	1.009	3.552	0.000381608	0.00106713	0.0512	0.0539	0.0531	0.0531	TRUE	1.0809
CNAG_02234	2253	4088	5561	2703	1810	5103	1888	2479	2686	3738	5144	5315	3541.93	2351	4732	2.012	1.009	4.122	3.76381e-05	0.000132091	0.0317	0.0474	0.0428	0.0428	TRUE	0.4117
CNAG_04723	237	303	425	264	171	325	199	184	205	365	486	338	296.22	196	396	2.01	1.007	4.075	4.59449e-05	0.000158319	0.0145	0.0522	0.0402	0.0402	TRUE	0.3862
CNAG_01428	1158	2233	3004	1576	801	3003	971	1354	1451	2180	2277	3128	1893.32	1259	2528	2.009	1.006	3.973	7.08889e-05	0.000232892	0.0408	0.0478	0.0456	0.0456	TRUE	0.525
CNAG_04620	256	368	502	461	157	274	215	223	243	638	446	285	341.57	227	456	2.009	1.007	3.413	0.000643551	0.00170484	0.0773	0.0515	0.0594	0.0594	TRUE	0.135
CNAG_05870	55	47	57	42	25	71	46	29	28	58	71	74	50.87	34	68	2.009	1.007	2.88	0.00397925	0.00883129	0.0332	0.0773	0.0663	0.0663	TRUE	0.6932
CNAG_01463	160	272	285	368	86	118	134	165	138	509	244	123	218.84	146	292	2.007	1.005	2.603	0.00925056	0.0185445	0.2274	0.054	0.1022	0.1022	TRUE	0.3355
CNAG_04581	369	366	508	527	126	444	309	222	245	729	358	462	387.68	259	516	2.006	1.004	3.449	0.000563565	0.00151465	0.075	0.051	0.0582	0.0582	TRUE	0.4265
CNAG_03012	21168	30071	36248	23325	15185	30455	17741	18238	17510	32260	43159	31719	26771.2	17830	35713	2.003	1.002	4.516	6.31143e-06	2.61041e-05	0.0165	0.0471	0.0354	0.0354	TRUE	0.4065
CNAG_02236	424	449	599	524	213	486	355	272	289	725	605	506	458.89	305	612	2.003	1.003	4.059	4.93206e-05	0.000169014	0.024	0.0504	0.0415	0.0415	TRUE	0.1376
CNAG_00509	704	1017	1484	907	432	1310	590	617	717	1254	1228	1364	961.73	641	1282	2	1	4.594	4.35349e-06	1.88348e-05	0.0061	0.0486	0.033	0.033	TRUE	0.1287

## Sheet: gat5vsWT up
Table S1B	Genes upregulated in the gat5 mutant strain
Id	WT_SD30_18h_A	WT_SD30_18h_B	WT_SD30_18h_C	gat5_SD30_18h_A	gat5_SD30_18h_B	gat5_SD30_18h_C	norm,WT_SD30_18h_A	norm,WT_SD30_18h_B	norm,WT_SD30_18h_C	norm,gat5_SD30_18h_A	norm,gat5_SD30_18h_B	norm,gat5_SD30_18h_C	baseMean	WT	gat5	FoldChange	log2FoldChange	stat	pvalue	padj	dispGeneEst	dispFit	dispMAP	dispersion	betaConv	maxCooks
CNAG_05966	0	0	1	465	302	264	0	0	1	753	430	200	230.52	0	461	1539.36	10.588	8.518	1.62314e-17	6.17876e-16	0	0.0464	0.1122	0.1122	TRUE	0.1196
CNAG_07422	0	0	0	73	98	216	0	0	0	118	139	164	70.2	0	140	921.3	9.848	8.124	4.51689e-16	1.40504e-14	0.0194	0.0642	0.0545	0.0545	TRUE	0.0859
CNAG_01653	0	1	0	79	116	239	0	1	0	128	165	181	79.13	0	158	531.899	9.055	7.478	7.56185e-14	1.82443e-12	0	0.0613	0.0528	0.0528	TRUE	0.3901
CNAG_06312	0	2	0	167	202	324	0	2	0	270	287	245	134.13	1	267	492.999	8.945	8.561	1.12257e-17	4.32127e-16	0	0.052	0.0401	0.0401	TRUE	0.9592
CNAG_05427	0	0	0	62	39	57	0	0	0	100	55	43	33.17	0	66	427.301	8.739	7.011	2.36059e-12	4.51809e-11	0.1923	0.0927	0.1101	0.1101	TRUE	0.3563
CNAG_05065	0	1	1	103	114	170	0	1	1	167	162	129	76.53	1	153	281.162	8.135	7.715	1.21368e-14	3.30007e-13	0	0.0621	0.0505	0.0505	TRUE	0.2166
CNAG_05729	0	0	0	26	30	58	0	0	0	42	43	44	21.45	0	43	280.372	8.131	6.554	5.61302e-11	8.52782e-10	0	0.1221	0.095	0.095	TRUE	0.0885
CNAG_04759	0	0	1	41	64	75	0	0	1	66	91	57	35.81	0	71	237.801	7.894	6.423	1.33466e-10	1.90523e-09	0	0.0887	0.0796	0.0796	TRUE	0.2197
CNAG_07042	0	0	0	33	26	18	0	0	0	53	37	14	17.34	0	35	221.35	7.79	6.008	1.88097e-09	2.22214e-08	0.4766	0.1419	0.1933	0.1933	TRUE	0.0851
CNAG_07850	0	0	1	70	30	42	0	0	1	113	43	32	31.41	0	63	206.704	7.691	6.041	1.53421e-09	1.85732e-08	0.4214	0.0957	0.1582	0.1582	TRUE	1.0341
CNAG_03754	0	1	8	310	275	401	0	1	5	502	391	304	200.47	2	399	167.661	7.389	13.075	4.54665e-39	1.48499e-36	0.2114	0.0476	0.0562	0.0562	TRUE	1.2156
CNAG_07885	2	5	4	455	349	352	2	4	3	737	496	267	251.44	3	500	167.506	7.388	13.321	1.74557e-40	7.32193e-38	0	0.0458	0.0824	0.0824	TRUE	0.0495
CNAG_03468	1	0	0	40	28	39	1	0	0	65	40	30	22.54	0	45	147.417	7.204	5.739	9.52254e-09	9.93127e-08	0	0.1181	0.1214	0.1214	TRUE	0.6845
CNAG_07654	0	0	0	20	15	19	0	0	0	32	21	14	11.35	0	22	145.117	7.181	5.533	3.15015e-08	2.93671e-07	0.134	0.1964	0.1861	0.1861	TRUE	0.0914
CNAG_07894	0	1	0	43	37	13	0	1	0	70	53	10	22.15	0	44	144.816	7.178	5.448	5.09023e-08	4.51207e-07	0	0.1195	0.2365	0.2365	TRUE	0.2803
CNAG_05099	1	0	1	54	61	82	1	0	1	87	87	62	39.68	1	79	143.948	7.169	6.707	1.98213e-11	3.2965e-10	0	0.0838	0.0709	0.0709	TRUE	0.3699
CNAG_05278	0	0	1	25	31	57	0	0	1	40	44	43	21.4	0	42	142.868	7.159	5.772	7.83486e-09	8.25915e-08	0	0.1223	0.094	0.094	TRUE	0.2276
CNAG_04385	0	2	0	51	54	92	0	2	0	83	77	70	38.45	1	77	140.186	7.131	6.687	2.27622e-11	3.75823e-10	0	0.0852	0.0668	0.0668	TRUE	0.9594
CNAG_05092	0	0	0	26	10	8	0	0	0	42	14	6	10.4	0	21	131.827	7.043	5.127	2.94531e-07	2.2056e-06	1.0674	0.2109	0.3289	0.3289	TRUE	0.3243
CNAG_06181	0	0	0	10	16	24	0	0	0	16	23	18	9.52	0	19	124.242	6.957	5.353	8.64779e-08	7.34259e-07	0	0.2267	0.1848	0.1848	TRUE	0.1161
CNAG_06854	0	0	0	17	11	18	0	0	0	28	16	14	9.47	0	19	121.337	6.923	5.277	1.31388e-07	1.06164e-06	0.0968	0.2278	0.2071	0.2071	TRUE	0.5924
CNAG_03831	0	0	0	13	16	15	0	0	0	21	23	11	9.2	0	18	117.683	6.879	5.232	1.67682e-07	1.336e-06	0.103	0.2334	0.2114	0.2114	TRUE	0.7705
CNAG_00481	0	0	0	11	12	23	0	0	0	18	17	17	8.72	0	17	113.755	6.83	5.229	1.70055e-07	1.34863e-06	0	0.2441	0.1938	0.1938	TRUE	0.0885
CNAG_07399	4	3	3	238	208	271	4	2	2	385	296	205	149.22	3	295	107.262	6.745	12.476	1.00544e-35	2.1529e-33	0	0.0507	0.0592	0.0592	TRUE	0.0807
CNAG_02596	0	2	0	47	40	42	0	2	0	76	57	32	27.74	1	55	99.536	6.637	6.027	1.6653e-09	1.99487e-08	0	0.1032	0.1173	0.1173	TRUE	0.6027
CNAG_03759	18	35	57	3001	1694	1440	20	28	37	4859	2410	1091	1407.43	28	2787	97.942	6.614	10.11	4.97291e-24	4.05647e-22	0.2932	0.04	0.117	0.2932	TRUE	0.1158
CNAG_07759	0	0	0	12	15	7	0	0	0	19	21	5	7.68	0	15	97.34	6.605	4.823	1.41654e-06	8.9375e-06	0.5357	0.2719	0.3101	0.3101	TRUE	2.051
CNAG_03107	1	0	0	32	11	23	1	0	0	52	16	17	14.33	0	28	92.928	6.538	5.003	5.64559e-07	3.91534e-06	0	0.1636	0.2083	0.2083	TRUE	2.5973
CNAG_01980	1	1	0	38	32	54	1	1	0	62	46	41	24.98	1	50	89.284	6.48	5.981	2.21347e-09	2.58818e-08	0	0.1104	0.0928	0.0928	TRUE	0.4958
CNAG_01806	0	1	0	13	22	29	0	1	0	21	31	22	12.52	0	25	82.701	6.37	4.992	5.98765e-07	4.1275e-06	0	0.1817	0.1485	0.1485	TRUE	0.3945
CNAG_06562	0	1	1	34	30	47	0	1	1	55	43	36	22.46	1	45	81.576	6.35	5.808	6.32149e-09	6.76794e-08	0	0.1184	0.0983	0.0983	TRUE	0.1079
CNAG_00463	0	0	0	12	8	8	0	0	0	19	11	6	6.15	0	12	77.807	6.282	4.543	5.55444e-06	3.011e-05	0.3035	0.33	0.3262	0.3262	TRUE	0.0861
CNAG_04509	2	5	1	99	139	197	2	4	1	160	198	149	85.69	2	169	77.172	6.27	10.829	2.50203e-27	2.81047e-25	0	0.0596	0.051	0.051	TRUE	0.8803
CNAG_02339	1	0	0	28	8	18	1	0	0	45	11	14	11.91	0	23	76.844	6.264	4.707	2.51319e-06	1.47942e-05	0.5203	0.189	0.2491	0.2491	TRUE	2.9216
CNAG_05670	0	0	0	11	9	7	0	0	0	18	13	5	5.99	0	12	75.709	6.242	4.494	7.00525e-06	3.70942e-05	0.3348	0.3378	0.3374	0.3374	TRUE	0.1022
CNAG_01933	0	1	0	22	15	16	0	1	0	36	21	12	11.65	0	23	75.228	6.233	4.775	1.79338e-06	1.10805e-05	0	0.1924	0.2002	0.2002	TRUE	0.2776
CNAG_04931	0	0	1	16	22	15	0	0	1	26	31	11	11.53	0	23	74.886	6.227	4.774	1.81036e-06	1.11422e-05	0	0.1939	0.1985	0.1985	TRUE	0.2778
CNAG_05021	0	1	3	37	64	105	0	1	2	60	91	80	38.87	1	77	72.121	6.172	7.707	1.28746e-14	3.47309e-13	0	0.0847	0.0725	0.0725	TRUE	0.5148
CNAG_01056	0	5	2	123	95	91	0	4	1	199	135	69	68.09	2	134	70.831	6.146	9.092	9.67976e-20	4.98689e-18	0.3189	0.065	0.1065	0.1065	TRUE	0.2266
CNAG_00155	0	1	0	15	10	26	0	1	0	24	14	20	9.84	0	19	64.865	6.019	4.639	3.50521e-06	1.99483e-05	0	0.2207	0.1816	0.1816	TRUE	0.3551
CNAG_07610	1	0	0	23	7	10	1	0	0	37	10	8	9.32	0	18	59.385	5.892	4.309	1.63846e-05	7.86737e-05	0.662	0.2309	0.3122	0.3122	TRUE	3.1178
CNAG_04140	0	0	1	21	10	8	0	0	1	34	14	6	9.16	0	18	58.72	5.876	4.31	1.63425e-05	7.85267e-05	0.5937	0.2342	0.304	0.304	TRUE	0.1853
CNAG_05659	1	0	0	11	14	20	1	0	0	18	20	15	9	0	18	58.617	5.873	4.509	6.51698e-06	3.47775e-05	0	0.2376	0.1875	0.1875	TRUE	0.7462
CNAG_05514	1	3	1	46	50	108	1	2	1	74	71	82	38.6	1	76	55.939	5.806	8.065	7.30206e-16	2.23365e-14	0	0.0851	0.0651	0.0651	TRUE	0.3665
CNAG_03980	17	10	12	412	412	652	19	8	8	667	586	494	296.96	12	582	53.307	5.736	16.83	1.46461e-63	3.34517e-60	0.0446	0.0447	0.0447	0.0447	TRUE	0.566
CNAG_01714	6	8	10	314	217	297	7	6	6	508	309	225	176.94	6	347	53.158	5.732	13.318	1.81659e-40	7.32193e-38	0	0.0488	0.0682	0.0682	TRUE	0.1767
CNAG_06609	0	1	0	10	11	20	0	1	0	16	16	15	7.97	0	16	52.37	5.711	4.348	1.37361e-05	6.75177e-05	0	0.2635	0.2037	0.2037	TRUE	0.3945
CNAG_03569	0	0	0	8	6	4	0	0	0	13	9	3	4.09	0	8	51.393	5.684	3.866	0.000110758	0.000426356	0.4922	0.4768	0.4792	0.4792	TRUE	0.0783
CNAG_01851	2	0	1	31	27	50	2	0	1	50	38	38	21.56	1	42	50.892	5.669	6.166	7.02594e-10	9.08335e-09	0	0.1217	0.0989	0.0989	TRUE	0.4662
CNAG_02899	6	3	15	252	245	287	7	2	10	408	349	217	165.45	6	325	50.545	5.659	13.217	6.98459e-40	2.51886e-37	0.1352	0.0495	0.0656	0.0656	TRUE	0.392
CNAG_02053	5	1	3	121	79	95	6	1	2	196	112	72	64.76	3	127	50.115	5.647	9.168	4.82556e-20	2.58318e-18	0.2712	0.0663	0.1044	0.1044	TRUE	0.2965
CNAG_05727	3	0	3	45	51	106	3	0	2	73	73	80	38.5	2	75	46.136	5.528	8.232	1.83423e-16	5.92836e-15	0	0.0852	0.0669	0.0669	TRUE	0.7237
CNAG_05040	0	0	0	6	3	9	0	0	0	10	4	7	3.47	0	7	44.98	5.491	3.721	0.000198086	0.000719665	0	0.5552	0.4795	0.4795	TRUE	0.0749
CNAG_07663	2	1	2	48	45	57	2	1	1	78	64	43	31.54	1	62	44.645	5.48	7.373	1.66576e-13	3.79195e-12	0	0.0954	0.088	0.088	TRUE	0.1012
CNAG_07834	0	0	0	7	2	8	0	0	0	11	3	6	3.37	0	7	43.449	5.441	3.616	0.000299101	0.00103828	0.2723	0.5695	0.5389	0.5389	TRUE	0.0887
CNAG_02582	0	0	0	7	6	1	0	0	0	11	9	1	3.44	0	7	42.994	5.426	3.433	0.000597243	0.00188325	1.7977	0.5595	0.7062	0.7062	TRUE	0.2982
CNAG_04109	0	0	1	11	6	16	0	0	1	18	9	12	6.52	0	13	42.632	5.414	4.013	5.98912e-05	0.000248411	0	0.3134	0.2629	0.2629	TRUE	0.1908
CNAG_06438	3	7	14	251	168	218	3	6	9	406	239	165	138.08	6	270	42.607	5.413	11.876	1.57683e-32	2.63523e-30	0.168	0.0516	0.0818	0.0818	TRUE	0.1637
CNAG_03164	0	1	0	15	8	5	0	1	0	24	11	4	6.71	0	13	42.455	5.408	3.854	0.000116168	0.000445431	0.6366	0.3055	0.3699	0.3699	TRUE	0.2092
CNAG_05075	2	1	0	23	28	38	2	1	0	37	40	29	18.15	1	35	42.051	5.394	5.805	6.4304e-09	6.86709e-08	0	0.1373	0.1137	0.1137	TRUE	0.7322
CNAG_03532	5	2	12	170	124	250	6	2	8	275	176	189	109.32	5	213	41.9	5.389	12.107	9.65538e-34	1.78807e-31	0.08	0.0551	0.0589	0.0589	TRUE	0.9126
CNAG_00795	1	1	0	10	16	38	1	1	0	16	23	29	11.61	1	23	41.648	5.38	4.743	2.10885e-06	1.26864e-05	0	0.1929	0.1625	0.1625	TRUE	0.3635
CNAG_03085	2	1	0	40	16	26	2	1	0	65	23	20	18.38	1	36	41.58	5.378	5.484	4.1487e-08	3.7552e-07	0.4385	0.1361	0.1894	0.1894	TRUE	2.8594
CNAG_07725	2	1	2	38	33	79	2	1	1	62	47	60	28.77	1	56	41.269	5.367	7.298	2.91411e-13	6.31883e-12	0	0.1009	0.0788	0.0788	TRUE	0.1464
CNAG_00657	0	1	1	21	15	9	0	1	1	34	21	7	10.6	1	21	37.53	5.23	4.35	1.36353e-05	6.71188e-05	0	0.2076	0.2555	0.2555	TRUE	0.0675
CNAG_05037	4	3	3	55	73	130	4	2	2	89	104	98	50.03	3	97	35.485	5.149	9.498	2.13632e-21	1.35578e-19	0	0.0745	0.0561	0.0561	TRUE	0.2041
CNAG_02031	7	1	3	67	91	116	8	1	2	108	129	88	56.06	4	108	35.123	5.134	9.487	2.36983e-21	1.48973e-19	0.1004	0.0706	0.0719	0.0719	TRUE	0.9049
CNAG_03833	1	3	2	39	34	73	1	2	1	63	48	55	28.6	1	55	34.173	5.095	7.41	1.25836e-13	2.93275e-12	0	0.1013	0.0778	0.0778	TRUE	0.1571
CNAG_02484	8	5	10	207	122	181	9	4	6	335	174	137	110.87	6	215	33.951	5.085	11.043	2.35873e-28	2.93855e-26	0.1601	0.0548	0.0842	0.0842	TRUE	0.5294
CNAG_01971	0	0	1	6	10	9	0	0	1	10	14	7	5.23	0	10	33.762	5.077	3.67	0.000243022	0.000862344	0	0.3808	0.3185	0.3185	TRUE	0.1929
CNAG_01268	6	6	3	139	77	103	7	5	2	225	110	78	71.01	5	138	32.39	5.017	9.262	2.00244e-20	1.13394e-18	0.2488	0.0639	0.1087	0.1087	TRUE	0.38
CNAG_05542	0	3	1	30	26	25	0	2	1	49	37	19	17.93	1	35	31.662	4.985	5.717	1.08293e-08	1.11415e-07	0.1974	0.1386	0.1497	0.1497	TRUE	0.3847
CNAG_08017	1	2	0	20	19	26	1	2	0	32	27	20	13.64	1	26	31.461	4.975	5.19	2.10682e-07	1.62933e-06	0	0.17	0.1438	0.1438	TRUE	0.5767
CNAG_05832	0	0	0	6	2	3	0	0	0	10	3	2	2.47	0	5	31.035	4.956	3.065	0.00217369	0.00586846	0.6873	0.7629	0.7536	0.7536	TRUE	0.9245
CNAG_03617	0	1	0	2	7	18	0	1	0	3	10	14	4.61	0	9	30.946	4.952	3.467	0.000525611	0.00169243	0	0.4274	0.4028	0.4028	TRUE	0.2857
CNAG_01210	3	11	7	193	102	74	3	9	4	313	145	56	88.39	5	171	30.105	4.912	8.588	8.81662e-18	3.5123e-16	0.4231	0.0589	0.1582	0.1582	TRUE	0.1243
CNAG_07395	0	1	1	13	12	14	0	1	1	21	17	11	8.36	1	16	29.631	4.889	4.145	3.39616e-05	0.000151304	0	0.2528	0.21	0.21	TRUE	0.1339
CNAG_05022	10	15	23	302	236	414	11	12	15	489	336	314	196.05	13	380	29.405	4.878	14.694	7.05029e-49	6.90123e-46	0	0.0478	0.0455	0.0455	TRUE	0.6988
CNAG_06504	0	0	3	18	18	20	0	0	2	29	26	15	11.97	1	23	29.049	4.86	4.86	1.17161e-06	7.44011e-06	0	0.1882	0.174	0.174	TRUE	1.3438
CNAG_06027	24	22	41	354	513	958	27	18	26	573	730	726	349.9	24	676	28.741	4.845	17.736	2.19776e-70	7.52954e-67	0	0.0438	0.0352	0.0352	TRUE	0.3225
CNAG_04007	3	3	2	27	61	73	3	2	1	44	87	55	32.14	2	62	28.105	4.813	7.606	2.82493e-14	7.24959e-13	0	0.0944	0.0922	0.0922	TRUE	0.2257
CNAG_07918	0	0	0	3	3	5	0	0	0	5	4	4	2.15	0	4	27.857	4.8	2.984	0.00284069	0.00744621	0	0.8707	0.7197	0.7197	TRUE	0.0885
CNAG_04551	0	0	1	7	5	9	0	0	1	11	7	7	4.32	0	8	27.785	4.796	3.396	0.000683459	0.00210475	0	0.4534	0.363	0.363	TRUE	0.2276
CNAG_07923	1	1	1	18	17	20	1	1	1	29	24	15	11.84	1	23	27.358	4.774	4.889	1.0136e-06	6.54591e-06	0	0.1899	0.1595	0.1595	TRUE	0.1581
CNAG_06662	1	1	3	28	26	35	1	1	2	45	37	27	18.78	1	36	26.637	4.735	6.095	1.09523e-09	1.35706e-08	0	0.134	0.1127	0.1127	TRUE	0.1334
CNAG_02538	0	0	1	9	5	4	0	0	1	15	7	3	4.23	0	8	26.499	4.728	3.239	0.00120032	0.00347468	0	0.4623	0.4575	0.4575	TRUE	0.1306
CNAG_06395	3	1	9	82	57	81	3	1	6	133	81	61	47.53	3	92	26.313	4.718	8.49	2.06064e-17	7.43131e-16	0.1952	0.0764	0.0962	0.0962	TRUE	0.4785
CNAG_05837	1	0	0	9	3	7	1	0	0	15	4	5	4.21	0	8	26.221	4.713	3.252	0.00114535	0.00334096	0	0.464	0.4344	0.4344	TRUE	0.9679
CNAG_02160	10	9	13	179	139	221	11	7	8	290	198	167	113.62	9	218	24.821	4.633	12.122	8.05949e-34	1.53399e-31	0	0.0544	0.0551	0.0551	TRUE	0.2767
CNAG_04116	0	2	2	19	20	27	0	2	1	31	28	20	13.76	1	26	24.531	4.617	5.324	1.01763e-07	8.48275e-07	0	0.1688	0.1353	0.1353	TRUE	0.3268
CNAG_05728	1	6	5	56	60	78	1	5	3	91	85	59	40.71	3	78	24.142	4.593	8.538	1.36447e-17	5.2231e-16	0	0.0827	0.0729	0.0729	TRUE	0.4998
CNAG_05064	6	11	9	108	144	165	7	9	6	175	205	125	87.67	7	168	23.651	4.564	11.318	1.07304e-29	1.56436e-27	0	0.0591	0.0551	0.0551	TRUE	0.1142
CNAG_05160	2	2	6	76	28	35	2	2	4	123	40	27	32.85	3	63	23.435	4.551	6.575	4.85717e-11	7.47895e-10	0.4093	0.0932	0.1792	0.1792	TRUE	1.0269
CNAG_07454	0	1	0	6	5	6	0	1	0	10	7	5	3.7	0	7	23.262	4.54	3.13	0.00174866	0.00483917	0	0.5231	0.4275	0.4275	TRUE	0.3165
CNAG_07870	0	0	1	9	4	2	0	0	1	15	6	2	3.74	0	8	23.195	4.536	2.975	0.00292842	0.0076382	0.8603	0.5178	0.5855	0.5855	TRUE	0.1593
CNAG_07954	1	4	4	51	39	39	1	3	3	83	55	30	29.08	2	56	22.797	4.511	6.963	3.3236e-12	6.17163e-11	0	0.1002	0.1202	0.1202	TRUE	0.057
CNAG_04357	7	8	17	115	134	262	8	6	11	186	191	198	100.08	8	192	22.382	4.484	12.552	3.87113e-36	9.47322e-34	0	0.0566	0.0407	0.0407	TRUE	0.351
CNAG_02972	1	1	2	29	11	14	1	1	1	47	16	11	12.74	1	25	21.995	4.459	4.733	2.20822e-06	1.32031e-05	0	0.1793	0.2325	0.2325	TRUE	1.0446
CNAG_07795	4	3	1	39	33	50	4	2	1	63	47	38	25.91	2	49	21.804	4.447	6.939	3.95295e-12	7.22283e-11	0.0585	0.1078	0.0996	0.0996	TRUE	0.5715
CNAG_00069	3	11	9	115	92	114	3	9	6	186	131	86	70.24	6	134	21.626	4.435	9.738	2.0659e-22	1.50591e-20	0.1165	0.0642	0.0776	0.0776	TRUE	0.0791
CNAG_00726	26	39	17	510	228	480	29	31	11	826	324	364	264.17	24	505	21.519	4.428	10.696	1.06119e-26	1.08527e-24	0.2551	0.0455	0.1042	0.1042	TRUE	3.4136
CNAG_06938	0	0	0	4	1	3	0	0	0	6	1	2	1.7	0	3	21.5	4.426	2.525	0.011559	0.0248516	0.5054	1.0948	1.0265	1.0265	TRUE	0.564
CNAG_01873	1	1	1	11	21	8	1	1	1	18	30	6	9.38	1	18	21.254	4.41	4.187	2.83034e-05	0.000129032	0	0.2295	0.2639	0.2639	TRUE	0.0609
CNAG_00262	5	6	17	144	92	134	6	5	11	233	131	101	81.15	7	155	20.893	4.385	9.737	2.09054e-22	1.50783e-20	0.1569	0.0607	0.0858	0.0858	TRUE	0.3553
CNAG_03934	2	5	6	48	48	96	2	4	4	78	68	73	38.14	3	73	20.858	4.383	8.577	9.72108e-18	3.80622e-16	0	0.0856	0.0621	0.0621	TRUE	0.0852
CNAG_05641	5	2	4	41	51	68	6	2	3	66	73	52	33.37	4	64	20.789	4.378	7.881	3.25729e-15	9.57895e-14	0	0.0923	0.077	0.077	TRUE	0.414
CNAG_06895	1	0	1	12	3	14	1	0	1	19	4	11	6.01	1	11	20.667	4.369	3.495	0.00047428	0.00155268	0	0.3366	0.3267	0.3267	TRUE	0.1071
CNAG_03460	0	1	0	4	6	5	0	1	0	6	9	4	3.27	0	6	20.513	4.358	2.943	0.00325417	0.00837626	0	0.5867	0.4803	0.4803	TRUE	0.3373
CNAG_07913	3	0	1	17	12	32	3	0	1	28	17	24	12.14	1	23	20.46	4.355	4.954	7.27097e-07	4.89856e-06	0	0.1862	0.1646	0.1646	TRUE	0.8656
CNAG_04126	1	1	1	12	11	19	1	1	1	19	16	14	8.67	1	16	19.955	4.319	4.317	1.58324e-05	7.63971e-05	0	0.2451	0.1836	0.1836	TRUE	0.0819
CNAG_06256	0	1	0	6	2	7	0	1	0	10	3	5	3.11	0	6	19.664	4.297	2.856	0.00429467	0.010635	0	0.6142	0.527	0.527	TRUE	0.296
CNAG_03252	1	2	1	16	16	22	1	2	1	26	23	17	11.45	1	22	19.663	4.297	4.888	1.02069e-06	6.58549e-06	0	0.195	0.1531	0.1531	TRUE	0.2315
CNAG_03474	6	14	11	98	140	180	7	11	7	159	199	136	86.53	8	165	19.548	4.289	11.303	1.26255e-29	1.7655e-27	0	0.0594	0.0507	0.0507	TRUE	0.2063
CNAG_07760	5	3	7	51	68	81	6	2	4	83	97	61	42.19	4	80	19.504	4.286	8.605	7.62939e-18	3.05711e-16	0	0.0811	0.0701	0.0701	TRUE	0.1601
CNAG_06281	0	4	2	27	22	27	0	3	1	44	31	20	16.66	1	32	19.444	4.281	5.625	1.85362e-08	1.83276e-07	0.1232	0.1461	0.142	0.142	TRUE	0.299
CNAG_07779	2	2	6	37	41	52	2	2	4	60	58	39	27.55	3	52	19.424	4.28	7.224	5.06519e-13	1.06462e-11	0	0.1037	0.0875	0.0875	TRUE	0.4805
CNAG_01862	14	19	21	263	164	249	16	15	13	426	233	189	148.69	15	283	19.091	4.255	11.434	2.81258e-30	4.18952e-28	0.1054	0.0507	0.0692	0.0692	TRUE	0.5238
CNAG_07729	28	45	54	641	428	391	31	36	35	1038	609	296	340.85	34	648	18.917	4.242	11.097	1.29193e-28	1.67024e-26	0.1886	0.0439	0.0919	0.0919	TRUE	0.0795
CNAG_04915	4	2	1	40	23	22	4	2	1	65	33	17	20.15	2	38	18.668	4.223	5.606	2.06534e-08	2.01018e-07	0.4	0.1276	0.1853	0.1853	TRUE	0.2126
CNAG_05831	126	149	265	2430	1605	2411	141	120	170	3935	2283	1826	1412.49	144	2681	18.627	4.219	14.267	3.53821e-46	3.03048e-43	0.0956	0.0399	0.0598	0.0598	TRUE	0.3836
CNAG_06823	4	4	7	42	53	108	4	3	4	68	75	82	39.56	4	75	18.584	4.216	8.663	4.57743e-18	1.87812e-16	0	0.0839	0.0612	0.0612	TRUE	0.0694
CNAG_00425	6	9	17	124	99	174	7	7	11	201	141	132	83.05	8	158	18.399	4.202	10.922	9.05289e-28	1.10769e-25	0	0.0602	0.0542	0.0542	TRUE	0.5415
CNAG_07480	1	0	0	3	5	6	1	0	0	5	7	5	2.94	0	6	18.286	4.193	2.793	0.00522102	0.0125568	0	0.648	0.5111	0.5111	TRUE	0.7462
CNAG_01500	3	6	7	55	50	99	3	5	4	89	71	75	41.31	4	78	18.131	4.18	8.773	1.73441e-18	7.61808e-17	0	0.082	0.0603	0.0603	TRUE	0.1068
CNAG_02184	1	8	2	43	34	58	1	6	1	70	48	44	28.46	3	54	17.907	4.162	7.041	1.90196e-12	3.69186e-11	0.111	0.1016	0.1024	0.1024	TRUE	1.6722
CNAG_03741	0	1	1	4	9	12	0	1	1	6	13	9	4.97	1	9	17.744	4.149	3.308	0.0009381	0.00280081	0	0.399	0.3111	0.3111	TRUE	0.0989
CNAG_01514	1	1	2	14	14	20	1	1	1	23	20	15	10.16	1	19	17.573	4.135	4.627	3.70698e-06	2.09919e-05	0	0.215	0.1637	0.1637	TRUE	0.2128
CNAG_00939	1	2	1	15	16	15	1	2	1	24	23	11	10.3	1	19	17.398	4.121	4.543	5.53577e-06	3.00326e-05	0	0.2126	0.185	0.185	TRUE	0.9484
CNAG_04454	3	3	7	35	36	96	3	2	4	57	51	73	31.81	3	60	17.392	4.12	7.752	9.03728e-15	2.52749e-13	0	0.095	0.0757	0.0757	TRUE	0.3323
CNAG_07909	15	16	16	145	158	273	17	13	10	235	225	207	117.71	13	222	17.137	4.099	12.828	1.1397e-37	3.25384e-35	0	0.0539	0.0388	0.0388	TRUE	0.2415
CNAG_05766	17	57	36	523	296	331	19	46	23	847	421	251	267.77	29	506	17.117	4.097	9.717	2.54047e-22	1.77625e-20	0.2786	0.0454	0.1125	0.1125	TRUE	0.206
CNAG_07653	0	0	3	12	4	19	0	0	2	19	6	14	6.91	1	13	17.004	4.088	3.702	0.000213636	0.000770439	0.3229	0.2979	0.3008	0.3008	TRUE	0.7031
CNAG_04926	46	35	79	680	474	534	51	28	51	1101	674	404	385.02	43	726	16.721	4.064	11.281	1.63728e-29	2.24373e-27	0.1669	0.0433	0.0829	0.0829	TRUE	0.0996
CNAG_06194	16	18	23	182	200	267	18	14	15	295	285	202	138.1	16	261	16.674	4.06	12.8	1.64685e-37	4.51369e-35	0	0.0516	0.0434	0.0434	TRUE	0.459
CNAG_03169	9	3	6	60	51	107	10	2	4	97	73	81	44.51	5	84	16.597	4.053	8.57	1.03248e-17	4.01961e-16	0.0096	0.0789	0.0716	0.0716	TRUE	0.9103
CNAG_06677	0	1	0	5	2	5	0	1	0	8	3	4	2.59	0	5	16.087	4.008	2.582	0.00981989	0.0217051	0	0.7303	0.6079	0.6079	TRUE	0.3945
CNAG_02659	15	22	35	300	218	159	17	18	22	486	310	120	162.21	19	305	15.886	3.99	9.277	1.73668e-20	9.91646e-19	0.2361	0.0497	0.1092	0.1092	TRUE	0.059
CNAG_06598	3	5	8	44	53	78	3	4	5	71	75	59	36.37	4	68	15.879	3.989	8.201	2.3832e-16	7.59521e-15	0	0.0879	0.0656	0.0656	TRUE	0.1563
CNAG_06958	3	0	0	18	5	9	3	0	0	29	7	7	7.74	1	14	15.616	3.965	3.553	0.000380537	0.00128004	1.4447	0.2701	0.3919	0.3919	TRUE	2.5562
CNAG_05010	1	2	1	6	14	27	1	2	1	10	20	20	8.91	1	17	15.531	3.957	4.299	1.71769e-05	8.17902e-05	0	0.2397	0.1989	0.1989	TRUE	0.4338
CNAG_07655	0	0	1	4	2	6	0	0	1	6	3	5	2.42	0	5	15.387	3.944	2.527	0.0114998	0.0247431	0	0.7791	0.6209	0.6209	TRUE	0.1817
CNAG_07394	0	3	2	19	14	16	0	2	1	31	20	12	11.08	1	21	15.331	3.938	4.594	4.34702e-06	2.43746e-05	0	0.2002	0.1908	0.1908	TRUE	0.168
CNAG_06172	9	6	9	61	79	122	10	5	6	99	112	92	54.04	7	101	15.283	3.934	9.498	2.13696e-21	1.35578e-19	0	0.0718	0.055	0.055	TRUE	0.3257
CNAG_02381	4	4	5	43	32	62	4	3	3	70	46	47	28.83	3	54	15.107	3.917	7.273	3.50792e-13	7.53488e-12	0	0.1008	0.0815	0.0815	TRUE	0.4221
CNAG_04508	12	30	25	257	173	197	13	24	16	416	246	149	144.18	18	270	14.941	3.901	9.881	5.03388e-23	3.79034e-21	0.1658	0.0511	0.0867	0.0867	TRUE	0.1185
CNAG_00751	3	11	10	102	54	61	3	9	6	165	77	46	51.13	6	96	14.884	3.896	7.394	1.42063e-13	3.28856e-12	0.2713	0.0737	0.1281	0.1281	TRUE	0.2677
CNAG_05466	0	1	8	25	25	37	0	1	5	40	36	28	18.34	2	35	14.881	3.895	5.728	1.01456e-08	1.04854e-07	0.169	0.1363	0.1369	0.1369	TRUE	2.205
CNAG_06391	0	3	2	12	16	23	0	2	1	19	23	17	10.55	1	20	14.798	3.887	4.661	3.15178e-06	1.81784e-05	0	0.2084	0.1626	0.1626	TRUE	0.3939
CNAG_06366	2	1	3	31	11	11	2	1	2	50	16	8	13.19	2	25	14.731	3.881	4.483	7.36957e-06	3.88433e-05	0.4872	0.1744	0.2608	0.2608	TRUE	0.6549
CNAG_00591	13	7	13	166	63	69	15	6	8	269	90	52	73.2	10	137	14.634	3.871	7.085	1.38812e-12	2.74897e-11	0.4198	0.0631	0.1653	0.1653	TRUE	0.6604
CNAG_01857	8	7	14	113	62	91	9	6	9	183	88	69	60.61	8	113	14.307	3.839	8.26	1.45819e-16	4.75787e-15	0.1639	0.0682	0.097	0.097	TRUE	0.6901
CNAG_07881	10	12	22	157	116	116	11	10	14	254	165	88	90.34	12	169	14.249	3.833	9.048	1.45104e-19	7.31068e-18	0.1576	0.0585	0.09	0.09	TRUE	0.0646
CNAG_07367	3	2	8	33	29	70	3	2	5	53	41	53	26.3	3	49	14.212	3.829	6.985	2.85256e-12	5.355e-11	0	0.1068	0.0855	0.0855	TRUE	0.5612
CNAG_03141	5	15	18	160	76	77	6	12	12	259	108	58	75.79	10	142	14.105	3.818	7.51	5.89114e-14	1.44165e-12	0.3301	0.0623	0.1397	0.1397	TRUE	0.2931
CNAG_06718	4	6	5	34	43	75	4	5	3	55	61	57	30.92	4	58	14.096	3.817	7.627	2.40094e-14	6.27299e-13	0	0.0966	0.0692	0.0692	TRUE	0.1282
CNAG_04552	7	8	9	81	58	87	8	6	6	131	83	66	49.93	7	93	14.038	3.811	8.494	1.99297e-17	7.30486e-16	0	0.0745	0.0753	0.0753	TRUE	0.2762
CNAG_03340	26	25	31	158	235	464	29	20	20	256	334	351	168.44	23	314	13.922	3.799	13.075	4.55119e-39	1.48499e-36	0.0207	0.0493	0.0404	0.0404	TRUE	0.2765
CNAG_05129	5	6	3	48	25	64	6	5	2	78	36	48	29.02	4	54	13.733	3.78	6.816	9.33174e-12	1.627e-10	0	0.1004	0.104	0.104	TRUE	0.2526
CNAG_07829	1	3	1	23	7	14	1	2	1	37	10	11	10.33	1	19	13.69	3.775	4.177	2.95527e-05	0.000134103	0	0.212	0.2547	0.2547	TRUE	2.563
CNAG_06976	2	1	1	12	11	15	2	1	1	19	16	11	8.35	1	15	13.681	3.774	4.098	4.17624e-05	0.000180768	0	0.253	0.2014	0.2014	TRUE	0.1858
CNAG_05869	2	5	3	18	20	66	2	4	2	29	28	50	19.3	3	36	13.435	3.748	5.957	2.56944e-09	2.95399e-08	0	0.1315	0.1169	0.1169	TRUE	1.0124
CNAG_03597	14	22	20	213	111	154	16	18	13	345	158	117	110.94	16	207	13.383	3.742	8.984	2.60323e-19	1.25002e-17	0.1778	0.0548	0.0946	0.0946	TRUE	0.5993
CNAG_02049	8	10	8	43	88	122	9	8	5	70	125	92	51.56	7	96	13.378	3.742	8.73	2.54834e-18	1.09133e-16	0	0.0734	0.0681	0.0681	TRUE	0.088
CNAG_07490	5	8	10	89	52	43	6	6	6	144	74	33	44.85	6	84	13.3	3.733	6.854	7.17695e-12	1.26743e-10	0.2733	0.0786	0.1389	0.1389	TRUE	0.115
CNAG_01674	23	29	29	240	179	313	26	23	19	389	255	237	158	23	294	13.114	3.713	11.908	1.07784e-32	1.84634e-30	0.0475	0.05	0.0492	0.0492	TRUE	0.8559
CNAG_05911	53	84	79	513	591	863	59	68	51	831	841	654	417.1	59	775	13.112	3.713	15.615	5.74352e-55	6.5591e-52	0.0162	0.043	0.0328	0.0328	TRUE	0.2295
CNAG_03091	1	2	1	12	10	13	1	2	1	19	14	10	7.81	1	14	12.961	3.696	3.942	8.06398e-05	0.000321808	0	0.2679	0.2145	0.2145	TRUE	0.0863
CNAG_01527	1	2	4	14	21	26	1	2	3	23	30	20	12.92	2	24	12.796	3.678	5.042	4.59707e-07	3.27094e-06	0	0.1772	0.1372	0.1372	TRUE	0.2202
CNAG_06651	7	15	4	58	59	130	8	12	3	94	84	98	49.79	8	92	12.748	3.672	8.372	5.66935e-17	1.92309e-15	0.0757	0.0746	0.0747	0.0747	TRUE	1.6488
CNAG_07124	4	8	6	53	46	51	4	6	4	86	65	39	34.11	5	63	12.718	3.669	7.171	7.41869e-13	1.54039e-11	0	0.0912	0.0942	0.0942	TRUE	0.0881
CNAG_02849	3	5	7	49	21	60	3	4	4	79	30	45	27.76	4	51	12.691	3.666	6.559	5.40467e-11	8.22951e-10	0	0.1032	0.1103	0.1103	TRUE	0.1619
CNAG_01139	4	8	10	74	47	47	4	6	6	120	67	36	39.94	5	74	12.4	3.632	6.919	4.55525e-12	8.27919e-11	0.202	0.0835	0.1194	0.1194	TRUE	0.1158
CNAG_07969	20	18	20	143	140	224	22	14	13	232	199	170	108.34	16	200	12.389	3.631	11.262	2.02645e-29	2.67024e-27	0.0211	0.0552	0.0459	0.0459	TRUE	0.196
CNAG_07916	0	0	1	3	3	3	0	0	1	5	4	2	2.01	0	4	12.368	3.629	2.234	0.0254893	0.0494907	0	0.9309	0.7348	0.7348	TRUE	0.2956
CNAG_03327	9	15	11	105	73	105	10	12	7	170	104	80	63.76	10	118	12.138	3.601	8.623	6.53099e-18	2.63237e-16	0.1013	0.0668	0.0771	0.0771	TRUE	0.2487
CNAG_02765	30	35	48	281	262	382	34	28	31	455	373	289	201.59	31	372	12.071	3.593	12.829	1.12252e-37	3.25384e-35	0.0306	0.0476	0.0412	0.0412	TRUE	0.0573
CNAG_05087	3	3	3	18	20	41	3	2	2	29	28	31	16.06	2	29	12.017	3.587	5.596	2.18822e-08	2.11477e-07	0	0.1502	0.1086	0.1086	TRUE	0.0874
CNAG_02706	20	38	27	283	148	231	22	31	17	458	211	175	152.34	23	281	11.992	3.584	9.213	3.15906e-20	1.75038e-18	0.171	0.0504	0.0888	0.0888	TRUE	1.3413
CNAG_00303	20	21	27	210	133	191	22	17	17	340	189	145	121.75	19	225	11.95	3.579	9.702	2.94586e-22	2.03889e-20	0.1115	0.0534	0.0728	0.0728	TRUE	0.363
CNAG_07730	6	9	25	121	76	89	7	7	16	196	108	67	66.91	10	124	11.854	3.567	7.67	1.71911e-14	4.54802e-13	0.2301	0.0654	0.1104	0.1104	TRUE	0.1772
CNAG_06225	1	2	3	22	5	20	1	2	2	36	7	15	10.42	2	19	11.827	3.564	4.169	3.06536e-05	0.000138548	0	0.2105	0.2367	0.2367	TRUE	0.213
CNAG_07698	0	1	5	14	13	19	0	1	3	23	18	14	9.93	1	18	11.786	3.559	4.312	1.61982e-05	7.78878e-05	0.0241	0.219	0.1916	0.1916	TRUE	0.9525
CNAG_01349	2	14	6	60	39	72	2	11	4	97	55	55	37.42	6	69	11.566	3.532	6.989	2.76078e-12	5.19694e-11	0.2004	0.0865	0.1048	0.1048	TRUE	1.8018
CNAG_05941	9	10	16	88	82	94	10	8	10	142	117	71	59.79	9	110	11.507	3.525	8.651	5.10686e-18	2.08287e-16	0	0.0686	0.07	0.07	TRUE	0.1359
CNAG_05305	11	28	24	63	137	371	12	23	15	102	195	281	104.69	17	193	11.484	3.522	8.851	8.68781e-19	3.96859e-17	0.1562	0.0558	0.086	0.086	TRUE	0.0588
CNAG_04548	0	4	4	21	18	18	0	3	3	34	26	14	13.17	2	25	11.335	3.503	4.729	2.2613e-06	1.34851e-05	0.1679	0.1746	0.1734	0.1734	TRUE	0.194
CNAG_03400	100	118	169	954	786	1131	112	95	109	1545	1118	857	639.13	105	1173	11.154	3.479	13.395	6.4863e-41	3.41878e-38	0.0481	0.0415	0.0441	0.0441	TRUE	0.1102
CNAG_01944	2	6	4	20	33	39	2	5	3	32	47	30	19.75	3	36	11.095	3.472	5.895	3.74607e-09	4.18047e-08	0	0.1293	0.1059	0.1059	TRUE	0.4044
CNAG_06869	19	15	25	94	158	208	21	12	16	152	225	158	97.31	16	178	10.992	3.458	10.362	3.67584e-25	3.27102e-23	0.0359	0.0571	0.051	0.051	TRUE	0.5257
CNAG_02604	14	27	31	120	171	259	16	22	20	194	243	196	115.17	19	211	10.918	3.449	11.571	5.74775e-31	8.95082e-29	0	0.0542	0.0395	0.0395	TRUE	0.1811
CNAG_07843	1	2	6	22	22	16	1	2	4	36	31	12	14.27	2	26	10.907	3.447	4.757	1.96045e-06	1.19724e-05	0	0.1641	0.1788	0.1788	TRUE	0.8514
CNAG_04975	2	4	5	28	21	30	2	3	3	45	30	23	17.77	3	33	10.844	3.439	5.535	3.10371e-08	2.90528e-07	0	0.1395	0.1193	0.1193	TRUE	0.1729
CNAG_05072	12	10	23	121	84	104	13	8	15	196	119	79	71.74	12	131	10.751	3.426	8.216	2.10127e-16	6.75959e-15	0.1381	0.0636	0.086	0.086	TRUE	0.1382
CNAG_05666	3	2	3	13	17	33	3	2	2	21	24	25	12.85	2	23	10.719	3.422	4.953	7.31629e-07	4.91483e-06	0	0.178	0.1305	0.1305	TRUE	0.1227
CNAG_05279	7	10	6	54	45	70	8	8	4	87	64	53	37.37	7	68	10.6	3.406	7.424	1.13834e-13	2.66208e-12	0	0.0866	0.0774	0.0774	TRUE	0.3192
CNAG_07737	3	2	3	23	13	20	3	2	2	37	18	15	12.96	2	23	10.483	3.39	4.67	3.01514e-06	1.74491e-05	0	0.1768	0.1656	0.1656	TRUE	0.9527
CNAG_05467	0	3	0	6	4	13	0	2	0	10	6	10	4.61	1	9	10.36	3.373	2.918	0.00352021	0.00894346	0	0.427	0.3867	0.3867	TRUE	1.4414
CNAG_05802	29	41	52	261	253	320	32	33	33	423	360	242	187.28	33	342	10.312	3.366	11.568	5.9861e-31	9.11483e-29	0.0435	0.0482	0.0465	0.0465	TRUE	0.1456
CNAG_05079	0	4	3	18	11	18	0	3	2	29	16	14	10.6	2	20	10.307	3.365	4.276	1.90465e-05	8.99493e-05	0.118	0.2077	0.1914	0.1914	TRUE	0.7227
CNAG_04330	10	1	9	51	35	56	11	1	6	83	50	42	32.09	6	58	10.277	3.361	6.206	5.44402e-10	7.18737e-09	0.3626	0.0945	0.1265	0.1265	TRUE	1.2948
CNAG_06935	83	88	90	655	506	632	93	71	58	1061	720	479	413.41	74	753	10.252	3.358	10.767	4.94594e-27	5.3793e-25	0.1017	0.043	0.0635	0.0635	TRUE	0.0902
CNAG_02016	4	6	2	33	20	30	4	5	1	53	28	23	19.2	3	35	10.2	3.351	5.35	8.77209e-08	7.43891e-07	0.1745	0.1319	0.1412	0.1412	TRUE	0.6149
CNAG_03523	461	368	476	3865	2298	2372	515	296	306	6258	3269	1797	2073.49	372	3775	10.145	3.343	8.889	6.16605e-19	2.85472e-17	0.2343	0.0395	0.1006	0.1006	TRUE	0.1579
CNAG_05760	20	16	29	118	125	224	22	13	19	191	178	170	98.73	18	180	10.106	3.337	10.834	2.36884e-27	2.70522e-25	0	0.0568	0.0414	0.0414	TRUE	0.3407
CNAG_06715	37	23	30	241	174	195	41	19	19	390	248	148	144.1	26	262	10.095	3.336	8.429	3.48033e-17	1.22924e-15	0.1979	0.0511	0.0941	0.0941	TRUE	0.1145
CNAG_03477	77	109	89	508	582	850	86	88	57	823	828	644	420.87	77	765	9.991	3.321	13.371	8.97097e-41	4.39065e-38	0.0293	0.0429	0.0381	0.0381	TRUE	0.5494
CNAG_06561	7	14	22	81	78	134	8	11	14	131	111	101	62.81	11	114	9.984	3.32	9.224	2.85966e-20	1.6061e-18	0	0.0672	0.0516	0.0516	TRUE	0.2991
CNAG_05356	24	25	15	125	141	190	27	20	10	202	201	144	100.58	19	182	9.969	3.317	9.377	6.78578e-21	4.07861e-19	0.0892	0.0565	0.0638	0.0638	TRUE	1.3631
CNAG_02805	12	18	33	140	107	160	13	14	21	227	152	121	91.53	16	167	9.926	3.311	9.303	1.35972e-20	7.97378e-19	0.0717	0.0582	0.0625	0.0625	TRUE	0.2069
CNAG_07592	6	7	5	51	27	40	7	6	3	83	38	30	27.81	5	50	9.896	3.307	5.979	2.24506e-09	2.61618e-08	0.1817	0.1031	0.125	0.125	TRUE	0.89
CNAG_07496	0	3	1	11	8	5	0	2	1	18	11	4	6.01	1	11	9.875	3.304	3.133	0.00173307	0.00479991	0.4398	0.3368	0.3578	0.3578	TRUE	0.2089
CNAG_06650	22	39	72	308	235	252	25	31	46	499	334	191	187.69	34	341	9.841	3.299	9.051	1.42032e-19	7.20889e-18	0.1528	0.0482	0.0817	0.0817	TRUE	0.0672
CNAG_03519	40	69	37	242	322	417	45	56	24	392	458	316	214.96	42	389	9.481	3.245	10.407	2.31373e-25	2.11383e-23	0.0852	0.047	0.0581	0.0581	TRUE	0.3667
CNAG_03696	17	27	25	147	103	200	19	22	16	238	147	151	98.8	19	179	9.439	3.239	9.796	1.17166e-22	8.72635e-21	0.0455	0.0568	0.0531	0.0531	TRUE	0.8217
CNAG_02919	54	70	100	431	383	585	60	56	64	698	545	443	311.12	60	562	9.28	3.214	12.64	1.26314e-36	3.20557e-34	0.0293	0.0444	0.0385	0.0385	TRUE	0.1005
CNAG_03443	1	3	2	14	9	14	1	2	1	23	13	11	8.48	1	16	9.239	3.208	3.849	0.000118371	0.000452107	0	0.2498	0.2056	0.2056	TRUE	0.5616
CNAG_07700	2	1	0	10	3	6	2	1	0	16	4	5	4.67	1	8	9.226	3.206	2.739	0.00615838	0.0144215	0.5061	0.4218	0.4374	0.4374	TRUE	1.3691
CNAG_04025	253	239	275	1451	1324	2239	283	192	177	2349	1883	1696	1096.75	217	1976	9.13	3.191	13.012	1.04547e-38	3.25618e-36	0.0453	0.0403	0.041	0.041	TRUE	0.5226
CNAG_02146	1	1	0	3	5	5	1	1	0	5	7	4	2.95	1	5	9.116	3.188	2.334	0.0196104	0.0392781	0	0.6463	0.5005	0.5005	TRUE	0.4677
CNAG_07380	0	1	1	5	2	5	0	1	1	8	3	4	2.7	1	5	9.043	3.177	2.248	0.0245985	0.047924	0	0.7028	0.5468	0.5468	TRUE	0.3914
CNAG_07844	23	24	41	238	106	147	26	19	26	385	151	111	119.81	24	216	9.019	3.173	7.472	7.9037e-14	1.89357e-12	0.2272	0.0536	0.1093	0.1093	TRUE	1.0506
CNAG_03518	31	41	44	304	152	208	35	33	28	492	216	158	160.32	32	289	9.017	3.173	8.149	3.67442e-16	1.16023e-14	0.1825	0.0498	0.0938	0.0938	TRUE	0.6839
CNAG_02483	8	12	13	57	66	76	9	10	8	92	94	58	45.12	9	81	8.965	3.164	7.73	1.07701e-14	2.95187e-13	0	0.0784	0.0667	0.0667	TRUE	0.7129
CNAG_07827	2	1	0	11	2	5	2	1	0	18	3	4	4.58	1	8	8.919	3.157	2.608	0.00910752	0.0203273	0.8139	0.4296	0.5069	0.5069	TRUE	2.1445
CNAG_07693	17	23	34	122	121	215	19	19	22	198	172	163	98.64	20	178	8.887	3.152	10.638	1.99266e-26	2.0079e-24	0	0.0568	0.0388	0.0388	TRUE	0.0948
CNAG_06872	15	18	15	80	88	132	17	14	10	130	125	100	65.93	14	118	8.853	3.146	8.984	2.60877e-19	1.25002e-17	0	0.0658	0.0518	0.0518	TRUE	0.421
CNAG_02660	3	5	8	40	21	26	3	4	5	65	30	20	21.14	4	38	8.732	3.126	5.189	2.11386e-07	1.63294e-06	0.2059	0.1234	0.1476	0.1476	TRUE	0.3931
CNAG_01336	21	43	49	219	152	286	23	35	31	355	216	217	146.17	30	263	8.671	3.116	10.124	4.32986e-24	3.61807e-22	0.054	0.0509	0.052	0.052	TRUE	0.9843
CNAG_07811	0	5	2	19	8	9	0	4	1	31	11	7	9.05	2	16	8.502	3.088	3.488	0.000486821	0.00158705	0.5866	0.2366	0.3027	0.3027	TRUE	0.6253
CNAG_05330	4	4	7	32	14	42	4	3	4	52	20	32	19.29	4	35	8.433	3.076	5.28	1.29186e-07	1.04756e-06	0	0.1315	0.1245	0.1245	TRUE	0.113
CNAG_06518	2	4	3	23	13	11	2	3	2	37	18	8	11.91	2	21	8.43	3.076	4.048	5.17558e-05	0.000218638	0	0.189	0.2171	0.2171	TRUE	0.1442
CNAG_01758	52	95	89	502	378	333	58	76	57	813	538	252	299.09	64	534	8.328	3.058	8.434	3.32908e-17	1.18191e-15	0.1706	0.0447	0.0869	0.0869	TRUE	0.0616
CNAG_06539	18	32	31	159	118	149	20	26	20	257	168	113	100.66	22	179	8.105	3.019	8.445	3.04298e-17	1.08596e-15	0.0949	0.0565	0.0695	0.0695	TRUE	0.1169
CNAG_00827	76	78	79	536	287	426	85	63	51	868	408	323	299.55	66	533	8.086	3.015	8.418	3.83795e-17	1.34172e-15	0.1659	0.0447	0.0848	0.0848	TRUE	0.8897
CNAG_03068	43	58	107	309	337	462	48	47	69	500	479	350	248.86	55	443	8.042	3.008	11.268	1.89207e-29	2.54206e-27	0.0356	0.0459	0.0423	0.0423	TRUE	0.5241
CNAG_00937	2	6	4	18	19	30	2	5	3	29	27	23	14.75	3	26	8.03	3.005	4.906	9.29326e-07	6.06451e-06	0	0.16	0.1197	0.1197	TRUE	0.3203
CNAG_06202	12	22	22	91	90	120	13	18	14	147	128	91	68.59	15	122	7.991	2.998	8.583	9.21717e-18	3.65064e-16	0	0.0648	0.0553	0.0553	TRUE	0.1723
CNAG_05432	3	4	6	17	21	35	3	3	4	28	30	27	15.72	3	28	7.958	2.992	5.114	3.15554e-07	2.35275e-06	0	0.1526	0.107	0.107	TRUE	0.024
CNAG_01858	7	22	19	81	61	116	8	18	12	131	87	88	57.25	13	102	7.898	2.981	7.872	3.50331e-15	1.02584e-13	0.0482	0.07	0.0648	0.0648	TRUE	0.5469
CNAG_06082	2	3	1	10	5	21	2	2	1	16	7	16	7.42	2	13	7.887	2.98	3.473	0.000514235	0.00166283	0	0.2801	0.2367	0.2367	TRUE	0.4946
CNAG_07421	25	20	25	109	112	169	28	16	16	176	159	128	87.32	20	154	7.885	2.979	9.142	6.10982e-20	3.22035e-18	0.0287	0.0592	0.0511	0.0511	TRUE	0.4274
CNAG_00925	24	39	51	126	201	303	27	31	33	204	286	229	135.07	30	240	7.847	2.972	10.722	8.00236e-27	8.30791e-25	0	0.0519	0.0391	0.0391	TRUE	0.1892
CNAG_04143	34	29	39	207	144	175	38	23	25	335	205	133	126.49	29	224	7.832	2.969	8.112	4.97502e-16	1.53553e-14	0.1332	0.0528	0.0789	0.0789	TRUE	0.1383
CNAG_02781	75	65	75	384	335	439	84	52	48	622	477	333	269.19	61	477	7.826	2.968	9.735	2.12898e-22	1.51956e-20	0.0824	0.0453	0.0587	0.0587	TRUE	0.0801
CNAG_01070	4	10	15	44	42	66	4	8	10	71	60	50	33.86	7	60	7.79	2.962	6.79	1.11997e-11	1.92332e-10	0	0.0916	0.0727	0.0727	TRUE	0.1607
CNAG_06873	10	17	8	45	64	85	11	14	5	73	91	64	43.05	10	76	7.779	2.96	7.108	1.17913e-12	2.35552e-11	0.0479	0.0803	0.074	0.074	TRUE	0.8985
CNAG_00911	3	1	5	18	10	19	3	1	3	29	14	14	10.86	2	19	7.758	2.956	4.045	5.22206e-05	0.000220198	0	0.2036	0.1822	0.1822	TRUE	0.7557
CNAG_07951	65	83	120	468	369	524	73	67	77	758	525	397	316.02	72	560	7.727	2.95	10.595	3.13528e-26	3.11347e-24	0.0563	0.0443	0.0489	0.0489	TRUE	0.1399
CNAG_02987	4	0	4	11	18	12	4	0	3	18	26	9	9.92	2	18	7.713	2.947	3.689	0.000224888	0.000804664	0.3468	0.2191	0.2373	0.2373	TRUE	0.2555
CNAG_04024	79	84	134	576	377	520	88	68	86	933	536	394	350.8	81	621	7.684	2.942	9.303	1.36155e-20	7.97378e-19	0.1059	0.0438	0.0658	0.0658	TRUE	0.281
CNAG_05002	6	6	19	53	50	44	7	5	12	86	71	33	35.67	8	63	7.682	2.941	5.958	2.54718e-09	2.93826e-08	0.1833	0.0889	0.1143	0.1143	TRUE	0.3032
CNAG_03906	32	25	46	164	142	239	36	20	30	266	202	181	122.33	29	216	7.633	2.932	9.664	4.28809e-22	2.90911e-20	0.0371	0.0533	0.0486	0.0486	TRUE	0.395
CNAG_04225	41	47	72	256	235	323	46	38	46	415	334	245	187.23	43	331	7.616	2.929	10.424	1.93385e-25	1.79064e-23	0.0402	0.0482	0.0453	0.0453	TRUE	0.0715
CNAG_02448	19	20	30	132	93	113	21	16	19	214	132	86	81.37	19	144	7.584	2.923	7.668	1.74849e-14	4.60794e-13	0.1127	0.0607	0.078	0.078	TRUE	0.1321
CNAG_01689	7	4	12	34	34	52	8	3	8	55	48	39	26.93	6	47	7.582	2.923	6.11	9.94771e-10	1.24456e-08	0	0.1052	0.0852	0.0852	TRUE	0.4142
CNAG_05061	8	9	7	27	26	90	9	7	4	44	37	68	28.26	7	50	7.563	2.919	6.039	1.55399e-09	1.87794e-08	0	0.102	0.0938	0.0938	TRUE	0.5809
CNAG_07976	12	17	25	91	63	121	13	14	16	147	90	92	61.96	14	110	7.497	2.906	8.046	8.563e-16	2.60772e-14	0	0.0676	0.0596	0.0596	TRUE	0.7874
CNAG_06954	0	3	1	11	5	0	0	2	1	18	7	0	4.66	1	8	7.495	2.906	2.246	0.0246848	0.0480785	2.3805	0.4226	0.7357	0.7357	TRUE	0.1192
CNAG_07475	6	19	10	60	45	72	7	15	6	97	64	55	40.69	9	72	7.482	2.903	6.581	4.68626e-11	7.24836e-10	0.1047	0.0827	0.0877	0.0877	TRUE	0.8389
CNAG_02758	17	30	34	124	90	212	19	24	22	201	128	161	92.39	22	163	7.468	2.901	9.296	1.4626e-20	8.42161e-19	0	0.0581	0.0472	0.0472	TRUE	0.0747
CNAG_06907	5	4	5	34	16	14	6	3	3	55	23	11	16.74	4	30	7.365	2.881	4.23	2.33606e-05	0.000107946	0.3473	0.1456	0.2054	0.2054	TRUE	0.2691
CNAG_06843	32	59	39	197	177	282	36	47	25	319	252	214	148.78	36	262	7.262	2.86	9.463	2.98783e-21	1.86115e-19	0.054	0.0507	0.0517	0.0517	TRUE	0.2733
CNAG_01075	11	22	28	83	88	128	12	18	18	134	125	97	67.42	16	119	7.251	2.858	8.514	1.68688e-17	6.35083e-16	0	0.0652	0.0504	0.0504	TRUE	0.2973
CNAG_05885	8	9	4	28	36	43	9	7	3	45	51	33	24.64	6	43	7.187	2.845	5.57	2.54598e-08	2.42292e-07	0.0691	0.1113	0.1035	0.1035	TRUE	0.8768
CNAG_05329	31	34	59	164	158	292	35	27	38	266	225	221	135.23	33	237	7.088	2.825	10.511	7.6805e-26	7.41222e-24	0	0.0519	0.0369	0.0369	TRUE	0.1963
CNAG_02601	22	22	20	122	74	108	25	18	13	198	105	82	73.29	19	128	7.056	2.819	7.04	1.92169e-12	3.71961e-11	0.1418	0.0631	0.0873	0.0873	TRUE	0.5247
CNAG_07406	46	59	59	203	263	339	51	47	38	329	374	257	182.73	45	320	7.05	2.818	10.559	4.61793e-26	4.52029e-24	0.0254	0.0485	0.0401	0.0401	TRUE	0.1243
CNAG_06296	18	16	33	113	75	124	20	13	21	183	107	94	72.96	18	128	7.017	2.811	7.607	2.80458e-14	7.22443e-13	0.0863	0.0632	0.0703	0.0703	TRUE	1.1168
CNAG_02586	34	29	39	202	116	143	38	23	25	327	165	108	114.47	29	200	6.976	2.802	7.067	1.58126e-12	3.10453e-11	0.1822	0.0543	0.0953	0.0953	TRUE	0.3022
CNAG_05093	3	3	1	19	2	12	3	2	1	31	3	9	8.18	2	14	6.919	2.791	3.018	0.00254147	0.00676277	0.6908	0.2574	0.364	0.364	TRUE	0.4189
CNAG_02572	26	21	34	118	103	167	29	17	22	191	147	126	88.65	23	155	6.902	2.787	8.667	4.41918e-18	1.82411e-16	0.0345	0.0589	0.0517	0.0517	TRUE	0.1978
CNAG_05548	106	57	118	497	380	396	118	46	76	805	541	300	314.23	80	549	6.876	2.782	7.377	1.61896e-13	3.71008e-12	0.2088	0.0444	0.096	0.096	TRUE	0.0697
CNAG_01953	34	33	34	139	127	232	38	27	22	225	181	176	111.31	29	194	6.853	2.777	9.354	8.40514e-21	5.008e-19	0.0214	0.0548	0.0454	0.0454	TRUE	0.4478
CNAG_04707	15	18	17	74	53	118	17	14	11	120	75	89	54.46	14	95	6.849	2.776	7.602	2.92464e-14	7.47748e-13	0	0.0716	0.0593	0.0593	TRUE	0.183
CNAG_03043	17	16	18	93	57	83	19	13	12	151	81	63	56.33	15	98	6.836	2.773	6.699	2.09458e-11	3.47507e-10	0.1256	0.0705	0.0875	0.0875	TRUE	0.5006
CNAG_02420	5	1	6	21	13	21	6	1	4	34	18	16	13.11	4	23	6.774	2.76	4.111	3.9424e-05	0.00017195	0.1545	0.1753	0.1716	0.1716	TRUE	0.7876
CNAG_07407	35	45	74	203	200	293	39	36	48	329	285	222	159.67	41	279	6.729	2.75	10.083	6.54092e-24	5.27275e-22	0.0258	0.0499	0.0412	0.0412	TRUE	0.1057
CNAG_07960	79	111	128	471	357	628	88	89	82	763	508	476	334.33	86	582	6.71	2.746	10.803	3.34951e-27	3.70175e-25	0.0353	0.044	0.0406	0.0406	TRUE	0.8372
CNAG_03744	5	4	5	23	13	30	6	3	3	37	18	23	15.08	4	26	6.684	2.741	4.544	5.52839e-06	3.00163e-05	0	0.1574	0.1312	0.1312	TRUE	0.3992
CNAG_01995	2	5	3	8	16	24	2	4	2	13	23	18	10.35	3	18	6.63	2.729	3.919	8.90244e-05	0.000352599	0	0.2117	0.1635	0.1635	TRUE	0.1482
CNAG_00540	10	15	16	40	55	102	11	12	10	65	78	77	42.3	11	73	6.616	2.726	7.267	3.67109e-13	7.86073e-12	0	0.081	0.0557	0.0557	TRUE	0.0775
CNAG_06389	8	13	6	27	41	62	9	10	4	44	58	47	28.71	8	50	6.602	2.723	5.89	3.853e-09	4.27889e-08	0	0.101	0.0863	0.0863	TRUE	0.9428
CNAG_02118	27	39	55	140	161	247	30	31	35	227	229	187	123.28	32	214	6.571	2.716	10.113	4.8559e-24	4.00875e-22	0	0.0532	0.0362	0.0362	TRUE	0.1479
CNAG_03513	67	124	129	350	464	619	75	100	83	567	660	469	325.53	86	565	6.554	2.712	11.307	1.20647e-29	1.72224e-27	0.0215	0.0442	0.0354	0.0354	TRUE	0.0677
CNAG_02735	25	55	28	117	140	258	28	44	18	189	199	195	112.37	30	194	6.52	2.705	8.411	4.08109e-17	1.41947e-15	0.0653	0.0546	0.0573	0.0573	TRUE	1.3396
CNAG_06141	62	55	139	381	256	459	69	44	89	617	364	348	255.27	67	443	6.514	2.704	8.509	1.7592e-17	6.58691e-16	0.101	0.0457	0.0651	0.0651	TRUE	1.3173
CNAG_01194	9	20	21	69	67	75	10	16	13	112	95	57	50.58	13	88	6.486	2.697	6.851	7.32368e-12	1.29002e-10	0.0717	0.0741	0.0733	0.0733	TRUE	0.252
CNAG_02984	12	17	50	88	94	153	13	14	32	142	134	116	75.22	20	131	6.405	2.679	7.432	1.0725e-13	2.5167e-12	0.0879	0.0625	0.0683	0.0683	TRUE	2.1294
CNAG_02192	12	9	7	51	30	41	13	7	4	83	43	31	30.24	8	52	6.4	2.678	5.191	2.09114e-07	1.62087e-06	0.2108	0.0979	0.1275	0.1275	TRUE	0.4271
CNAG_04835	60	99	77	189	330	619	67	80	49	306	469	469	240.08	65	415	6.383	2.674	9.633	5.77839e-22	3.84663e-20	0.0501	0.0461	0.0475	0.0475	TRUE	0.5747
CNAG_06253	9	14	18	62	47	60	10	11	12	100	67	45	40.93	11	71	6.326	2.661	6.299	2.99334e-10	4.06952e-09	0	0.0824	0.0819	0.0819	TRUE	0.1168
CNAG_06910	35	58	63	204	191	257	39	47	40	330	272	195	153.82	42	266	6.263	2.647	9.297	1.4395e-20	8.35884e-19	0.0388	0.0503	0.0461	0.0461	TRUE	0.0956
CNAG_01606	4	0	13	24	17	27	4	0	8	39	24	20	16.05	4	28	6.225	2.638	4	6.34489e-05	0.000260486	0.6195	0.1502	0.1965	0.1965	TRUE	1.8923
CNAG_04331	77	114	66	291	347	516	86	92	42	471	494	391	262.64	73	452	6.201	2.633	8.943	3.78888e-19	1.79044e-17	0.076	0.0455	0.0552	0.0552	TRUE	1.4579
CNAG_04711	6	15	5	40	26	45	7	12	3	65	37	34	26.3	7	45	6.198	2.632	5.098	3.42696e-07	2.52761e-06	0.1697	0.1067	0.1204	0.1204	TRUE	1.161
CNAG_06629	5	9	18	61	20	40	6	7	12	99	28	30	30.32	8	52	6.193	2.631	4.775	1.79845e-06	1.10918e-05	0.2997	0.0977	0.1564	0.1564	TRUE	4.0531
CNAG_03454	2	1	4	10	6	14	2	1	3	16	9	11	6.82	2	12	6.19	2.63	3.138	0.00170181	0.00472289	0	0.3011	0.2337	0.2337	TRUE	0.2711
CNAG_05324	4	7	4	16	19	31	4	6	3	26	27	23	14.85	4	25	6.142	2.619	4.518	6.23281e-06	3.34958e-05	0	0.1593	0.1176	0.1176	TRUE	0.3761
CNAG_03310	22	50	78	190	155	253	25	40	50	308	220	192	139.12	38	240	6.129	2.616	8.368	5.84915e-17	1.9743e-15	0.0699	0.0515	0.057	0.057	TRUE	0.3962
CNAG_06363	93	140	143	518	396	644	104	113	92	839	563	488	366.39	103	630	6.119	2.613	9.987	1.74158e-23	1.35606e-21	0.0452	0.0436	0.0442	0.0442	TRUE	0.4736
CNAG_03830	13	12	17	60	42	75	15	10	11	97	60	57	41.47	12	71	6.116	2.613	6.484	8.90929e-11	1.3072e-09	0	0.0819	0.072	0.072	TRUE	0.7637
CNAG_06503	0	4	5	13	10	11	0	3	3	21	14	8	8.34	2	14	6.066	2.601	3.262	0.00110778	0.00324382	0.1612	0.2534	0.2367	0.2367	TRUE	0.1905
CNAG_05438	22	18	34	79	77	168	25	14	22	128	110	127	70.94	20	122	6.042	2.595	8.135	4.10644e-16	1.2907e-14	0	0.0639	0.0475	0.0475	TRUE	0.3823
CNAG_07443	15	15	18	63	45	98	17	12	12	102	64	74	46.77	14	80	6.027	2.591	6.896	5.34232e-12	9.63304e-11	0	0.077	0.0625	0.0625	TRUE	0.2739
CNAG_02353	58	79	63	264	204	381	65	64	40	427	290	289	195.85	56	335	5.994	2.584	9.102	8.90428e-20	4.62213e-18	0.0502	0.0478	0.0486	0.0486	TRUE	0.6209
CNAG_05259	41	33	51	207	132	139	46	27	33	335	188	105	122.23	35	209	5.981	2.58	6.544	5.99677e-11	9.06258e-10	0.1889	0.0533	0.0969	0.0969	TRUE	0.1462
CNAG_07666	8	7	10	42	22	35	9	6	6	68	31	27	24.47	7	42	5.981	2.58	4.943	7.69235e-07	5.12225e-06	0.1419	0.1119	0.1207	0.1207	TRUE	1.8037
CNAG_04442	5	3	8	19	17	31	6	2	5	31	24	23	15.26	4	26	5.977	2.579	4.502	6.72586e-06	3.57253e-05	0	0.156	0.1174	0.1174	TRUE	0.3388
CNAG_03971	1	4	4	11	12	12	1	3	3	18	17	9	8.48	2	15	5.967	2.577	3.392	0.000695085	0.00213635	0	0.2498	0.2003	0.2003	TRUE	0.6912
CNAG_06463	8	12	19	62	39	44	9	10	12	100	55	33	36.67	10	63	5.96	2.575	5.462	4.7139e-08	4.21666e-07	0.159	0.0875	0.1099	0.1099	TRUE	0.1781
CNAG_04355	6	31	25	54	72	130	7	25	16	87	102	98	56.01	16	96	5.891	2.559	6.741	1.57397e-11	2.64984e-10	0.0784	0.0706	0.0717	0.0717	TRUE	1.205
CNAG_07652	5	6	3	27	15	9	6	5	2	44	21	7	14.04	4	24	5.853	2.549	3.527	0.000421079	0.00139856	0.441	0.1662	0.2445	0.2445	TRUE	0.1211
CNAG_03021	11	13	11	38	46	57	12	10	7	62	65	43	33.33	10	57	5.787	2.533	5.987	2.13914e-09	2.50554e-08	0	0.0924	0.075	0.075	TRUE	0.4499
CNAG_00974	3	11	1	15	18	30	3	9	1	24	26	23	14.24	4	24	5.759	2.526	3.869	0.000109091	0.000421358	0.3121	0.1644	0.1821	0.1821	TRUE	2.0672
CNAG_03461	112	164	190	706	426	558	125	132	122	1143	606	423	425.17	126	724	5.713	2.514	7.707	1.28673e-14	3.47309e-13	0.1276	0.0429	0.0725	0.0725	TRUE	0.3316
CNAG_04536	13	14	12	49	31	82	15	11	8	79	44	62	36.51	11	62	5.681	2.506	5.992	2.0781e-09	2.44239e-08	0.0478	0.0877	0.0777	0.0777	TRUE	0.0833
CNAG_05938	20	37	30	72	121	149	22	30	19	117	172	113	78.83	24	134	5.62	2.491	7.621	2.5205e-14	6.54183e-13	0.0398	0.0614	0.0547	0.0547	TRUE	0.5991
CNAG_07648	9	7	18	48	33	42	10	6	12	78	47	32	30.62	9	52	5.616	2.49	5.202	1.97637e-07	1.54238e-06	0.1327	0.0971	0.1072	0.1072	TRUE	0.1815
CNAG_06390	55	60	70	165	219	363	61	48	45	267	312	275	168.06	51	285	5.571	2.478	9.975	1.96381e-23	1.51191e-21	0.0027	0.0493	0.034	0.034	TRUE	0.2062
CNAG_00613	24	31	51	130	98	165	27	25	33	210	139	125	93.24	28	158	5.543	2.471	7.812	5.64071e-15	1.61716e-13	0.0445	0.0579	0.0533	0.0533	TRUE	0.7975
CNAG_02980	103	162	228	559	517	704	115	130	147	905	735	533	427.63	131	724	5.516	2.464	9.73	2.23845e-22	1.58122e-20	0.0409	0.0429	0.0421	0.0421	TRUE	0.0833
CNAG_04553	17	28	31	72	93	123	19	23	20	117	132	93	67.25	21	114	5.515	2.463	7.682	1.56378e-14	4.15311e-13	0	0.0653	0.0483	0.0483	TRUE	0.1338
CNAG_01456	17	20	21	97	44	64	19	16	13	157	63	48	52.79	16	89	5.499	2.459	5.427	5.74419e-08	5.05253e-07	0.2052	0.0726	0.1147	0.1147	TRUE	1.479
CNAG_06066	34	40	83	206	147	191	38	32	53	334	209	145	135.14	41	229	5.494	2.458	7.119	1.08442e-12	2.17902e-11	0.1148	0.0519	0.0729	0.0729	TRUE	0.1681
CNAG_03491	6	9	10	29	19	50	7	7	6	47	27	38	22.04	7	37	5.485	2.456	5.068	4.02276e-07	2.90759e-06	0	0.1199	0.0914	0.0914	TRUE	0.0763
CNAG_04753	158	249	292	650	778	1235	177	200	188	1052	1107	935	609.87	188	1031	5.471	2.452	12.398	2.67346e-35	5.55107e-33	0.0046	0.0416	0.0253	0.0253	TRUE	0.0817
CNAG_00898	8	8	6	29	22	32	9	6	4	47	31	24	20.29	6	34	5.447	2.446	4.648	3.34378e-06	1.91249e-05	0	0.1269	0.1136	0.1136	TRUE	0.2288
CNAG_06321	24	38	33	106	109	134	27	31	21	172	155	101	84.46	26	143	5.433	2.442	7.511	5.88209e-14	1.44165e-12	0.0474	0.0599	0.0556	0.0556	TRUE	0.4656
CNAG_08015	10	25	17	68	44	77	11	20	11	110	63	58	45.54	14	77	5.398	2.432	5.938	2.88062e-09	3.27331e-08	0.0962	0.078	0.0831	0.0831	TRUE	1.1063
CNAG_03195	13	20	44	100	67	92	15	16	28	162	95	70	64.3	20	109	5.388	2.43	6.07	1.27907e-09	1.57064e-08	0.14	0.0665	0.0887	0.0887	TRUE	0.2731
CNAG_02544	31	34	61	168	111	156	35	27	39	272	158	118	108.21	34	183	5.362	2.423	6.955	3.52397e-12	6.49092e-11	0.1034	0.0552	0.0715	0.0715	TRUE	0.3254
CNAG_04394	18	37	19	73	72	142	20	30	12	118	102	108	65.05	21	109	5.335	2.415	6.881	5.95024e-12	1.06452e-10	0.0499	0.0662	0.0627	0.0627	TRUE	1.0464
CNAG_06731	1	3	3	10	6	8	1	2	2	16	9	6	6.04	2	10	5.302	2.406	2.743	0.00608473	0.014293	0	0.3351	0.2714	0.2714	TRUE	0.367
CNAG_02509	23	22	25	47	63	183	26	18	16	76	90	139	60.63	20	102	5.276	2.399	6.606	3.94352e-11	6.26937e-10	0.0659	0.0682	0.0675	0.0675	TRUE	0.5648
CNAG_01936	84	92	103	377	257	340	94	74	66	610	366	258	244.61	78	411	5.274	2.399	7.466	8.24992e-14	1.96279e-12	0.1071	0.046	0.0674	0.0674	TRUE	0.2212
CNAG_06649	76	61	118	328	247	297	85	49	76	531	351	225	219.54	70	369	5.27	2.398	7.197	6.15855e-13	1.28654e-11	0.1221	0.0468	0.0722	0.0722	TRUE	0.1069
CNAG_07505	3	7	6	22	11	24	3	6	4	36	16	18	13.71	4	23	5.264	2.396	3.912	9.13904e-05	0.000360096	0	0.1692	0.1471	0.1471	TRUE	0.927
CNAG_01810	4	16	10	26	22	69	4	13	6	42	31	52	24.9	8	42	5.253	2.393	4.946	7.59056e-07	5.06925e-06	0.0729	0.1106	0.1024	0.1024	TRUE	0.3477
CNAG_04416	30	35	31	84	107	173	34	28	20	136	152	131	83.48	27	140	5.225	2.385	7.904	2.69623e-15	7.96316e-14	0.0041	0.0601	0.0455	0.0455	TRUE	0.4635
CNAG_03789	115	175	188	537	452	688	128	141	121	870	643	521	403.96	130	678	5.202	2.379	9.574	1.02459e-21	6.7505e-20	0.036	0.0431	0.0403	0.0403	TRUE	0.161
CNAG_01534	26	38	57	142	100	177	29	31	37	230	142	134	100.42	32	169	5.188	2.375	7.583	3.37734e-14	8.57093e-13	0.0492	0.0565	0.054	0.054	TRUE	0.9745
CNAG_01954	216	206	270	676	721	1157	241	166	174	1095	1026	876	596.2	194	999	5.177	2.372	10.43	1.81369e-25	1.70239e-23	0.023	0.0417	0.0344	0.0344	TRUE	0.4852
CNAG_02952	141	181	363	921	541	685	158	146	233	1491	770	519	552.7	179	927	5.163	2.368	6.771	1.28105e-11	2.17271e-10	0.1788	0.0419	0.0851	0.0851	TRUE	0.3318
CNAG_07975	526	666	836	3079	1694	1536	588	536	537	4986	2410	1163	1703.27	554	2853	5.151	2.365	6.173	6.71555e-10	8.71495e-09	0.2332	0.0397	0.1048	0.1048	TRUE	0.1919
CNAG_03912	28	18	42	78	78	175	31	14	27	126	111	133	73.76	24	123	5.141	2.362	7.211	5.55955e-13	1.16496e-11	0.0239	0.063	0.0548	0.0548	TRUE	0.8297
CNAG_06324	20	44	57	144	97	162	22	35	37	233	138	123	98.04	31	165	5.129	2.359	6.995	2.6435e-12	4.98988e-11	0.082	0.0569	0.0649	0.0649	TRUE	1.2877
CNAG_04246	23	30	21	50	75	169	26	24	13	81	107	128	63.16	21	105	5.124	2.357	6.686	2.29429e-11	3.77896e-10	0.0541	0.067	0.0635	0.0635	TRUE	0.2234
CNAG_07950	1	6	3	13	8	13	1	5	2	21	11	10	8.36	3	14	5.122	2.357	3.085	0.00203764	0.00554703	0.1044	0.2529	0.2215	0.2215	TRUE	0.7265
CNAG_06203	8	18	14	31	38	80	9	14	9	50	54	61	32.88	11	55	5.098	2.35	5.802	6.53432e-09	6.96317e-08	0	0.0931	0.0686	0.0686	TRUE	0.3838
CNAG_07762	4	11	15	49	13	32	4	9	10	79	18	24	24.17	8	40	5.095	2.349	4.015	5.9559e-05	0.000247482	0.3417	0.1127	0.1777	0.1777	TRUE	2.9275
CNAG_04766	2	6	16	22	30	22	2	5	10	36	43	17	18.72	6	32	5.078	2.344	4.001	6.3113e-05	0.000259263	0.2416	0.1343	0.1591	0.1591	TRUE	0.6454
CNAG_05426	25	47	29	148	86	90	28	38	19	240	122	68	85.76	28	143	5.074	2.343	5.422	5.87912e-08	5.15137e-07	0.2368	0.0596	0.115	0.115	TRUE	0.2088
CNAG_00080	13	20	26	86	32	77	15	16	17	139	46	58	48.4	16	81	5.057	2.338	5.293	1.20274e-07	9.8343e-07	0.1737	0.0757	0.1063	0.1063	TRUE	1.3352
CNAG_03095	1	8	4	10	15	20	1	6	3	16	21	15	10.47	3	17	5.015	2.326	3.427	0.000611252	0.00191684	0.0046	0.2097	0.1776	0.1776	TRUE	1.0361
CNAG_02894	43	64	66	185	134	291	48	52	42	300	191	220	142.09	47	237	5.004	2.323	8.458	2.70871e-17	9.71731e-16	0.0277	0.0513	0.0428	0.0428	TRUE	0.2835
CNAG_02193	62	80	122	303	203	372	69	64	78	491	289	282	212.2	70	354	4.976	2.315	8.181	2.80595e-16	8.90111e-15	0.0548	0.0471	0.0499	0.0499	TRUE	1.2462
CNAG_02479	27	52	51	104	136	207	30	42	33	168	193	157	103.91	35	173	4.917	2.298	8.295	1.08701e-16	3.58085e-15	0	0.0559	0.0397	0.0397	TRUE	0.229
CNAG_04820	245	308	424	1260	775	1006	274	248	273	2040	1102	762	783.12	265	1301	4.911	2.296	7.245	4.32304e-13	9.17074e-12	0.1275	0.041	0.0703	0.0703	TRUE	0.3132
CNAG_06853	116	138	166	463	413	484	130	111	107	750	588	367	341.86	116	568	4.901	2.293	8.124	4.52543e-16	1.40504e-14	0.0672	0.0439	0.0526	0.0526	TRUE	0.1052
CNAG_03284	42	42	63	137	121	257	47	34	40	222	172	195	118.3	40	196	4.881	2.287	8.498	1.93672e-17	7.17318e-16	0	0.0538	0.0386	0.0386	TRUE	0.1129
CNAG_00323	13	19	20	58	49	62	15	15	13	94	70	47	42.21	14	70	4.88	2.287	5.789	7.09571e-09	7.50305e-08	0	0.0811	0.074	0.074	TRUE	0.0784
CNAG_03867	10	14	6	38	22	43	11	11	4	62	31	33	25.28	9	42	4.863	2.282	4.513	6.40296e-06	3.42491e-05	0.1541	0.1095	0.12	0.12	TRUE	1.2113
CNAG_01776	366	309	459	1400	1048	1152	409	249	295	2267	1491	873	930.47	318	1544	4.862	2.282	7.03	2.06433e-12	3.97325e-11	0.1333	0.0406	0.0742	0.0742	TRUE	0.0916
CNAG_02848	89	98	143	433	255	333	99	79	92	701	363	252	264.38	90	439	4.858	2.28	6.684	2.32229e-11	3.81591e-10	0.1388	0.0455	0.0777	0.0777	TRUE	0.3765
CNAG_02840	23	37	38	87	83	170	26	30	24	141	118	129	77.93	27	129	4.852	2.279	7.803	6.05591e-15	1.72896e-13	0	0.0617	0.0409	0.0409	TRUE	0.0782
CNAG_06527	5	2	4	19	4	13	6	2	3	31	6	10	9.34	4	16	4.837	2.274	2.869	0.00412024	0.0102512	0.415	0.2303	0.2774	0.2774	TRUE	0.8925
CNAG_02334	13	10	9	30	32	50	15	8	6	49	46	38	26.72	10	44	4.834	2.273	5.014	5.32791e-07	3.72059e-06	0.0167	0.1057	0.0879	0.0879	TRUE	0.6246
CNAG_00596	53	64	88	193	187	301	59	52	57	313	266	228	162.3	56	269	4.81	2.266	9.034	1.65585e-19	8.22167e-18	0	0.0497	0.0354	0.0354	TRUE	0.0878
CNAG_03599	89	132	160	334	334	620	99	106	103	541	475	470	299	103	495	4.805	2.265	10.723	7.97817e-27	8.30791e-25	0	0.0447	0.0268	0.0268	TRUE	0.0721
CNAG_07949	12	6	9	35	21	34	13	5	6	57	30	26	22.72	8	38	4.802	2.264	4.299	1.71634e-05	8.17829e-05	0.1623	0.1175	0.1284	0.1284	TRUE	1.1582
CNAG_00242	5	11	1	24	14	17	6	9	1	39	20	13	14.46	5	24	4.802	2.264	3.258	0.00112096	0.00327681	0.5233	0.1625	0.2353	0.2353	TRUE	0.64
CNAG_05651	62	60	59	276	143	126	69	48	38	447	203	95	150.21	52	248	4.801	2.263	5.114	3.16229e-07	2.35522e-06	0.3065	0.0506	0.1304	0.1304	TRUE	0.2274
CNAG_05397	40	62	54	188	135	166	45	50	35	304	192	126	125.25	43	207	4.795	2.261	6.585	4.55796e-11	7.09799e-10	0.1089	0.053	0.0721	0.0721	TRUE	0.1438
CNAG_03105	21	23	14	71	51	69	23	19	9	115	73	52	48.46	17	80	4.773	2.255	5.303	1.13859e-07	9.36567e-07	0.1524	0.0756	0.097	0.097	TRUE	0.2469
CNAG_02206	14	14	18	69	41	20	16	11	12	112	58	15	37.28	13	62	4.768	2.253	4.001	6.30145e-05	0.000259013	0.4074	0.0867	0.185	0.185	TRUE	0.092
CNAG_05067	8	14	6	39	23	25	9	11	4	63	33	19	23.14	8	38	4.763	2.252	4.021	5.7929e-05	0.000241588	0.2607	0.116	0.1561	0.1561	TRUE	0.2216
CNAG_02988	198	341	408	1067	886	829	221	274	262	1728	1260	628	728.97	252	1205	4.76	2.251	7.059	1.6813e-12	3.28212e-11	0.1261	0.0411	0.0711	0.0711	TRUE	0.1036
CNAG_03784	3	13	3	15	25	21	3	10	2	24	36	16	15.25	5	25	4.758	2.25	3.55	0.000384907	0.0012941	0.2913	0.1561	0.1849	0.1849	TRUE	0.5504
CNAG_00870	20	15	37	98	57	53	22	12	24	159	81	40	56.35	19	93	4.749	2.248	4.794	1.63512e-06	1.01761e-05	0.2644	0.0705	0.1298	0.1298	TRUE	0.1727
CNAG_02553	72	99	134	371	261	264	80	80	86	601	371	200	236.37	82	391	4.735	2.243	6.496	8.2474e-11	1.22055e-09	0.1418	0.0463	0.0792	0.0792	TRUE	0.1015
CNAG_01299	13	5	6	33	19	28	15	4	4	53	27	21	20.68	8	34	4.732	2.243	3.846	0.000119852	0.000457252	0.3009	0.1253	0.1668	0.1668	TRUE	1.2178
CNAG_05739	281	261	321	694	953	1274	314	210	206	1124	1356	965	695.77	243	1148	4.73	2.242	9.163	5.06449e-20	2.69007e-18	0.0424	0.0413	0.0408	0.0408	TRUE	0.2827
CNAG_07984	0	5	5	14	7	7	0	4	3	23	10	5	7.53	2	13	4.729	2.241	2.628	0.008586	0.0193079	0.4633	0.2765	0.3118	0.3118	TRUE	0.309
CNAG_07711	4	8	7	17	15	32	4	6	4	28	21	24	14.75	5	24	4.723	2.24	4.064	4.82466e-05	0.00020546	0	0.1601	0.1131	0.1131	TRUE	0.1241
CNAG_02463	19	28	36	56	81	144	21	23	23	91	115	109	63.64	22	105	4.705	2.234	7.192	6.37386e-13	1.32747e-11	0	0.0668	0.045	0.045	TRUE	0.1158
CNAG_04677	95	107	157	271	340	591	106	86	101	439	484	448	277.21	98	457	4.682	2.227	10.29	7.81576e-25	6.6942e-23	0	0.0451	0.0281	0.0281	TRUE	0.1092
CNAG_07842	33	32	59	153	103	105	37	26	38	248	147	80	95.72	34	158	4.671	2.224	5.684	1.31357e-08	1.33145e-07	0.1683	0.0574	0.0937	0.0937	TRUE	0.1222
CNAG_05580	7	9	11	27	21	40	8	7	7	44	30	30	21	7	35	4.67	2.223	4.652	3.29194e-06	1.88756e-05	0	0.1239	0.0901	0.0901	TRUE	0.2769
CNAG_03132	13	15	19	66	24	55	15	12	12	107	34	42	36.91	13	61	4.669	2.223	4.705	2.53373e-06	1.48895e-05	0.1869	0.0872	0.1178	0.1178	TRUE	2.4837
CNAG_08028	84	156	193	474	353	453	94	126	124	768	502	343	326.03	115	538	4.667	2.223	7.362	1.81155e-13	4.11017e-12	0.0905	0.0442	0.0608	0.0608	TRUE	0.1414
CNAG_01963	43	54	75	216	128	164	48	43	48	350	182	124	132.62	46	219	4.663	2.221	6.181	6.36764e-10	8.29489e-09	0.137	0.0522	0.0811	0.0811	TRUE	0.3472
CNAG_04201	51	84	81	206	190	292	57	68	52	334	270	221	166.94	59	275	4.654	2.218	8.399	4.48949e-17	1.53711e-15	0.0263	0.0494	0.0408	0.0408	TRUE	0.0959
CNAG_05402	48	126	135	264	290	388	54	101	87	427	413	294	229.28	81	378	4.641	2.214	7.851	4.13529e-15	1.19557e-13	0.0587	0.0465	0.0504	0.0504	TRUE	0.725
CNAG_04223	7	7	9	27	16	30	8	6	6	44	23	23	18.07	7	30	4.629	2.211	4.163	3.1446e-05	0.000141569	0	0.1377	0.1162	0.1162	TRUE	0.8324
CNAG_05711	61	79	130	279	236	283	68	64	84	452	336	214	202.85	72	334	4.617	2.207	7.313	2.61238e-13	5.73719e-12	0.0761	0.0475	0.0579	0.0579	TRUE	0.0747
CNAG_03551	2	5	7	13	11	20	2	4	4	21	16	15	10.43	3	17	4.604	2.203	3.412	0.000644414	0.00200341	0	0.2103	0.1528	0.1528	TRUE	0.1238
CNAG_03990	8	12	21	43	31	51	9	10	13	70	44	39	30.74	11	51	4.597	2.201	5.095	3.48726e-07	2.56381e-06	0	0.0969	0.0838	0.0838	TRUE	0.6951
CNAG_03797	2	3	5	13	9	6	2	2	3	21	13	5	7.71	2	13	4.593	2.199	2.724	0.00645919	0.0150641	0	0.2709	0.2639	0.2639	TRUE	0.0829
CNAG_01931	2	7	7	16	8	28	2	6	4	26	11	21	11.81	4	19	4.59	2.199	3.478	0.00050567	0.00164133	0	0.1903	0.1587	0.1587	TRUE	0.1922
CNAG_02578	91	131	187	334	409	509	102	105	120	541	582	386	305.91	109	503	4.583	2.196	9.054	1.38336e-19	7.07372e-18	0.0265	0.0445	0.0373	0.0373	TRUE	0.5071
CNAG_04333	23	38	37	109	77	109	26	31	24	176	110	83	74.77	27	123	4.56	2.189	6.226	4.77253e-10	6.37453e-09	0.079	0.0626	0.0681	0.0681	TRUE	0.268
CNAG_03259	34	44	29	161	73	71	38	35	19	261	104	54	85.06	31	140	4.544	2.184	4.548	5.41027e-06	2.94684e-05	0.3466	0.0597	0.1477	0.1477	TRUE	0.4035
CNAG_05833	15	17	36	55	53	108	17	14	23	89	75	82	49.97	18	82	4.533	2.18	6.298	3.01953e-10	4.097e-09	0	0.0745	0.0557	0.0557	TRUE	0.4866
CNAG_03764	16	23	28	49	59	109	18	19	18	79	84	83	50.03	18	82	4.521	2.177	6.599	4.13306e-11	6.50871e-10	0	0.0745	0.0479	0.0479	TRUE	0.0057
CNAG_03056	18	30	32	85	55	105	20	24	21	138	78	80	60.04	22	99	4.507	2.172	6.189	6.06021e-10	7.95489e-09	0.0516	0.0685	0.063	0.063	TRUE	1.0159
CNAG_00840	12	27	44	45	73	150	13	22	28	73	104	114	58.96	21	97	4.502	2.17	6.124	9.09888e-10	1.15241e-08	0.0524	0.069	0.0648	0.0648	TRUE	0.6088
CNAG_04363	11	16	10	26	34	63	12	13	6	42	48	48	28.3	10	46	4.494	2.168	5.055	4.29844e-07	3.09379e-06	0	0.102	0.0786	0.0786	TRUE	0.6648
CNAG_05461	32	24	41	91	82	131	36	19	26	147	117	99	74.11	27	121	4.491	2.167	6.647	2.99669e-11	4.87728e-10	0.0379	0.0628	0.0558	0.0558	TRUE	0.2409
CNAG_06911	2	1	5	6	7	12	2	1	3	10	10	9	5.84	2	10	4.491	2.167	2.563	0.0103753	0.0227057	0	0.3455	0.2562	0.2562	TRUE	0.3892
CNAG_06817	44	114	95	205	204	379	49	92	61	332	290	287	185.19	67	303	4.472	2.161	7.975	1.52336e-15	4.57809e-14	0.0361	0.0483	0.0446	0.0446	TRUE	0.932
CNAG_04927	33	27	40	105	98	89	37	22	26	170	139	67	76.86	28	125	4.471	2.16	5.668	1.44435e-08	1.45326e-07	0.1319	0.062	0.0845	0.0845	TRUE	0.2706
CNAG_04486	22	30	27	89	56	95	25	24	17	144	80	72	60.3	22	99	4.47	2.16	5.848	4.96452e-09	5.43401e-08	0.0819	0.0684	0.0727	0.0727	TRUE	1.3899
CNAG_00133	96	98	221	404	312	493	107	79	142	654	444	373	299.93	109	490	4.46	2.157	7.347	2.0245e-13	4.54815e-12	0.0778	0.0446	0.057	0.057	TRUE	0.37
CNAG_00628	82	119	168	315	311	476	92	96	108	510	442	361	268.06	99	438	4.418	2.144	9.127	7.06448e-20	3.6951e-18	0.0172	0.0454	0.034	0.034	TRUE	0.0942
CNAG_07919	1	2	9	10	13	9	1	2	6	16	18	7	8.34	3	14	4.416	2.143	2.738	0.00617904	0.014455	0.2774	0.2535	0.2588	0.2588	TRUE	1.5684
CNAG_02155	14	5	7	33	19	29	16	4	4	53	27	22	21.1	8	34	4.407	2.14	3.722	0.000197975	0.000719643	0.2969	0.1235	0.1647	0.1647	TRUE	1.5117
CNAG_04086	25	27	39	66	83	135	28	22	25	107	118	102	66.99	25	109	4.394	2.135	7.058	1.69349e-12	3.29654e-11	0	0.0654	0.0434	0.0434	TRUE	0.0805
CNAG_03921	94	99	112	205	278	511	105	80	72	332	395	387	228.52	86	371	4.383	2.132	8.881	6.6061e-19	3.03792e-17	0.0127	0.0465	0.0349	0.0349	TRUE	0.3483
CNAG_00120	76	81	111	236	232	338	85	65	71	382	330	256	198.27	74	323	4.373	2.129	8.346	7.04359e-17	2.36582e-15	0.0251	0.0477	0.0392	0.0392	TRUE	0.1209
CNAG_03084	118	186	187	609	385	299	132	150	120	986	548	226	360.32	134	587	4.371	2.128	5.395	6.86253e-08	5.90729e-07	0.2425	0.0436	0.1079	0.1079	TRUE	0.1075
CNAG_00492	10	18	10	39	28	47	11	14	6	63	40	36	28.44	10	46	4.328	2.114	4.647	3.36107e-06	1.92077e-05	0.079	0.1016	0.0958	0.0958	TRUE	0.7089
CNAG_00585	56	69	84	161	176	303	63	56	54	261	250	229	152.11	58	247	4.314	2.109	8.808	1.27098e-18	5.72944e-17	0	0.0504	0.0314	0.0314	TRUE	0.0477
CNAG_06245	23	40	60	139	89	93	26	32	39	225	127	70	86.43	32	141	4.298	2.104	5.283	1.27181e-07	1.03251e-06	0.1742	0.0594	0.0967	0.0967	TRUE	0.1575
CNAG_04535	31	51	47	95	102	193	35	41	30	154	145	146	91.83	35	148	4.214	2.075	7.524	5.32369e-14	1.31689e-12	0	0.0582	0.0387	0.0387	TRUE	0.1705
CNAG_00683	256	467	485	1194	890	1195	286	376	312	1933	1266	905	846.34	325	1368	4.208	2.073	7.352	1.95576e-13	4.40817e-12	0.08	0.0408	0.0555	0.0555	TRUE	0.1724
CNAG_00032	31	39	36	82	83	158	35	31	23	133	118	120	76.61	30	124	4.205	2.072	6.996	2.62712e-12	4.97267e-11	0	0.062	0.0439	0.0439	TRUE	0.3283
CNAG_01244	11	30	26	77	48	47	12	24	17	125	68	36	46.95	18	76	4.197	2.069	4.496	6.92677e-06	3.67355e-05	0.2207	0.0768	0.1207	0.1207	TRUE	0.1554
CNAG_04337	12	19	17	49	30	59	13	15	11	79	43	45	34.39	13	56	4.181	2.064	4.969	6.74352e-07	4.58358e-06	0.0584	0.0907	0.0812	0.0812	TRUE	0.9466
CNAG_03644	32	34	32	79	70	150	36	27	21	128	100	114	70.8	28	114	4.151	2.053	6.524	6.84383e-11	1.02838e-09	0.013	0.064	0.0506	0.0506	TRUE	0.3127
CNAG_01379	32	87	90	236	127	162	36	70	58	382	181	123	141.52	55	229	4.14	2.05	5.191	2.09593e-07	1.62275e-06	0.2113	0.0513	0.1019	0.1019	TRUE	0.4958
CNAG_05449	2540	1964	3173	6750	7315	7059	2838	1581	2039	10930	10406	5347	5523.28	2153	8894	4.132	2.047	6.775	1.24419e-11	2.11542e-10	0.1033	0.039	0.0655	0.0655	TRUE	1.4901
CNAG_00601	35	39	38	104	75	150	39	31	24	168	107	114	80.6	31	130	4.13	2.046	6.406	1.49129e-10	2.11559e-09	0.0427	0.0609	0.0552	0.0552	TRUE	0.6176
CNAG_00699	46	79	70	131	158	293	51	64	45	212	225	222	136.46	53	220	4.129	2.046	8.081	6.43905e-16	1.97849e-14	0	0.0518	0.0354	0.0354	TRUE	0.2654
CNAG_03014	68	117	130	292	253	292	76	94	84	473	360	221	217.93	85	351	4.127	2.045	6.876	6.16219e-12	1.09957e-10	0.0744	0.0469	0.0569	0.0569	TRUE	0.0974
CNAG_06672	187	149	204	425	423	771	209	120	131	688	602	584	388.97	153	625	4.096	2.034	7.998	1.26568e-15	3.83737e-14	0.042	0.0433	0.0428	0.0428	TRUE	1.0167
CNAG_03197	22	24	34	56	73	99	25	19	22	91	104	75	55.87	22	90	4.095	2.034	6.218	5.02405e-10	6.69742e-09	0	0.0707	0.051	0.051	TRUE	0.1102
CNAG_07578	23	39	44	115	77	78	26	31	28	186	110	59	73.36	28	118	4.095	2.034	5.113	3.17465e-07	2.36185e-06	0.1563	0.0631	0.0939	0.0939	TRUE	0.1293
CNAG_06259	53	55	67	116	164	228	59	44	43	188	233	173	123.39	49	198	4.081	2.029	7.496	6.57297e-14	1.59145e-12	0.0172	0.0532	0.0409	0.0409	TRUE	0.2537
CNAG_06815	50	47	65	139	111	219	56	38	42	225	158	166	114.05	45	183	4.075	2.027	7.149	8.75528e-13	1.79614e-11	0.0258	0.0544	0.0451	0.0451	TRUE	0.3927
CNAG_04673	58	78	87	201	166	246	65	63	56	325	236	186	155.23	61	249	4.064	2.023	7.253	4.07214e-13	8.69231e-12	0.0405	0.0502	0.0466	0.0466	TRUE	0.1657
CNAG_04274	77	87	168	322	217	329	86	70	108	521	309	249	223.88	88	360	4.062	2.022	6.501	8.00357e-11	1.19218e-09	0.092	0.0467	0.0632	0.0632	TRUE	0.5234
CNAG_01455	1679	2113	3325	8317	4269	4853	1876	1700	2137	13467	6073	3676	4821.46	1904	7739	4.062	2.022	5.535	3.1171e-08	2.91383e-07	0.2237	0.039	0.0959	0.0959	TRUE	0.4076
CNAG_01193	22	32	32	104	48	71	25	26	21	168	68	54	60.23	24	97	4.058	2.021	4.739	2.15011e-06	1.2912e-05	0.1869	0.0684	0.1066	0.1066	TRUE	1.7246
CNAG_03817	54	89	154	213	220	379	60	72	99	345	313	287	195.97	77	315	4.045	2.016	7.867	3.64046e-15	1.06147e-13	0.0243	0.0478	0.0399	0.0399	TRUE	0.6477
CNAG_00451	53	70	116	115	209	378	59	56	75	186	297	286	159.99	63	256	4.045	2.016	7.334	2.2352e-13	4.98335e-12	0.0372	0.0499	0.0454	0.0454	TRUE	0.5875
CNAG_05367	170	254	391	864	583	512	190	204	251	1399	829	388	543.63	215	872	4.04	2.014	5.533	3.14628e-08	2.93671e-07	0.195	0.042	0.0928	0.0928	TRUE	0.1019
CNAG_05104	30	29	32	99	58	89	34	23	21	160	83	67	64.61	26	103	4.015	2.006	5.183	2.18186e-07	1.67979e-06	0.1256	0.0664	0.0852	0.0852	TRUE	1.0085
CNAG_00299	175	288	323	574	563	1083	196	232	208	929	801	820	530.91	212	850	4.011	2.004	10.041	1.0058e-23	8.01363e-22	0.004	0.0421	0.026	0.026	TRUE	0.0768
CNAG_05377	16	21	32	48	56	88	18	17	21	78	80	67	46.56	19	75	4.004	2.001	5.901	3.62319e-09	4.05656e-08	0	0.0771	0.0521	0.0521	TRUE	0.0966
CNAG_07874	48	45	59	97	118	236	54	36	38	157	168	179	105.24	43	168	4.001	2	7.322	2.43458e-13	5.3639e-12	0.0019	0.0557	0.0401	0.0401	TRUE	0.3486
CNAG_05401	106	140	175	228	338	682	118	113	112	369	481	517	285.02	114	456	3.992	1.997	8.763	1.89651e-18	8.2246e-17	0.0139	0.045	0.0324	0.0324	TRUE	0.3027
CNAG_04280	13	20	22	48	25	86	15	16	14	78	36	65	37.2	15	60	3.99	1.997	4.943	7.67685e-07	5.1169e-06	0.0599	0.0868	0.0791	0.0791	TRUE	0.2484
CNAG_03292	26	18	27	48	62	94	29	14	17	78	88	71	49.67	20	79	3.975	1.991	5.612	1.99849e-08	1.95344e-07	0.0177	0.0747	0.0617	0.0617	TRUE	0.6622
CNAG_03361	71	136	151	337	237	343	79	109	97	546	337	260	238.07	95	381	3.97	1.989	6.623	3.5194e-11	5.70094e-10	0.0816	0.0462	0.0589	0.0589	TRUE	0.3252
CNAG_00532	160	184	239	440	416	790	179	148	154	712	592	598	397.17	160	634	3.966	1.988	9.432	4.02034e-21	2.45959e-19	0.0069	0.0432	0.0284	0.0284	TRUE	0.1319
CNAG_06706	34	50	71	142	110	147	38	40	46	230	156	111	103.6	41	166	3.966	1.988	6.21	5.30639e-10	7.06008e-09	0.067	0.056	0.0599	0.0599	TRUE	0.144
CNAG_01856	46	87	62	171	147	200	51	70	40	277	209	151	133.12	54	212	3.94	1.978	6.296	3.04677e-10	4.11765e-09	0.0762	0.0521	0.0603	0.0603	TRUE	0.0918
CNAG_06385	58	85	145	208	237	299	65	68	93	337	337	226	187.8	75	300	3.935	1.976	7.296	2.97086e-13	6.42155e-12	0.04	0.0482	0.0452	0.0452	TRUE	0.5545
CNAG_05897	30	41	58	58	97	229	34	33	37	94	138	173	84.86	35	135	3.933	1.975	6.3	2.98295e-10	4.06345e-09	0.0434	0.0598	0.0542	0.0542	TRUE	0.0941
CNAG_02889	17	13	19	54	30	44	19	10	12	87	43	33	34.18	14	54	3.923	1.972	4.301	1.70246e-05	8.13479e-05	0.1517	0.0911	0.1091	0.1091	TRUE	0.8879
CNAG_07869	10	20	15	44	31	42	11	16	10	71	44	32	30.68	12	49	3.922	1.972	4.414	1.01521e-05	5.19507e-05	0.0963	0.097	0.0968	0.0968	TRUE	0.2331
CNAG_07643	11	23	16	65	29	23	12	19	10	105	41	17	34.17	14	54	3.918	1.97	3.534	0.000408623	0.00136105	0.3862	0.0911	0.1813	0.1813	TRUE	0.3291
CNAG_05736	44	46	47	169	84	84	49	37	30	274	119	64	95.52	39	152	3.916	1.969	4.462	8.12479e-06	4.25009e-05	0.2724	0.0574	0.1252	0.1252	TRUE	0.3434
CNAG_05371	62	132	103	193	230	404	69	106	66	313	327	306	197.9	80	315	3.908	1.966	7.703	1.32693e-14	3.55162e-13	0.0237	0.0477	0.0397	0.0397	TRUE	0.7711
CNAG_00321	14	23	27	44	46	87	16	19	17	71	65	66	42.35	17	67	3.906	1.966	5.683	1.32589e-08	1.34194e-07	0	0.081	0.0529	0.0529	TRUE	0.0237
CNAG_01681	252	256	332	680	546	1123	282	206	213	1101	777	851	571.55	234	910	3.9	1.963	8.425	3.59357e-17	1.26273e-15	0.0293	0.0418	0.0366	0.0366	TRUE	0.394
CNAG_01680	68	56	85	200	133	222	76	45	55	324	189	168	142.81	59	227	3.885	1.958	6.11	9.95355e-10	1.24456e-08	0.0896	0.0512	0.0639	0.0639	TRUE	1.4318
CNAG_05024	30	61	64	101	101	230	34	49	41	164	144	174	100.86	41	161	3.873	1.953	7.125	1.03793e-12	2.09791e-11	0	0.0564	0.0402	0.0402	TRUE	0.2148
CNAG_02872	6	15	10	23	26	33	7	12	6	37	37	25	20.74	8	33	3.872	1.953	4.026	5.67651e-05	0.000237167	0	0.125	0.1012	0.1012	TRUE	0.5383
CNAG_02839	184	196	260	476	430	878	206	158	167	771	612	665	429.64	177	683	3.87	1.952	8.987	2.54811e-19	1.23827e-17	0.012	0.0428	0.0307	0.0307	TRUE	0.2062
CNAG_00821	1264	1811	2987	6488	3040	4843	1412	1457	1920	10505	4325	3668	3881.24	1596	6166	3.861	1.949	5.637	1.73206e-08	1.7225e-07	0.202	0.0391	0.0858	0.0858	TRUE	3.1826
CNAG_00195	95	130	173	419	218	342	106	105	111	678	310	259	261.59	107	416	3.859	1.948	5.789	7.06342e-09	7.48045e-08	0.1341	0.0455	0.0761	0.0761	TRUE	1.9164
CNAG_05644	361	478	622	1282	1060	1306	403	385	400	2076	1508	989	960.11	396	1524	3.845	1.943	7.237	4.59356e-13	9.68463e-12	0.0664	0.0405	0.0505	0.0505	TRUE	0.0825
CNAG_04395	101	128	135	268	253	481	113	103	87	434	360	364	243.46	101	386	3.84	1.941	8.507	1.78194e-17	6.6358e-16	0.0082	0.046	0.0317	0.0317	TRUE	0.1651
CNAG_02253	5	7	6	20	10	16	6	6	4	32	14	12	12.3	5	19	3.839	1.941	3.086	0.00203071	0.00553038	0	0.1842	0.1685	0.1685	TRUE	1.2622
CNAG_03720	214	370	459	1155	598	630	239	298	295	1870	851	477	671.65	277	1066	3.836	1.94	5.1	3.39146e-07	2.50682e-06	0.2325	0.0413	0.1021	0.1021	TRUE	0.3385
CNAG_04446	12	12	10	29	24	38	13	10	6	47	34	29	23.23	10	37	3.791	1.922	4.118	3.82514e-05	0.000167797	0	0.1158	0.0962	0.0962	TRUE	0.3797
CNAG_06322	257	263	290	726	579	781	287	212	186	1176	824	592	545.98	228	864	3.784	1.92	6.726	1.74349e-11	2.92804e-10	0.0853	0.042	0.0561	0.0561	TRUE	0.1327
CNAG_04691	15	18	18	40	38	56	17	14	12	65	54	42	34.01	14	54	3.776	1.917	4.885	1.03231e-06	6.64793e-06	0	0.0913	0.0696	0.0696	TRUE	0.0999
CNAG_00306	862	763	1003	1524	2400	3295	963	614	645	2468	3414	2496	1766.52	741	2793	3.775	1.916	7.792	6.58134e-15	1.87118e-13	0.0514	0.0397	0.0428	0.0428	TRUE	0.8105
CNAG_07626	291	173	269	524	574	955	325	139	173	848	817	723	504.26	212	796	3.764	1.912	6.427	1.30084e-10	1.86472e-09	0.0966	0.0422	0.061	0.061	TRUE	2.3064
CNAG_06847	624	1045	1633	3427	1779	2199	697	841	1050	5549	2531	1666	2055.49	863	3249	3.763	1.912	5.295	1.19309e-07	9.7671e-07	0.217	0.0395	0.0933	0.0933	TRUE	0.5205
CNAG_05379	259	217	401	672	648	927	289	175	258	1088	922	702	572.29	241	904	3.757	1.91	7.344	2.08048e-13	4.65865e-12	0.0536	0.0418	0.0463	0.0463	TRUE	0.1621
CNAG_03044	55	50	120	160	168	236	61	40	77	259	239	179	142.6	59	226	3.756	1.909	6.436	1.22882e-10	1.76517e-09	0.0583	0.0512	0.0536	0.0536	TRUE	0.7666
CNAG_07574	58	56	73	192	139	108	65	45	47	311	198	82	124.53	52	197	3.754	1.909	4.744	2.09777e-06	1.2642e-05	0.2142	0.0531	0.1053	0.1053	TRUE	0.079
CNAG_01171	37	62	42	131	86	141	41	50	27	212	122	107	93.25	39	147	3.727	1.898	5.438	5.37861e-08	4.75538e-07	0.1037	0.0579	0.0727	0.0727	TRUE	1.2715
CNAG_00259	87	141	155	226	282	510	97	113	100	366	401	386	243.94	103	384	3.715	1.893	8.796	1.41571e-18	6.34015e-17	0	0.046	0.0277	0.0277	TRUE	0.0738
CNAG_06209	9	14	6	19	24	35	10	11	4	31	34	27	19.43	8	31	3.715	1.893	3.743	0.000181746	0.000667019	0.0404	0.1308	0.1128	0.1128	TRUE	1.1139
CNAG_04147	116	147	138	326	278	428	130	118	89	528	395	324	264.01	112	416	3.711	1.892	7.135	9.64484e-13	1.96647e-11	0.0452	0.0455	0.0453	0.0453	TRUE	0.1821
CNAG_02588	28	37	46	90	64	133	31	30	30	146	91	101	71.35	30	113	3.709	1.891	6.068	1.29818e-09	1.58797e-08	0.0238	0.0638	0.0505	0.0505	TRUE	0.5711
CNAG_02025	96	155	159	350	283	357	107	125	102	567	403	270	262.31	111	413	3.694	1.885	6.527	6.6903e-11	1.00752e-09	0.0706	0.0455	0.0548	0.0548	TRUE	0.1
CNAG_00501	10	23	20	34	43	57	11	19	13	55	61	43	33.66	14	53	3.685	1.882	4.78	1.75069e-06	1.08657e-05	0	0.0919	0.0707	0.0707	TRUE	0.3519
CNAG_07544	24	45	35	70	79	118	27	36	22	113	112	89	66.77	28	105	3.674	1.877	5.94	2.85423e-09	3.2487e-08	0.0181	0.0655	0.0513	0.0513	TRUE	0.4253
CNAG_02190	99	126	116	310	225	305	111	101	75	502	320	231	223.27	96	351	3.673	1.877	6.06	1.36049e-09	1.65873e-08	0.0924	0.0467	0.0629	0.0629	TRUE	0.2134
CNAG_07774	59	82	64	71	173	351	66	66	41	115	246	266	133.33	58	209	3.664	1.874	5.47	4.49214e-08	4.03409e-07	0.1197	0.0521	0.0741	0.0741	TRUE	1.5451
CNAG_06831	30	40	40	105	70	88	34	32	26	170	100	67	71.28	31	112	3.654	1.869	5.023	5.07507e-07	3.5593e-06	0.1131	0.0638	0.0802	0.0802	TRUE	0.2303
CNAG_02191	156	192	212	437	390	574	174	155	136	708	555	435	360.37	155	566	3.649	1.867	7.542	4.62636e-14	1.16116e-12	0.0351	0.0436	0.0403	0.0403	TRUE	0.104
CNAG_06589	201	239	371	840	450	520	225	192	238	1360	640	394	508.25	218	798	3.645	1.866	5.136	2.80689e-07	2.10886e-06	0.1994	0.0422	0.0924	0.0924	TRUE	0.3886
CNAG_05534	345	425	617	922	1020	1527	385	342	397	1493	1451	1157	870.75	375	1367	3.644	1.866	9.197	3.68574e-20	2.02038e-18	0.012	0.0407	0.0281	0.0281	TRUE	0.222
CNAG_02875	140	164	180	403	305	508	156	132	116	653	434	385	312.54	135	491	3.643	1.865	7.06	1.6609e-12	3.25157e-11	0.0467	0.0444	0.0458	0.0458	TRUE	0.807
CNAG_00707	187	307	471	759	627	848	209	247	303	1229	892	642	586.98	253	921	3.628	1.859	6.813	9.55678e-12	1.66201e-10	0.0647	0.0417	0.0513	0.0513	TRUE	0.1136
CNAG_04313	109	118	162	206	252	611	122	95	104	334	358	463	245.94	107	385	3.624	1.858	7.76	8.49549e-15	2.3857e-13	0.0197	0.046	0.0357	0.0357	TRUE	0.3747
CNAG_07707	18	19	26	33	47	87	20	15	17	53	67	66	39.72	17	62	3.623	1.857	5.203	1.95884e-07	1.53219e-06	0	0.0838	0.0576	0.0576	TRUE	0.1003
CNAG_00304	55	64	124	232	120	206	61	52	80	376	171	156	149.17	64	234	3.615	1.854	5.243	1.57588e-07	1.2644e-06	0.1406	0.0507	0.0808	0.0808	TRUE	2.903
CNAG_00476	3	7	5	13	12	10	3	6	3	21	17	8	9.65	4	15	3.61	1.852	2.695	0.00703931	0.0162293	0	0.2242	0.1963	0.1963	TRUE	0.3868
CNAG_05016	6	15	25	31	30	50	7	12	16	50	43	38	27.6	12	44	3.6	1.848	4.303	1.68729e-05	8.07353e-05	0.0136	0.1036	0.0839	0.0839	TRUE	0.5772
CNAG_04228	147	203	242	437	434	552	164	163	156	708	617	418	371.03	161	581	3.598	1.847	7.47	7.99131e-14	1.90789e-12	0.0356	0.0435	0.0403	0.0403	TRUE	0.2537
CNAG_00789	50	66	68	108	131	243	56	53	44	175	186	184	116.33	51	182	3.598	1.847	7.273	3.50502e-13	7.53488e-12	0	0.0541	0.0347	0.0347	TRUE	0.1535
CNAG_07567	36	67	73	116	111	214	40	54	47	188	158	162	108.15	47	169	3.573	1.837	6.978	3.00332e-12	5.60729e-11	0	0.0552	0.0374	0.0374	TRUE	0.1339
CNAG_03630	15	12	20	29	37	52	17	10	13	47	53	39	29.71	13	46	3.565	1.834	4.507	6.58273e-06	3.50737e-05	0	0.0989	0.0735	0.0735	TRUE	0.2367
CNAG_08026	214	298	321	781	527	560	239	240	206	1265	750	424	520.61	228	813	3.553	1.829	5.502	3.74616e-08	3.43624e-07	0.1429	0.0421	0.077	0.077	TRUE	0.1455
CNAG_04011	3806	4723	8018	14971	9796	11498	4252	3801	5153	24241	13935	8709	10015.2	4402	15628	3.55	1.828	5.722	1.05e-08	1.08352e-07	0.1399	0.0389	0.0734	0.0734	TRUE	0.205
CNAG_00773	117	158	192	315	298	554	131	127	123	510	424	420	289.14	127	451	3.548	1.827	8.566	1.07485e-17	4.16095e-16	0	0.0449	0.0281	0.0281	TRUE	0.1433
CNAG_02058	220	274	387	797	528	661	246	220	249	1291	751	501	542.88	238	848	3.548	1.827	5.885	3.99062e-09	4.4174e-08	0.1115	0.042	0.0669	0.0669	TRUE	0.2362
CNAG_05202	173	305	401	677	544	801	193	245	258	1096	774	607	528.87	232	826	3.542	1.825	6.978	2.98456e-12	5.58749e-11	0.0521	0.0421	0.0467	0.0467	TRUE	0.1973
CNAG_00814	66	146	149	199	271	414	74	117	96	322	386	314	218.05	96	341	3.537	1.823	7.334	2.24004e-13	4.98335e-12	0.0228	0.0469	0.0383	0.0383	TRUE	0.3893
CNAG_01300	2164	3193	5114	8724	6612	7480	2418	2570	3287	14126	9406	5665	6245.22	2758	9732	3.528	1.819	6.038	1.5634e-09	1.88598e-08	0.1087	0.039	0.0652	0.0652	TRUE	0.1045
CNAG_00357	120	195	273	447	377	519	134	157	175	724	536	393	353.27	155	551	3.524	1.817	6.82	9.12055e-12	1.59424e-10	0.0531	0.0437	0.0473	0.0473	TRUE	0.1099
CNAG_00454	94	124	197	331	276	312	105	100	127	536	393	236	249.39	111	388	3.493	1.804	5.956	2.58842e-09	2.97083e-08	0.0868	0.0459	0.0607	0.0607	TRUE	0.0879
CNAG_07026	22	32	53	107	62	51	25	26	34	173	88	39	64.08	28	100	3.489	1.803	3.964	7.37799e-05	0.000297551	0.2597	0.0666	0.1277	0.1277	TRUE	0.1665
CNAG_04978	27	43	34	76	71	103	30	35	22	123	101	78	64.78	29	101	3.481	1.799	5.46	4.76864e-08	4.26007e-07	0.0382	0.0663	0.0574	0.0574	TRUE	0.103
CNAG_03159	110	169	222	339	334	501	123	136	143	549	475	379	300.85	134	468	3.476	1.798	7.782	7.15148e-15	2.02487e-13	0.0184	0.0446	0.0339	0.0339	TRUE	0.1143
CNAG_07900	40	64	74	98	126	215	45	52	48	159	179	163	107.42	48	167	3.474	1.797	7.032	2.03127e-12	3.92063e-11	0	0.0553	0.0346	0.0346	TRUE	0.0405
CNAG_05331	10	10	8	22	21	24	11	8	5	36	30	18	18.01	8	28	3.47	1.795	3.438	0.000586217	0.00185446	0.0718	0.1381	0.1208	0.1208	TRUE	0.2925
CNAG_07952	39	36	61	113	79	123	44	29	39	183	112	93	83.38	37	129	3.458	1.79	5.346	8.99396e-08	7.58948e-07	0.0735	0.0602	0.0646	0.0646	TRUE	0.5802
CNAG_06079	456	602	1047	1522	1248	2022	509	484	673	2464	1775	1531	1239.68	555	1923	3.457	1.789	7.302	2.83295e-13	6.16233e-12	0.0469	0.0401	0.0422	0.0422	TRUE	0.3746
CNAG_02599	24	17	23	50	41	65	27	14	15	81	58	49	40.63	19	63	3.457	1.789	4.571	4.85214e-06	2.6812e-05	0.0618	0.0827	0.0771	0.0771	TRUE	0.5177
CNAG_01801	4	4	5	9	8	15	4	3	3	15	11	11	8.04	3	12	3.457	1.79	2.579	0.00989506	0.0218431	0	0.2615	0.1808	0.1808	TRUE	0.0589
CNAG_00394	285	389	413	1065	614	665	318	313	265	1724	873	504	666.41	299	1034	3.454	1.788	5.026	5.01216e-07	3.52239e-06	0.1848	0.0414	0.0892	0.0892	TRUE	0.2666
CNAG_00786	93	135	182	314	267	337	104	109	117	508	380	255	245.5	110	381	3.449	1.786	6.397	1.5832e-10	2.23672e-09	0.0584	0.046	0.0507	0.0507	TRUE	0.0807
CNAG_01546	21	44	49	67	93	101	23	35	31	108	132	76	67.94	30	105	3.449	1.786	5.409	6.32047e-08	5.49592e-07	0.0459	0.065	0.0588	0.0588	TRUE	0.1297
CNAG_06915	27	24	31	61	60	72	30	19	20	99	85	55	51.34	23	80	3.446	1.785	4.908	9.20744e-07	6.01998e-06	0.0589	0.0736	0.069	0.069	TRUE	0.3157
CNAG_07526	7	11	8	25	15	19	8	9	5	40	21	14	16.34	7	25	3.44	1.782	3.162	0.00156835	0.00439162	0.1395	0.1483	0.1457	0.1457	TRUE	0.3551
CNAG_04367	27	41	27	49	57	146	30	33	17	79	81	111	58.59	27	90	3.439	1.782	5.151	2.59634e-07	1.96359e-06	0.0498	0.0692	0.0636	0.0636	TRUE	0.8211
CNAG_01290	76	124	135	232	222	325	85	100	87	376	316	246	201.51	91	313	3.435	1.78	7.123	1.05381e-12	2.12373e-11	0.0239	0.0476	0.0383	0.0383	TRUE	0.0996
CNAG_00655	2886	4090	6939	10779	8751	10162	3224	3291	4460	17453	12449	7697	8095.73	3658	12533	3.425	1.776	6.147	7.87717e-10	1.01076e-08	0.0935	0.0389	0.06	0.06	TRUE	0.0823
CNAG_00366	9	12	10	22	23	28	10	10	6	36	33	21	19.28	9	30	3.421	1.775	3.622	0.000292894	0.00101874	0	0.1315	0.1033	0.1033	TRUE	0.5554
CNAG_02427	121	166	264	489	290	399	135	134	170	792	413	302	324.16	146	502	3.42	1.774	5.4	6.6765e-08	5.76164e-07	0.1339	0.0442	0.0736	0.0736	TRUE	0.5272
CNAG_00597	90	80	78	171	156	301	101	64	50	277	222	228	156.97	72	242	3.417	1.773	6.123	9.19637e-10	1.16261e-08	0.0555	0.0501	0.0518	0.0518	TRUE	1.0611
CNAG_00452	42	38	43	85	78	140	47	31	28	138	111	106	76.63	35	118	3.416	1.772	5.734	9.82297e-09	1.01849e-07	0.0248	0.062	0.0514	0.0514	TRUE	0.5595
CNAG_04154	8	16	19	43	24	22	9	13	12	70	34	17	25.74	11	40	3.415	1.772	3.361	0.000776993	0.0023662	0.2369	0.1082	0.1477	0.1477	TRUE	0.2187
CNAG_03531	289	341	425	638	726	1192	323	274	273	1033	1033	903	639.85	290	990	3.414	1.771	9.001	2.23855e-19	1.10349e-17	0.0054	0.0415	0.0258	0.0258	TRUE	0.1058
CNAG_03231	34	59	65	129	101	115	38	47	42	209	144	87	94.48	42	147	3.411	1.77	5.173	2.30326e-07	1.76138e-06	0.094	0.0576	0.0701	0.0701	TRUE	0.0933
CNAG_07889	96	147	152	304	231	373	107	118	98	492	329	283	237.77	108	368	3.402	1.766	6.621	3.56197e-11	5.74884e-10	0.0447	0.0462	0.0456	0.0456	TRUE	0.5546
CNAG_07927	99	89	148	296	208	223	111	72	95	479	296	169	203.57	93	315	3.394	1.763	5.051	4.39954e-07	3.14345e-06	0.1473	0.0475	0.0812	0.0812	TRUE	0.1296
CNAG_04901	49	66	88	119	139	223	55	53	57	193	198	169	120.62	55	187	3.388	1.761	7.091	1.33043e-12	2.65003e-11	0	0.0535	0.0334	0.0334	TRUE	0.0813
CNAG_04870	8	17	14	22	34	33	9	14	9	36	48	25	23.43	11	36	3.385	1.759	3.794	0.000148298	0.000554357	0	0.1151	0.0981	0.0981	TRUE	0.1067
CNAG_01359	861	863	1442	3067	1568	2037	962	694	927	4966	2231	1543	1887.12	861	2913	3.382	1.758	4.954	7.28249e-07	4.89856e-06	0.2063	0.0396	0.09	0.09	TRUE	0.6874
CNAG_06003	10	14	9	19	26	34	11	11	6	31	37	26	20.29	9	31	3.36	1.748	3.649	0.000262912	0.000923358	0	0.1269	0.1001	0.1001	TRUE	0.4513
CNAG_05168	11	24	28	54	38	40	12	19	18	87	54	30	36.9	16	57	3.356	1.747	3.952	7.76027e-05	0.000310946	0.1435	0.0872	0.1046	0.1046	TRUE	0.1246
CNAG_02347	56	66	91	160	111	223	63	53	58	259	158	169	126.67	58	195	3.354	1.746	6.206	5.42843e-10	7.18062e-09	0.0352	0.0528	0.0465	0.0465	TRUE	0.8041
CNAG_05762	2486	5122	7880	11710	9373	10310	2777	4122	5065	18961	13333	7809	8677.86	3988	13368	3.351	1.745	5.486	4.12235e-08	3.74124e-07	0.1283	0.0389	0.0727	0.0727	TRUE	0.0794
CNAG_04777	153	168	185	381	305	487	171	135	119	617	434	369	307.45	142	473	3.344	1.741	6.583	4.61754e-11	7.17447e-10	0.0477	0.0445	0.0461	0.0461	TRUE	0.3764
CNAG_00568	134	120	202	397	255	335	150	97	130	643	363	254	272.57	126	420	3.341	1.74	5.254	1.48552e-07	1.19609e-06	0.1295	0.0452	0.0742	0.0742	TRUE	0.3243
CNAG_01538	13	16	13	21	19	71	15	13	8	34	27	54	25.09	12	38	3.339	1.739	3.796	0.00014724	0.000551002	0.0746	0.11	0.0997	0.0997	TRUE	0.4787
CNAG_01040	27	56	57	92	78	154	30	45	37	149	111	117	81.41	37	126	3.331	1.736	5.903	3.57057e-09	4.01074e-08	0.0127	0.0607	0.0461	0.0461	TRUE	0.2524
CNAG_01220	61	81	115	148	161	295	68	65	74	240	229	223	149.89	69	231	3.329	1.735	7.439	1.01768e-13	2.40454e-12	0	0.0506	0.0304	0.0304	TRUE	0.0406
CNAG_03922	97	133	163	176	270	518	108	107	105	285	384	392	230.26	107	354	3.327	1.734	7.474	7.80408e-14	1.87627e-12	0.0126	0.0465	0.0331	0.0331	TRUE	0.3086
CNAG_05455	1080	1204	2141	3833	2495	2728	1207	969	1376	6206	3549	2066	2562.24	1184	3940	3.327	1.734	5.195	2.04367e-07	1.58587e-06	0.1558	0.0394	0.0798	0.0798	TRUE	0.1815
CNAG_06349	11	19	31	43	38	52	12	15	20	70	54	39	35.1	16	54	3.322	1.732	4.352	1.35e-05	6.65961e-05	0.0455	0.0897	0.0766	0.0766	TRUE	0.0931
CNAG_02052	9	6	5	18	11	18	10	5	3	29	16	14	12.75	6	20	3.321	1.732	2.805	0.00503597	0.0121845	0.1395	0.1791	0.1695	0.1695	TRUE	0.7199
CNAG_04348	91	107	137	187	189	447	102	86	88	303	269	339	197.67	92	304	3.319	1.731	7.506	6.08719e-14	1.47906e-12	0.0068	0.0477	0.0317	0.0317	TRUE	0.0917
CNAG_00771	2405	2469	5419	8280	5028	8493	2687	1987	3483	13407	7152	6433	5858.16	2719	8997	3.308	1.726	5.638	1.72371e-08	1.71669e-07	0.1284	0.039	0.0673	0.0673	TRUE	2.2413
CNAG_05597	105	92	166	183	247	440	117	74	107	296	351	333	213.16	99	327	3.304	1.724	6.961	3.3735e-12	6.23052e-11	0.0196	0.0471	0.038	0.038	TRUE	0.5061
CNAG_07523	98	123	130	291	190	297	109	99	84	471	270	225	209.74	97	322	3.304	1.724	5.692	1.25283e-08	1.27554e-07	0.0817	0.0472	0.0598	0.0598	TRUE	0.8361
CNAG_05345	6	9	5	14	9	26	7	7	3	23	13	20	12.05	6	19	3.303	1.724	2.885	0.00391735	0.00981056	0	0.1872	0.1491	0.1491	TRUE	0.5531
CNAG_04160	14	16	15	28	25	56	16	13	10	45	36	42	26.91	13	41	3.3	1.722	4.15	3.32888e-05	0.000148596	0	0.1052	0.0757	0.0757	TRUE	0.2665
CNAG_00819	1903	2004	3737	7282	3215	5097	2126	1613	2402	11791	4573	3860	4394.28	2047	6741	3.293	1.719	4.769	1.853e-06	1.13668e-05	0.2304	0.0391	0.0934	0.0934	TRUE	3.9162
CNAG_07980	90	84	105	264	164	154	101	68	67	427	233	117	168.84	79	259	3.293	1.719	4.387	1.15166e-05	5.77261e-05	0.2145	0.0493	0.1028	0.1028	TRUE	0.1632
CNAG_07791	4	5	4	6	14	9	4	4	3	10	20	7	7.92	4	12	3.291	1.718	2.324	0.0201173	0.0401995	0	0.2648	0.2266	0.2266	TRUE	0.5902
CNAG_01992	14	16	16	24	32	54	16	13	10	39	46	41	27.35	13	42	3.288	1.717	4.207	2.58908e-05	0.000118824	0	0.1041	0.0725	0.0725	TRUE	0.1907
CNAG_07758	168	187	281	481	372	530	188	150	181	779	529	401	371.37	173	570	3.287	1.717	6.301	2.96284e-10	4.0441e-09	0.0605	0.0435	0.0499	0.0499	TRUE	0.2086
CNAG_04993	48	103	133	129	197	325	54	83	85	209	280	246	159.55	74	245	3.286	1.716	6.462	1.03198e-10	1.49812e-09	0.0272	0.0499	0.0426	0.0426	TRUE	0.2574
CNAG_03038	283	394	437	1001	524	846	316	317	281	1621	745	641	653.52	305	1002	3.285	1.716	5.348	8.87077e-08	7.51329e-07	0.1291	0.0414	0.0722	0.0722	TRUE	2.7225
CNAG_01140	84	96	136	148	169	476	94	77	87	240	240	361	183.18	86	280	3.276	1.712	6.563	5.29058e-11	8.07373e-10	0.0313	0.0485	0.0419	0.0419	TRUE	0.7422
CNAG_03339	64	72	80	171	108	213	72	58	51	277	154	161	128.78	60	197	3.275	1.712	5.644	1.65966e-08	1.66257e-07	0.0626	0.0526	0.056	0.056	TRUE	1.2401
CNAG_02333	28	40	48	68	77	119	31	32	31	110	110	90	67.35	31	103	3.265	1.707	5.809	6.28389e-09	6.73822e-08	0	0.0653	0.0429	0.0429	TRUE	0.1415
CNAG_02043	190	200	250	524	379	470	212	161	161	848	539	356	379.58	178	581	3.263	1.706	5.552	2.83178e-08	2.65435e-07	0.1002	0.0434	0.0646	0.0646	TRUE	0.167
CNAG_02508	17	27	53	46	61	114	19	22	34	74	87	86	53.73	25	82	3.257	1.704	5.06	4.19852e-07	3.02505e-06	0.0163	0.072	0.0577	0.0577	TRUE	0.801
CNAG_02821	28	45	49	126	46	75	31	36	31	204	65	57	70.88	33	109	3.257	1.703	3.855	0.00011577	0.000444152	0.2474	0.0639	0.122	0.122	TRUE	5.2232
CNAG_00941	382	461	542	1361	708	690	427	371	348	2204	1007	523	813.27	382	1245	3.254	1.702	4.396	1.10258e-05	5.56325e-05	0.2448	0.0409	0.1065	0.1065	TRUE	0.3079
CNAG_01945	146	76	162	260	269	343	163	61	104	421	383	260	231.97	109	355	3.249	1.7	5.09	3.57914e-07	2.61732e-06	0.1337	0.0464	0.0747	0.0747	TRUE	1.1603
CNAG_05605	50	74	79	102	112	278	56	60	51	165	159	211	116.87	56	178	3.244	1.698	6.496	8.24741e-11	1.22055e-09	0	0.054	0.0381	0.0381	TRUE	0.2916
CNAG_04829	39	72	77	127	112	172	44	58	49	206	159	130	107.71	50	165	3.244	1.698	5.97	2.37354e-09	2.75653e-08	0.0292	0.0553	0.0461	0.0461	TRUE	0.1507
CNAG_06292	30	61	75	106	106	144	34	49	48	172	151	109	93.72	44	144	3.242	1.697	5.675	1.3873e-08	1.40204e-07	0.0359	0.0578	0.0505	0.0505	TRUE	0.2462
CNAG_02321	10	26	19	54	22	37	11	21	12	87	31	28	31.84	15	49	3.235	1.694	3.404	0.00066399	0.00205309	0.2365	0.0949	0.1371	0.1371	TRUE	3.1347
CNAG_00672	3969	4056	9253	14271	7558	13461	4434	3264	5947	23108	10752	10195	9616.69	4548	14685	3.228	1.691	5.154	2.55417e-07	1.93597e-06	0.1671	0.0389	0.0774	0.0774	TRUE	3.0754
CNAG_05619	100	134	158	186	251	493	112	108	102	301	357	373	225.46	107	344	3.226	1.69	7.627	2.40776e-14	6.27299e-13	0	0.0466	0.0296	0.0296	TRUE	0.1257
CNAG_02663	275	281	469	671	617	965	307	226	301	1086	878	731	588.32	278	898	3.225	1.689	7.171	7.44193e-13	1.54055e-11	0.0318	0.0417	0.0378	0.0378	TRUE	0.1291
CNAG_01325	88	126	172	292	228	277	98	101	111	473	324	210	219.54	103	336	3.224	1.689	5.628	1.82242e-08	1.80712e-07	0.08	0.0468	0.0589	0.0589	TRUE	0.113
CNAG_00538	194	426	520	1017	558	580	217	343	334	1647	794	439	628.93	298	960	3.213	1.684	4.399	1.0865e-05	5.49829e-05	0.2337	0.0415	0.1035	0.1035	TRUE	0.2964
CNAG_04072	97	135	128	262	169	390	108	109	82	424	240	295	209.88	100	320	3.211	1.683	6.135	8.51212e-10	1.0821e-08	0.0494	0.0472	0.048	0.048	TRUE	0.2768
CNAG_04297	140	171	238	407	315	438	156	138	153	659	448	332	314.31	149	480	3.208	1.682	6.122	9.21928e-10	1.16336e-08	0.0598	0.0444	0.0502	0.0502	TRUE	0.1873
CNAG_05473	34	40	37	61	59	146	38	32	24	99	84	111	64.54	31	98	3.182	1.67	5.314	1.07055e-07	8.88068e-07	0.0158	0.0664	0.0512	0.0512	TRUE	0.3202
CNAG_01279	160	228	306	594	342	439	179	183	197	962	487	333	389.96	186	594	3.175	1.667	4.968	6.74962e-07	4.58358e-06	0.1486	0.0433	0.0778	0.0778	TRUE	0.4534
CNAG_06833	7	9	6	17	15	15	8	7	4	28	21	11	13.19	6	20	3.171	1.665	2.799	0.00513343	0.012394	0	0.1744	0.1556	0.1556	TRUE	0.2027
CNAG_01564	55	110	115	115	141	423	61	89	74	186	201	320	155.18	75	236	3.169	1.664	5.731	1.00118e-08	1.03627e-07	0.0566	0.0502	0.0525	0.0525	TRUE	1.1454
CNAG_05220	52	76	86	158	118	175	58	61	55	256	168	133	121.8	58	186	3.164	1.662	5.559	2.70711e-08	2.55905e-07	0.0543	0.0534	0.0537	0.0537	TRUE	0.3124
CNAG_03087	5	4	6	9	7	19	6	3	4	15	10	14	8.6	4	13	3.161	1.66	2.478	0.0132221	0.0280141	0	0.2469	0.1759	0.1759	TRUE	0.1267
CNAG_00749	10	29	16	20	30	85	11	23	10	32	43	64	30.71	15	46	3.16	1.66	3.685	0.000229029	0.000817347	0.1266	0.097	0.1051	0.1051	TRUE	0.4828
CNAG_05844	142	187	310	467	342	488	159	150	199	756	487	370	353.44	169	538	3.157	1.658	5.799	6.667e-09	7.09352e-08	0.0741	0.0437	0.0552	0.0552	TRUE	0.2778
CNAG_06516	84	138	141	309	197	207	94	111	91	500	280	157	205.48	99	312	3.155	1.657	4.631	3.64664e-06	2.07144e-05	0.1619	0.0474	0.086	0.086	TRUE	0.1847
CNAG_02598	27	41	40	66	63	111	30	33	26	107	90	84	61.57	30	94	3.153	1.657	5.407	6.42008e-08	5.55594e-07	0	0.0678	0.0468	0.0468	TRUE	0.1282
CNAG_07462	6	5	6	9	13	16	7	4	4	15	18	12	9.96	5	15	3.153	1.657	2.618	0.00884586	0.0198143	0	0.2184	0.1592	0.1592	TRUE	0.19
CNAG_01489	193	205	317	567	403	465	216	165	204	918	573	352	404.65	195	614	3.148	1.654	5.212	1.86642e-07	1.47335e-06	0.1176	0.0431	0.0694	0.0694	TRUE	0.1504
CNAG_00867	13	27	17	24	36	74	15	22	11	39	51	56	32.22	16	49	3.143	1.652	4.078	4.54046e-05	0.000194688	0.0341	0.0943	0.0789	0.0789	TRUE	0.6412
CNAG_05655	92	138	165	265	234	326	103	111	106	429	333	247	221.46	107	336	3.136	1.649	6.336	2.36257e-10	3.27699e-09	0.0369	0.0468	0.043	0.043	TRUE	0.0928
CNAG_00166	75	132	103	148	181	398	84	106	66	240	257	301	175.8	85	266	3.134	1.648	6.36	2.01721e-10	2.82081e-09	0.027	0.0489	0.0411	0.0411	TRUE	0.4714
CNAG_02828	17	43	39	57	62	92	19	35	25	92	88	70	54.81	26	83	3.126	1.644	4.897	9.71638e-07	6.31657e-06	0.0228	0.0713	0.0579	0.0579	TRUE	0.5163
CNAG_07961	30	37	55	95	71	76	34	30	35	154	101	58	68.5	33	104	3.121	1.642	4.409	1.03637e-05	5.29149e-05	0.1131	0.0648	0.081	0.081	TRUE	0.1051
CNAG_05499	337	378	710	904	837	1183	377	304	456	1464	1191	896	781.25	379	1184	3.116	1.64	6.517	7.1842e-11	1.07716e-09	0.0463	0.041	0.044	0.044	TRUE	0.09
CNAG_03521	2	15	20	28	12	35	2	12	13	45	17	27	19.35	9	30	3.116	1.64	2.915	0.00355528	0.00901249	0.2887	0.1312	0.1624	0.1624	TRUE	0.3191
CNAG_07412	21	78	44	94	75	134	23	63	28	152	107	101	79.15	38	120	3.115	1.639	4.395	1.10728e-05	5.58282e-05	0.1398	0.0613	0.084	0.084	TRUE	2.5323
CNAG_00132	37	76	59	99	99	181	41	61	38	160	141	137	96.44	47	146	3.113	1.638	5.734	9.82514e-09	1.01849e-07	0.0184	0.0572	0.0455	0.0455	TRUE	0.6323
CNAG_07963	12	7	10	25	19	15	13	6	6	40	27	11	17.39	8	26	3.101	1.633	2.804	0.00505255	0.012216	0.2387	0.1416	0.1691	0.1691	TRUE	0.1168
CNAG_04773	10	21	22	48	22	34	11	17	14	78	31	26	29.5	14	45	3.1	1.632	3.386	0.000709181	0.00217419	0.1797	0.0994	0.1237	0.1237	TRUE	2.588
CNAG_05281	39	28	51	86	55	116	44	23	33	139	78	88	67.37	33	102	3.099	1.632	4.674	2.95264e-06	1.71308e-05	0.0771	0.0653	0.0688	0.0688	TRUE	0.8735
CNAG_01384	81	121	126	276	174	189	90	97	81	447	248	143	184.4	89	279	3.099	1.632	4.576	4.74471e-06	2.62395e-05	0.1556	0.0484	0.0846	0.0846	TRUE	0.2076
CNAG_00542	73	125	104	166	179	325	82	101	67	269	255	246	169.76	83	257	3.095	1.63	6.613	3.77375e-11	6.04152e-10	0.012	0.0492	0.0362	0.0362	TRUE	0.3561
CNAG_04474	13	32	21	51	32	54	15	26	13	83	46	41	37.13	18	57	3.094	1.629	3.86	0.000113527	0.000436278	0.1109	0.0869	0.0938	0.0938	TRUE	1.152
CNAG_01889	146	228	310	401	388	653	163	183	199	649	552	495	373.61	182	565	3.093	1.629	7.51	5.9144e-14	1.44219e-12	0.012	0.0435	0.0305	0.0305	TRUE	0.1704
CNAG_07436	21	30	36	46	52	93	23	24	23	74	74	70	48.27	23	73	3.089	1.627	5.07	3.98403e-07	2.88263e-06	0	0.0758	0.048	0.048	TRUE	0.0099
CNAG_07253	95	151	249	312	295	372	106	122	160	505	420	282	265.71	129	402	3.087	1.626	5.831	5.52202e-09	5.97739e-08	0.0612	0.0454	0.0512	0.0512	TRUE	0.1652
CNAG_05769	88	146	222	338	213	349	98	117	143	547	303	264	245.52	119	371	3.086	1.626	5.325	1.00956e-07	8.42568e-07	0.0943	0.046	0.0619	0.0619	TRUE	1.6407
CNAG_08014	19	44	44	96	44	65	21	35	28	155	63	49	58.7	28	89	3.086	1.626	3.772	0.000162223	0.000600515	0.2073	0.0692	0.112	0.112	TRUE	1.9404
CNAG_04155	742	927	1308	2681	1381	1516	829	746	841	4341	1965	1148	1644.92	805	2485	3.084	1.625	4.405	1.05778e-05	5.36482e-05	0.2237	0.0398	0.0972	0.0972	TRUE	0.4168
CNAG_07766	94	132	137	169	215	446	105	106	88	274	306	338	202.77	100	306	3.083	1.624	7.088	1.36474e-12	2.71049e-11	0.0066	0.0475	0.0316	0.0316	TRUE	0.1052
CNAG_04342	28	29	43	62	48	109	31	23	28	100	68	83	55.58	27	84	3.063	1.615	5.006	5.55994e-07	3.86376e-06	0	0.0709	0.0522	0.0522	TRUE	0.0991
CNAG_07864	132	134	201	399	175	376	147	108	129	646	249	285	260.72	128	393	3.063	1.615	4.716	2.39951e-06	1.41981e-05	0.146	0.0455	0.0795	0.0795	TRUE	3.492
CNAG_04785	129	193	334	540	304	363	144	155	215	874	432	275	349.31	171	527	3.062	1.614	4.458	8.27213e-06	4.31688e-05	0.1924	0.0438	0.0908	0.0908	TRUE	0.392
CNAG_02515	331	411	440	761	765	910	370	331	283	1232	1088	689	665.51	328	1003	3.059	1.613	6.291	3.15662e-10	4.2577e-09	0.0518	0.0414	0.0455	0.0455	TRUE	0.3932
CNAG_00779	1722	2675	5146	6211	5176	6797	1924	2153	3307	10057	7363	5148	4992.01	2461	7523	3.055	1.611	5.586	2.32251e-08	2.23196e-07	0.0984	0.039	0.0597	0.0597	TRUE	0.1104
CNAG_06957	20	13	32	55	36	33	22	10	21	89	51	25	36.44	18	55	3.051	1.609	3.342	0.0008312	0.00251009	0.2342	0.0878	0.1317	0.1317	TRUE	0.137
CNAG_03993	149	239	411	415	504	687	166	192	264	672	717	520	422.04	207	636	3.049	1.608	6.478	9.30724e-11	1.354e-09	0.038	0.0429	0.0414	0.0414	TRUE	0.6508
CNAG_00161	239	242	366	618	489	560	267	195	235	1001	696	424	469.57	232	707	3.037	1.603	5.321	1.03311e-07	8.6013e-07	0.0985	0.0425	0.0627	0.0627	TRUE	0.0952
CNAG_04692	276	303	518	679	605	964	308	244	333	1099	861	730	595.89	295	897	3.034	1.601	6.786	1.1523e-11	1.96896e-10	0.0306	0.0417	0.038	0.038	TRUE	0.195
CNAG_04404	24	22	31	40	46	83	27	18	20	65	65	63	42.92	22	64	3.034	1.601	4.67	3.01794e-06	1.74506e-05	0	0.0804	0.0554	0.0554	TRUE	0.2221
CNAG_04784	63	60	58	123	100	167	70	48	37	199	142	126	103.98	52	156	3.023	1.596	5.085	3.67124e-07	2.67342e-06	0.0634	0.0559	0.0587	0.0587	TRUE	0.7362
CNAG_06419	19	47	59	49	76	143	21	38	38	79	108	108	65.46	32	98	3.017	1.593	4.915	8.88093e-07	5.8176e-06	0.0303	0.066	0.0566	0.0566	TRUE	0.5248
CNAG_02382	157	178	270	363	316	593	175	143	174	588	450	449	329.77	164	496	3.016	1.593	7.081	1.43081e-12	2.81721e-11	0.0154	0.0441	0.0326	0.0326	TRUE	0.2957
CNAG_05801	35	60	51	66	98	152	39	48	33	107	139	115	80.26	40	120	3.016	1.592	5.452	4.98971e-08	4.44597e-07	0.0122	0.061	0.0458	0.0458	TRUE	0.2806
CNAG_03010	190	199	215	353	376	561	212	160	138	572	535	425	340.33	170	511	3.007	1.588	6.514	7.34088e-11	1.09825e-09	0.0303	0.0439	0.0391	0.0391	TRUE	0.4812
CNAG_01078	81	91	138	165	148	368	90	73	89	267	211	279	168.14	84	252	3.006	1.588	6.512	7.43783e-11	1.11033e-09	0.0118	0.0493	0.0353	0.0353	TRUE	0.221
CNAG_01132	62	71	73	115	92	261	69	57	47	186	131	198	114.68	58	172	3.005	1.587	5.604	2.08868e-08	2.03002e-07	0.0323	0.0543	0.0468	0.0468	TRUE	0.4306
CNAG_06386	168	211	217	390	329	518	188	170	139	631	468	392	331.47	166	497	3.002	1.586	6.31	2.79156e-10	3.82555e-09	0.0378	0.0441	0.0417	0.0417	TRUE	0.2551
CNAG_06932	20	26	25	46	41	60	22	21	16	74	58	45	39.6	20	59	2.996	1.583	4.279	1.87501e-05	8.87878e-05	0	0.0839	0.0666	0.0666	TRUE	0.114
CNAG_04461	27	32	39	54	49	110	30	26	25	87	70	83	53.57	27	80	2.993	1.582	5.016	5.27817e-07	3.69041e-06	0	0.0721	0.0483	0.0483	TRUE	0.104
CNAG_00048	30	35	47	75	64	86	34	28	30	121	91	65	61.59	31	92	2.993	1.581	4.734	2.20449e-06	1.31923e-05	0.0445	0.0678	0.0598	0.0598	TRUE	0.1021
CNAG_07393	37	46	65	115	78	88	41	37	42	186	111	67	80.66	40	121	2.992	1.581	4.291	1.78002e-05	8.46406e-05	0.1238	0.0609	0.082	0.082	TRUE	0.1754
CNAG_00179	33	44	33	73	48	119	37	35	21	118	68	90	61.68	31	92	2.988	1.579	4.582	4.60311e-06	2.55803e-05	0.0591	0.0677	0.0651	0.0651	TRUE	0.1611
CNAG_05564	149	251	305	398	410	615	166	202	196	644	583	466	376.33	188	564	2.987	1.578	7.081	1.42623e-12	2.81629e-11	0.0167	0.0434	0.0324	0.0324	TRUE	0.2241
CNAG_00714	115	126	155	240	193	417	128	101	100	389	275	316	218.08	110	327	2.98	1.576	6.492	8.46811e-11	1.25051e-09	0.0194	0.0469	0.0366	0.0366	TRUE	0.1793
CNAG_06930	94	191	203	412	217	250	105	154	130	667	309	189	259.06	130	388	2.977	1.574	4.145	3.39212e-05	0.000151222	0.2148	0.0456	0.099	0.099	TRUE	0.4465
CNAG_07948	22	27	33	71	38	46	25	22	21	115	54	35	45.23	23	68	2.975	1.573	3.612	0.000304152	0.00105361	0.173	0.0783	0.1085	0.1085	TRUE	0.4871
CNAG_01511	4	10	8	15	12	17	4	8	5	24	17	13	11.98	6	18	2.975	1.573	2.662	0.00776592	0.0176608	0	0.1881	0.1467	0.1467	TRUE	0.1734
CNAG_01960	32	47	51	72	64	142	36	38	33	117	91	108	70.26	36	105	2.97	1.57	5.423	5.87007e-08	5.15002e-07	0	0.0642	0.0427	0.0427	TRUE	0.117
CNAG_04781	24	29	33	73	47	39	27	23	21	118	67	30	47.66	24	72	2.968	1.569	3.481	0.000499887	0.00162641	0.2129	0.0762	0.1197	0.1197	TRUE	0.1297
CNAG_03020	179	210	322	466	391	530	200	169	207	755	556	401	381.35	192	571	2.964	1.567	5.924	3.14134e-09	3.55776e-08	0.0531	0.0434	0.0471	0.0471	TRUE	0.1157
CNAG_03000	4198	5297	9218	12335	9956	13149	4690	4263	5925	19973	14163	9959	9828.72	4959	14698	2.963	1.567	5.831	5.50263e-09	5.96583e-08	0.0735	0.0389	0.0519	0.0519	TRUE	0.1294
CNAG_00059	32	31	49	64	49	129	36	25	31	104	70	98	60.54	31	91	2.962	1.566	4.902	9.49656e-07	6.18112e-06	0.0168	0.0683	0.053	0.053	TRUE	0.3354
CNAG_02771	226	271	352	372	499	982	252	218	226	602	710	744	458.8	232	685	2.959	1.565	7.667	1.76399e-14	4.63098e-13	0.0066	0.0426	0.0273	0.0273	TRUE	0.1277
CNAG_05906	49	66	84	108	106	203	55	53	54	175	151	154	106.88	54	160	2.957	1.564	6.197	5.76738e-10	7.59963e-09	0	0.0554	0.0342	0.0342	TRUE	0.0628
CNAG_04873	35	42	47	83	64	106	39	34	30	134	91	80	68.14	34	102	2.957	1.564	4.896	9.80065e-07	6.35929e-06	0.0353	0.065	0.0551	0.0551	TRUE	0.6651
CNAG_02331	3158	4083	7294	9385	7052	11568	3528	3286	4688	15196	10032	8762	7581.94	3834	11330	2.954	1.563	6.104	1.03742e-09	1.29479e-08	0.0641	0.0389	0.0471	0.0471	TRUE	0.7626
CNAG_07681	80	115	142	156	177	396	89	93	91	253	252	300	179.58	91	268	2.952	1.562	6.87	6.40529e-12	1.13997e-10	0	0.0486	0.0303	0.0303	TRUE	0.1294
CNAG_07839	5215	9132	12327	19731	13837	14045	5826	7349	7923	31949	19684	10638	13894.7	7033	20757	2.951	1.561	4.748	2.05236e-06	1.24229e-05	0.1445	0.0388	0.0778	0.0778	TRUE	0.1261
CNAG_07457	10	21	26	49	30	19	11	17	17	79	43	14	30.2	15	45	2.945	1.558	2.913	0.00357575	0.00905769	0.3151	0.098	0.1642	0.1642	TRUE	0.1193
CNAG_01977	12	14	7	20	24	24	13	11	4	32	34	18	18.98	9	28	2.944	1.558	2.966	0.00302024	0.00785377	0.1293	0.133	0.1321	0.1321	TRUE	1.1554
CNAG_03426	222	269	272	434	335	914	248	216	175	703	477	692	418.48	213	624	2.938	1.555	6.366	1.93755e-10	2.72051e-09	0.0352	0.043	0.04	0.04	TRUE	0.4905
CNAG_00019	277	400	602	1031	494	823	309	322	387	1669	703	623	668.96	339	998	2.935	1.554	4.605	4.1314e-06	2.32607e-05	0.1548	0.0414	0.0801	0.0801	TRUE	4.0639
CNAG_03898	177	170	384	273	447	828	198	137	247	442	636	627	381.07	194	568	2.933	1.552	5.762	8.33551e-09	8.75995e-08	0.0587	0.0434	0.049	0.049	TRUE	0.7455
CNAG_08003	52	48	93	119	106	156	58	39	60	193	151	118	103.02	52	154	2.93	1.551	5.156	2.51914e-07	1.91578e-06	0.047	0.0561	0.053	0.053	TRUE	0.1222
CNAG_00598	69	65	71	147	103	167	77	52	46	238	147	126	114.34	58	170	2.928	1.55	4.801	1.57725e-06	9.85169e-06	0.084	0.0543	0.0641	0.0641	TRUE	0.9234
CNAG_01148	310	453	717	610	736	1836	346	365	461	988	1047	1391	766.17	391	1142	2.923	1.547	6.807	9.9674e-12	1.7279e-10	0.028	0.041	0.0356	0.0356	TRUE	0.442
CNAG_04523	338	175	351	489	542	792	378	141	226	792	771	600	484.45	248	721	2.914	1.543	4.868	1.12865e-06	7.19399e-06	0.1236	0.0424	0.0698	0.0698	TRUE	1.5622
CNAG_06329	8	19	21	32	26	33	9	15	13	52	37	25	25.25	12	38	2.909	1.54	3.414	0.000640877	0.00199604	0.0668	0.1096	0.0973	0.0973	TRUE	0.1129
CNAG_01759	38	27	42	61	67	91	42	22	27	99	95	69	59.03	30	88	2.907	1.54	4.494	6.98171e-06	3.69982e-05	0.0493	0.069	0.0634	0.0634	TRUE	0.7103
CNAG_03745	57	73	97	149	110	188	64	59	62	241	156	142	120.82	62	180	2.905	1.538	5.423	5.84632e-08	5.13577e-07	0.0373	0.0535	0.0476	0.0476	TRUE	0.8685
CNAG_00030	21	31	43	50	57	82	23	25	28	81	81	62	50.03	25	75	2.905	1.538	4.723	2.32327e-06	1.38186e-05	0	0.0745	0.0517	0.0517	TRUE	0.2392
CNAG_06865	57	55	75	115	94	174	64	44	48	186	134	132	101.31	52	151	2.901	1.537	5.4	6.66138e-08	5.75584e-07	0.0251	0.0564	0.046	0.046	TRUE	0.4003
CNAG_07731	27	41	60	80	73	89	30	33	39	130	104	67	67.09	34	100	2.901	1.536	4.611	4.01132e-06	2.26033e-05	0.0537	0.0654	0.0614	0.0614	TRUE	0.1507
CNAG_03740	13	30	19	46	29	45	15	24	12	74	41	34	33.45	17	50	2.899	1.535	3.506	0.000455296	0.00149913	0.1215	0.0922	0.1008	0.1008	TRUE	0.9222
CNAG_03913	318	304	372	403	613	1183	355	245	239	653	872	896	543.26	280	807	2.897	1.534	6.328	2.47656e-10	3.42125e-09	0.0377	0.042	0.0401	0.0401	TRUE	0.6133
CNAG_02906	352	457	643	1062	757	803	393	368	413	1720	1077	608	763.16	391	1135	2.894	1.533	4.813	1.48746e-06	9.32489e-06	0.12	0.041	0.0715	0.0715	TRUE	0.1295
CNAG_05130	301	296	428	600	500	1019	336	238	275	972	711	772	550.69	283	818	2.892	1.532	6.711	1.92848e-11	3.22291e-10	0.0256	0.0419	0.0353	0.0353	TRUE	0.3096
CNAG_03268	3786	4131	7983	13880	7019	5573	4230	3324	5131	22475	9985	4221	8227.59	4228	12227	2.891	1.532	2.321	0.0202949	0.040507	0.3138	0.0389	0.1279	0.3138	TRUE	0.2631
CNAG_07390	28	30	22	70	36	48	31	24	14	113	51	36	45.08	23	67	2.887	1.53	3.349	0.000811917	0.00246271	0.2228	0.0784	0.1224	0.1224	TRUE	0.8038
CNAG_04742	51	83	79	112	91	251	57	67	51	181	129	190	112.58	58	167	2.883	1.528	5.559	2.70821e-08	2.55905e-07	0.0227	0.0546	0.0434	0.0434	TRUE	0.3834
CNAG_05340	98	114	127	212	192	262	109	92	82	343	273	198	182.95	94	271	2.878	1.525	5.591	2.26055e-08	2.17852e-07	0.0439	0.0485	0.0468	0.0468	TRUE	0.0956
CNAG_01598	278	333	624	789	634	854	311	268	401	1278	902	647	634.32	327	942	2.877	1.525	5.45	5.03526e-08	4.48073e-07	0.0753	0.0415	0.0544	0.0544	TRUE	0.1441
CNAG_03889	35	50	49	76	81	108	39	40	31	123	115	82	71.82	37	107	2.875	1.524	4.982	6.29901e-07	4.31608e-06	0.0246	0.0636	0.0501	0.0501	TRUE	0.4755
CNAG_02384	36	64	80	107	109	118	40	52	51	173	155	89	93.47	48	139	2.872	1.522	4.792	1.64953e-06	1.02564e-05	0.0622	0.0578	0.0594	0.0594	TRUE	0.7164
CNAG_05388	352	509	754	1080	867	952	393	410	485	1749	1233	721	831.77	429	1234	2.87	1.521	5.132	2.86439e-07	2.1497e-06	0.0985	0.0408	0.0618	0.0618	TRUE	0.0846
CNAG_07456	36	45	43	66	76	109	40	36	28	107	108	83	66.93	35	99	2.869	1.521	4.961	7.00362e-07	4.74198e-06	0	0.0654	0.0492	0.0492	TRUE	0.2861
CNAG_06997	109	142	155	205	218	416	122	114	100	332	310	315	215.47	112	319	2.861	1.516	6.932	4.13933e-12	7.54327e-11	0	0.047	0.0287	0.0287	TRUE	0.1029
CNAG_07313	58	72	98	185	88	146	65	58	63	300	125	111	120.17	62	179	2.861	1.517	4.156	3.23425e-05	0.000144977	0.1495	0.0536	0.0856	0.0856	TRUE	3.5001
CNAG_01074	26	32	34	53	50	82	29	26	22	86	71	62	49.28	26	73	2.86	1.516	4.582	4.6018e-06	2.55803e-05	0	0.075	0.0538	0.0538	TRUE	0.16
CNAG_02389	42	87	93	106	113	232	47	70	60	172	161	176	114.13	59	170	2.859	1.516	5.823	5.77682e-09	6.24334e-08	0	0.0544	0.038	0.038	TRUE	0.2352
CNAG_00844	27	22	25	44	39	70	30	18	16	71	55	53	40.61	21	60	2.859	1.515	4.075	4.60743e-05	0.000197313	0.0301	0.0828	0.0691	0.0691	TRUE	0.6485
CNAG_00142	108	134	126	174	135	532	121	108	81	282	192	403	197.7	103	292	2.858	1.515	4.988	6.08622e-07	4.18282e-06	0.0829	0.0477	0.0602	0.0602	TRUE	0.1315
CNAG_00892	75	110	124	181	169	251	84	89	80	293	240	190	162.6	84	241	2.856	1.514	5.95	2.68781e-09	3.0746e-08	0.0221	0.0497	0.039	0.039	TRUE	0.0923
CNAG_07853	23	29	32	57	40	67	26	23	21	92	57	51	44.92	23	67	2.853	1.512	4.156	3.2397e-05	0.000145088	0.0447	0.0785	0.0678	0.0678	TRUE	0.8366
CNAG_02136	170	217	374	531	322	544	190	175	240	860	458	412	389.14	202	577	2.849	1.51	5.043	4.5849e-07	3.26567e-06	0.0937	0.0433	0.0614	0.0614	TRUE	2.1049
CNAG_01331	183	183	278	392	333	528	204	147	179	635	474	400	339.79	177	503	2.841	1.506	6.01	1.8515e-09	2.1987e-08	0.0378	0.0439	0.0416	0.0416	TRUE	0.2664
CNAG_06936	69	108	143	203	178	200	77	87	92	329	253	151	164.88	85	244	2.839	1.505	4.974	6.54282e-07	4.46084e-06	0.0742	0.0495	0.0584	0.0584	TRUE	0.1334
CNAG_02215	120	160	184	340	230	274	134	129	118	551	327	208	244.39	127	362	2.837	1.504	4.65	3.32707e-06	1.90611e-05	0.1153	0.046	0.0703	0.0703	TRUE	0.209
CNAG_02754	3682	5491	9034	11363	9311	11870	4114	4419	5806	18399	13245	8990	9162.26	4780	13545	2.833	1.502	5.492	3.97567e-08	3.62251e-07	0.0781	0.0389	0.0538	0.0538	TRUE	0.1095
CNAG_01666	144	226	299	458	322	424	161	182	192	742	458	321	342.62	178	507	2.83	1.501	5.031	4.87408e-07	3.44301e-06	0.0878	0.0439	0.0605	0.0605	TRUE	0.2464
CNAG_01885	103	155	141	150	250	438	115	125	91	243	356	332	210.12	110	310	2.829	1.5	5.951	2.6662e-09	3.05499e-08	0.0276	0.0472	0.0399	0.0399	TRUE	0.3757
CNAG_06779	601	804	1280	2001	1158	1550	671	647	823	3240	1647	1174	1367.08	714	2020	2.828	1.5	4.62	3.8368e-06	2.16912e-05	0.151	0.04	0.075	0.075	TRUE	0.5586
CNAG_02026	49	70	70	74	119	197	55	56	45	120	169	149	99.06	52	146	2.827	1.499	5.485	4.14463e-08	3.7552e-07	0.0109	0.0568	0.0415	0.0415	TRUE	0.1325
CNAG_01725	14	20	8	30	19	36	16	16	5	49	27	27	23.29	12	34	2.825	1.498	2.989	0.0027954	0.00734846	0.1639	0.1155	0.1277	0.1277	TRUE	1.5601
CNAG_05145	59	104	108	123	138	294	66	84	69	199	196	223	139.53	73	206	2.824	1.498	6.172	6.74589e-10	8.73777e-09	0	0.0515	0.0336	0.0336	TRUE	0.1563
CNAG_06127	214	256	335	598	305	615	239	206	215	968	434	466	421.4	220	623	2.824	1.498	4.893	9.94782e-07	6.43649e-06	0.1037	0.0429	0.0646	0.0646	TRUE	2.6996
CNAG_08000	12	18	25	24	28	60	13	14	16	39	40	45	28.02	14	41	2.822	1.496	3.804	0.000142535	0.000535446	0	0.1026	0.0685	0.0685	TRUE	0.0692
CNAG_04619	21	34	42	57	43	90	23	27	27	92	61	68	49.91	26	74	2.816	1.494	4.509	6.51576e-06	3.47775e-05	0	0.0746	0.0546	0.0546	TRUE	0.3489
CNAG_00191	66	68	89	98	132	226	74	55	57	159	188	171	117.22	62	173	2.81	1.491	5.811	6.1967e-09	6.66599e-08	0.0009	0.054	0.0369	0.0369	TRUE	0.2196
CNAG_01267	104	131	217	332	199	263	116	105	139	538	283	199	230.16	120	340	2.807	1.489	4.421	9.8169e-06	5.04995e-05	0.1364	0.0465	0.0764	0.0764	TRUE	0.4669
CNAG_00141	189	246	281	368	418	607	211	198	181	596	595	460	373.33	197	550	2.797	1.484	6.863	6.76221e-12	1.20038e-10	0.0125	0.0435	0.0304	0.0304	TRUE	0.2526
CNAG_03982	193	270	365	523	419	567	216	217	235	847	596	429	423.31	223	624	2.795	1.483	5.566	2.60644e-08	2.47359e-07	0.0568	0.0429	0.0482	0.0482	TRUE	0.151
CNAG_06222	4431	4816	8837	11395	8615	12931	4951	3876	5680	18451	12255	9794	9167.65	4836	13500	2.792	1.481	5.576	2.45799e-08	2.3457e-07	0.072	0.0389	0.0507	0.0507	TRUE	0.343
CNAG_05378	83	134	117	160	174	344	93	108	75	259	248	261	173.82	92	256	2.791	1.481	6.184	6.24118e-10	8.16118e-09	0.0078	0.049	0.0343	0.0343	TRUE	0.2862
CNAG_01432	117	141	165	200	207	466	131	113	106	324	294	353	220.25	117	324	2.789	1.48	6.625	3.47607e-11	5.64408e-10	0.005	0.0468	0.0304	0.0304	TRUE	0.1035
CNAG_02328	104	148	187	180	198	545	116	119	120	291	282	413	223.56	118	329	2.785	1.478	6.095	1.09106e-09	1.35434e-08	0.0223	0.0467	0.0369	0.0369	TRUE	0.5983
CNAG_00149	277	506	724	921	691	1091	309	407	465	1491	983	826	747.1	394	1100	2.784	1.477	5.491	3.99014e-08	3.62605e-07	0.0673	0.0411	0.0505	0.0505	TRUE	0.5266
CNAG_02811	1045	1240	2183	3170	1978	2623	1168	998	1403	5133	2814	1987	2250.3	1190	3311	2.782	1.476	4.695	2.66291e-06	1.55818e-05	0.1351	0.0395	0.0707	0.0707	TRUE	0.4118
CNAG_00125	18	45	51	53	37	145	20	36	33	86	53	110	56.23	30	83	2.78	1.475	4.014	5.98068e-05	0.000248211	0.0884	0.0705	0.0759	0.0759	TRUE	0.1323
CNAG_03974	622	689	1105	1130	1383	2177	695	554	710	1830	1967	1649	1234.26	653	1815	2.778	1.474	7.387	1.5057e-13	3.47376e-12	0.0109	0.0401	0.0277	0.0277	TRUE	0.2086
CNAG_00302	57	59	58	115	72	160	64	47	37	186	102	121	93.04	49	136	2.777	1.474	4.565	4.98564e-06	2.75053e-05	0.0702	0.0579	0.0619	0.0619	TRUE	0.567
CNAG_00702	262	380	457	868	440	596	293	306	294	1405	626	451	562.51	298	827	2.777	1.473	4.23	2.3363e-05	0.000107946	0.1703	0.0419	0.0852	0.0852	TRUE	0.9305
CNAG_05265	307	350	527	817	573	715	343	282	339	1323	815	542	607.15	321	893	2.776	1.473	4.887	1.02546e-06	6.61001e-06	0.101	0.0416	0.0635	0.0635	TRUE	0.2096
CNAG_03302	87	107	83	120	142	333	97	86	53	194	202	252	147.53	79	216	2.775	1.472	5.2	1.99801e-07	1.55396e-06	0.0469	0.0508	0.0495	0.0495	TRUE	0.8591
CNAG_04914	611	834	1338	1920	1308	1541	683	671	860	3109	1861	1167	1391.74	738	2046	2.769	1.469	4.691	2.71604e-06	1.58656e-05	0.1246	0.04	0.0698	0.0698	TRUE	0.2001
CNAG_01955	194	170	182	207	352	604	217	137	117	335	501	457	293.98	157	431	2.768	1.469	5.222	1.76843e-07	1.39923e-06	0.07	0.0448	0.0528	0.0528	TRUE	1.1239
CNAG_05289	12	22	24	43	22	41	13	18	15	70	31	31	29.75	15	44	2.768	1.469	3.328	0.000874415	0.0026221	0.0997	0.0989	0.0991	0.0991	TRUE	1.5974
CNAG_05476	16	34	43	33	50	103	18	27	28	53	71	78	45.91	24	67	2.766	1.468	4.235	2.2871e-05	0.000106102	0.0152	0.0777	0.0604	0.0604	TRUE	0.2664
CNAG_07028	910	1226	1941	2701	1950	2418	1017	987	1248	4373	2774	1831	2038.28	1084	2993	2.76	1.465	4.99	6.0386e-07	4.15426e-06	0.0999	0.0396	0.0615	0.0615	TRUE	0.1829
CNAG_01064	71	82	85	187	99	144	79	66	55	303	141	109	125.44	67	184	2.755	1.462	3.996	6.43966e-05	0.000264061	0.1545	0.053	0.0866	0.0866	TRUE	1.1772
CNAG_03239	32	45	57	54	77	133	36	36	37	87	110	101	67.72	36	99	2.744	1.457	5.055	4.31479e-07	3.0968e-06	0	0.0651	0.042	0.042	TRUE	0.085
CNAG_06866	571	740	1003	1602	1173	1166	638	596	645	2594	1669	883	1170.64	626	1715	2.737	1.453	4.52	6.17486e-06	3.32627e-05	0.1349	0.0402	0.0734	0.0734	TRUE	0.1073
CNAG_05800	1653	2082	3786	4789	3206	5218	1847	1675	2433	7754	4561	3952	3703.8	1985	5422	2.73	1.449	5.2	1.98794e-07	1.54788e-06	0.0905	0.0392	0.0556	0.0556	TRUE	1.2585
CNAG_05789	42	61	67	40	112	201	47	49	43	65	159	152	85.9	46	125	2.73	1.449	4.185	2.8474e-05	0.000129637	0.1	0.0595	0.0723	0.0723	TRUE	1.5765
CNAG_00706	72	100	136	117	165	329	80	80	87	189	235	249	153.61	82	224	2.718	1.442	6.008	1.87593e-09	2.22002e-08	0	0.0503	0.0337	0.0337	TRUE	0.186
CNAG_04457	23	41	36	70	51	53	26	33	23	113	73	40	51.31	27	75	2.718	1.442	3.585	0.000337524	0.00115187	0.133	0.0736	0.0928	0.0928	TRUE	0.1185
CNAG_03883	156	192	221	460	243	250	174	155	142	745	346	189	291.78	157	427	2.71	1.439	3.728	0.000192789	0.000703401	0.2243	0.0448	0.1031	0.1031	TRUE	0.3569
CNAG_06448	113	100	116	165	173	318	126	80	75	267	246	241	172.57	94	251	2.704	1.435	5.438	5.39129e-08	4.76046e-07	0.0315	0.0491	0.0431	0.0431	TRUE	0.8373
CNAG_01367	47	104	87	82	164	202	53	84	56	133	233	153	118.53	64	173	2.693	1.429	4.642	3.44282e-06	1.96585e-05	0.0668	0.0538	0.0581	0.0581	TRUE	0.753
CNAG_03636	107	101	158	259	134	272	120	81	102	419	191	206	186.4	101	272	2.693	1.429	4.394	1.11089e-05	5.59691e-05	0.1108	0.0483	0.0697	0.0697	TRUE	2.3704
CNAG_04036	15	23	35	23	39	82	17	19	22	37	55	62	35.43	19	51	2.689	1.427	3.779	0.000157633	0.00058541	0	0.0892	0.0694	0.0694	TRUE	0.3618
CNAG_02923	209	196	377	514	330	533	234	158	242	832	469	404	389.82	211	568	2.685	1.425	4.706	2.5281e-06	1.48691e-05	0.1018	0.0433	0.063	0.063	TRUE	1.381
CNAG_07962	50	43	73	137	64	76	56	35	47	222	91	58	84.64	46	124	2.676	1.42	3.299	0.000968844	0.00288381	0.2518	0.0598	0.119	0.119	TRUE	0.745
CNAG_07529	182	364	421	434	510	830	203	293	271	703	725	629	470.62	256	686	2.673	1.418	6.482	9.03369e-11	1.3198e-09	0.0153	0.0425	0.0319	0.0319	TRUE	0.3407
CNAG_01416	74	99	161	144	169	316	83	80	103	233	240	239	163.12	89	237	2.671	1.417	6.033	1.61391e-09	1.9435e-08	0	0.0497	0.0324	0.0324	TRUE	0.2357
CNAG_00376	60	101	118	179	111	205	67	81	76	290	158	155	137.86	75	201	2.667	1.415	4.703	2.56075e-06	1.50225e-05	0.0641	0.0517	0.0565	0.0565	TRUE	1.4995
CNAG_04290	871	1126	1702	2686	1565	1772	973	906	1094	4349	2226	1342	1815.13	991	2639	2.661	1.412	4.119	3.80401e-05	0.000166977	0.175	0.0397	0.084	0.084	TRUE	0.3253
CNAG_05528	8	9	17	22	15	23	9	7	11	36	21	17	16.91	9	25	2.661	1.412	2.749	0.00598149	0.0140939	0	0.1445	0.1188	0.1188	TRUE	0.5968
CNAG_07423	78	96	127	175	128	252	87	77	82	283	182	191	150.39	82	219	2.659	1.411	5.36	8.31102e-08	7.07417e-07	0.027	0.0506	0.0419	0.0419	TRUE	0.6698
CNAG_04823	78	168	262	280	217	375	87	135	168	453	309	284	239.47	130	349	2.654	1.408	4.8	1.59041e-06	9.91584e-06	0.0757	0.0462	0.057	0.057	TRUE	0.8142
CNAG_06777	55	74	94	112	104	202	61	60	60	181	148	153	110.62	60	161	2.653	1.407	5.598	2.17424e-08	2.10422e-07	0	0.0549	0.0347	0.0347	TRUE	0.1161
CNAG_02551	31	38	47	57	66	90	35	31	30	92	94	68	58.3	32	85	2.653	1.407	4.516	6.3092e-06	3.38004e-05	0	0.0694	0.0494	0.0494	TRUE	0.3294
CNAG_01791	163	235	253	330	296	602	182	189	163	534	421	456	324.2	178	470	2.644	1.403	6.578	4.77948e-11	7.37591e-10	0.0073	0.0442	0.0291	0.0291	TRUE	0.1544
CNAG_07797	81	136	211	203	202	367	90	109	136	329	287	278	204.93	112	298	2.643	1.402	5.811	6.19707e-09	6.66599e-08	0.0154	0.0474	0.0361	0.0361	TRUE	0.3752
CNAG_06239	156	154	198	179	289	549	174	124	127	290	411	416	257.04	142	372	2.643	1.402	5.578	2.43844e-08	2.3303e-07	0.0327	0.0456	0.0408	0.0408	TRUE	0.404
CNAG_00894	1279	1442	2586	3973	2122	2366	1429	1160	1662	6433	3019	1792	2582.54	1417	3748	2.643	1.402	3.832	0.000127316	0.000482505	0.2208	0.0394	0.0961	0.0961	TRUE	0.4183
CNAG_04286	278	375	449	570	538	913	311	302	289	923	765	692	546.79	301	793	2.639	1.4	6.807	9.9861e-12	1.7279e-10	0.0105	0.042	0.0283	0.0283	TRUE	0.2369
CNAG_07947	13	26	23	42	25	42	15	21	15	68	36	32	30.94	17	45	2.639	1.4	3.269	0.00108012	0.00316958	0.0853	0.0966	0.0932	0.0932	TRUE	1.2295
CNAG_01002	90	98	140	182	153	264	101	79	90	295	218	200	163.62	90	238	2.638	1.4	5.474	4.40597e-08	3.96711e-07	0.023	0.0496	0.0397	0.0397	TRUE	0.4574
CNAG_03313	2	9	11	9	11	20	2	7	7	15	16	15	10.32	5	15	2.636	1.399	2.265	0.0235137	0.0460989	0	0.2122	0.1616	0.1616	TRUE	0.4491
CNAG_07933	15	31	30	65	24	33	17	25	19	105	34	25	37.56	20	55	2.632	1.396	2.789	0.00528932	0.0126899	0.2921	0.0863	0.1483	0.1483	TRUE	2.5674
CNAG_02235	49	55	67	96	66	162	55	44	43	155	94	123	85.68	47	124	2.629	1.395	4.722	2.32996e-06	1.38464e-05	0.0266	0.0596	0.0489	0.0489	TRUE	0.0965
CNAG_04476	13	24	19	25	28	53	15	19	12	40	40	40	27.75	15	40	2.626	1.393	3.484	0.000494758	0.00161049	0	0.1032	0.0725	0.0725	TRUE	0.2895
CNAG_02385	62	99	110	148	124	216	69	80	71	240	176	164	133.21	73	193	2.622	1.391	5.347	8.93789e-08	7.56079e-07	0.0186	0.0521	0.0397	0.0397	TRUE	0.4373
CNAG_05730	263	335	606	732	534	739	294	270	389	1185	760	560	576.25	318	835	2.62	1.39	4.786	1.70548e-06	1.05947e-05	0.0899	0.0418	0.0587	0.0587	TRUE	0.2687
CNAG_07884	497	529	674	925	744	1499	555	426	433	1498	1058	1135	850.94	471	1230	2.612	1.385	6.156	7.46058e-10	9.609e-09	0.0279	0.0408	0.0351	0.0351	TRUE	0.4248
CNAG_00654	118	143	192	199	278	332	132	115	123	322	395	251	223.24	123	323	2.611	1.384	5.616	1.95596e-08	1.9146e-07	0.0257	0.0467	0.0384	0.0384	TRUE	0.0954
CNAG_03896	53	97	74	126	125	137	59	78	48	204	178	104	111.74	62	162	2.61	1.384	4.284	1.83779e-05	8.72664e-05	0.083	0.0547	0.0644	0.0644	TRUE	0.4745
CNAG_01749	42	48	61	75	57	158	47	39	39	121	81	120	74.49	42	107	2.605	1.381	4.635	3.56865e-06	2.02925e-05	0.0174	0.0627	0.048	0.048	TRUE	0.408
CNAG_01256	58	57	97	115	95	172	65	46	62	186	135	130	104.11	58	150	2.601	1.379	4.895	9.81956e-07	6.36553e-06	0.0257	0.0559	0.0457	0.0457	TRUE	0.4022
CNAG_02893	72	88	129	165	137	198	80	71	83	267	195	150	141.03	78	204	2.594	1.375	4.925	8.43293e-07	5.56671e-06	0.0413	0.0514	0.0477	0.0477	TRUE	0.1723
CNAG_06140	1828	2467	3653	6002	3020	3312	2042	1985	2348	9718	4296	2509	3816.43	2125	5508	2.591	1.373	3.686	0.000228137	0.000814589	0.2361	0.0391	0.0998	0.0998	TRUE	0.4898
CNAG_03283	2317	2860	4984	5169	4694	7775	2589	2302	3203	8370	6677	5889	4838.24	2698	6979	2.586	1.371	6.182	6.32217e-10	8.25133e-09	0.0307	0.039	0.0352	0.0352	TRUE	0.2747
CNAG_04053	61	110	100	176	106	184	68	89	64	285	151	139	132.68	74	192	2.585	1.37	4.281	1.86234e-05	8.83099e-05	0.0908	0.0522	0.0648	0.0648	TRUE	1.8106
CNAG_00511	30	26	55	71	49	67	34	21	35	115	70	51	54.2	30	79	2.585	1.37	3.589	0.000331737	0.00113596	0.1072	0.0717	0.0829	0.0829	TRUE	0.3208
CNAG_00002	100	138	229	331	184	217	112	111	147	536	262	164	222	123	321	2.583	1.369	3.731	0.00019068	0.000696451	0.1861	0.0467	0.0916	0.0916	TRUE	0.4305
CNAG_04695	48	47	56	87	74	109	54	38	36	141	105	83	76.02	43	110	2.581	1.368	4.3	1.71177e-05	8.16579e-05	0.0468	0.0622	0.0571	0.0571	TRUE	0.1654
CNAG_02986	12965	12780	20734	33914	22498	14793	14485	10285	13326	54914	32004	11204	22703	12699	32707	2.576	1.365	3.402	0.000669912	0.00206954	0.2379	0.0388	0.116	0.116	TRUE	0.101
CNAG_02302	16	25	19	20	34	61	18	20	12	32	48	46	29.53	17	42	2.576	1.365	3.389	0.000700921	0.00215079	0	0.0993	0.0772	0.0772	TRUE	0.4003
CNAG_03005	119	196	193	263	244	394	133	158	124	426	347	298	247.68	138	357	2.575	1.365	5.738	9.57402e-09	9.96979e-08	0.0206	0.0459	0.0359	0.0359	TRUE	0.1739
CNAG_06707	18	28	26	47	22	61	20	23	17	76	31	46	35.49	20	51	2.575	1.365	3.338	0.000843788	0.00253803	0.0812	0.0891	0.0869	0.0869	TRUE	0.2274
CNAG_02867	205	276	285	564	266	453	229	222	183	913	378	343	378.18	211	545	2.572	1.363	3.981	6.87204e-05	0.000279118	0.155	0.0434	0.0813	0.0813	TRUE	3.9794
CNAG_06302	208	254	331	469	374	504	232	204	213	759	532	382	387.12	216	558	2.569	1.361	5.052	4.36716e-07	3.12683e-06	0.0589	0.0433	0.0492	0.0492	TRUE	0.1593
CNAG_02319	44	39	48	88	41	111	49	31	31	142	58	84	66.05	37	95	2.569	1.361	3.663	0.000249043	0.000879609	0.1144	0.0658	0.0814	0.0814	TRUE	0.2888
CNAG_02338	2066	2416	3553	4443	3500	6086	2308	1944	2284	7194	4979	4610	3886.44	2179	5594	2.567	1.36	5.999	1.98269e-09	2.33828e-08	0.0351	0.0391	0.0367	0.0367	TRUE	0.7607
CNAG_00292	1304	1449	1858	2532	2331	3132	1457	1166	1194	4100	3316	2372	2267.51	1272	3263	2.564	1.358	5.642	1.68296e-08	1.68099e-07	0.0423	0.0395	0.0412	0.0412	TRUE	0.1152
CNAG_08009	21	31	30	42	46	55	23	25	19	68	65	42	40.47	22	58	2.561	1.357	3.718	0.00020087	0.000727849	0	0.0829	0.0665	0.0665	TRUE	0.6574
CNAG_05228	59	82	87	104	92	234	66	66	56	168	131	177	110.72	63	159	2.554	1.353	5.164	2.41552e-07	1.84106e-06	0	0.0548	0.0388	0.0388	TRUE	0.2335
CNAG_03695	49	62	73	89	74	179	55	50	47	144	105	136	89.42	51	128	2.553	1.352	4.943	7.70767e-07	5.12747e-06	0	0.0587	0.0407	0.0407	TRUE	0.2264
CNAG_03181	15	12	23	28	26	32	17	10	15	45	37	24	24.63	14	35	2.553	1.352	3.037	0.00238929	0.00638511	0.052	0.1114	0.0944	0.0944	TRUE	0.2022
CNAG_05201	122	166	197	317	201	286	136	134	127	513	286	217	235.39	132	339	2.551	1.351	4.361	1.29382e-05	6.41015e-05	0.0979	0.0463	0.0641	0.0641	TRUE	0.5615
CNAG_01264	443	552	890	859	898	1571	495	444	572	1391	1277	1190	894.9	504	1286	2.55	1.35	6.796	1.07792e-11	1.85575e-10	0.0092	0.0407	0.0271	0.0271	TRUE	0.1701
CNAG_02842	361	460	535	690	708	957	403	370	344	1117	1007	725	661.1	372	950	2.548	1.349	5.942	2.81665e-09	3.21126e-08	0.0268	0.0414	0.0353	0.0353	TRUE	0.383
CNAG_07687	26	40	51	53	64	87	29	32	33	86	91	66	56.13	31	81	2.548	1.35	4.313	1.60989e-05	7.75191e-05	0	0.0706	0.0495	0.0495	TRUE	0.2946
CNAG_01883	38	70	52	118	61	82	42	56	33	191	87	62	78.69	44	113	2.547	1.349	3.333	0.000858241	0.00257698	0.1931	0.0614	0.1027	0.1027	TRUE	0.8736
CNAG_06408	34	39	49	48	72	100	38	31	31	78	102	76	59.46	33	85	2.544	1.347	4.366	1.26457e-05	6.30172e-05	0	0.0688	0.0487	0.0487	TRUE	0.2614
CNAG_07733	19	33	49	80	39	28	21	27	31	130	55	21	47.58	26	69	2.541	1.345	2.639	0.00832496	0.0187702	0.3557	0.0763	0.1621	0.1621	TRUE	0.2809
CNAG_04235	104	141	193	245	181	328	116	113	124	397	257	248	209.39	118	301	2.539	1.344	5.236	1.63992e-07	1.30964e-06	0.033	0.0472	0.0418	0.0418	TRUE	0.8248
CNAG_05453	31	47	61	90	62	72	35	38	39	146	88	55	66.69	37	96	2.539	1.344	3.632	0.000280878	0.000982426	0.1113	0.0655	0.0807	0.0807	TRUE	0.1922
CNAG_04004	7123	7902	17106	16707	13603	23562	7958	6359	10994	27052	19351	17846	14926.7	8437	21416	2.538	1.344	5.205	1.94494e-07	1.52305e-06	0.0654	0.0388	0.048	0.048	TRUE	0.86
CNAG_04344	186	191	298	266	346	629	208	154	192	431	492	476	325.39	185	466	2.536	1.343	6.187	6.14407e-10	8.04955e-09	0.008	0.0442	0.0303	0.0303	TRUE	0.2328
CNAG_03167	82	131	183	130	196	407	92	105	118	210	279	308	185.37	105	266	2.536	1.342	5.399	6.7091e-08	5.78248e-07	0.0211	0.0483	0.0382	0.0382	TRUE	0.3027
CNAG_04306	298	367	542	819	462	659	333	295	348	1326	657	499	576.52	325	827	2.536	1.343	4.166	3.10107e-05	0.000139701	0.1306	0.0418	0.0728	0.0728	TRUE	0.8861
CNAG_03145	23	39	41	53	48	79	26	31	26	86	68	60	49.56	28	71	2.534	1.342	4.09	4.31845e-05	0.000185984	0	0.0748	0.0537	0.0537	TRUE	0.2401
CNAG_05566	67	81	95	124	115	192	75	65	61	201	164	145	118.48	67	170	2.533	1.341	5.161	2.45428e-07	1.86852e-06	0.0122	0.0538	0.0386	0.0386	TRUE	0.2448
CNAG_02715	394	516	698	953	709	998	440	415	449	1543	1009	756	768.61	435	1103	2.532	1.34	5.014	5.3322e-07	3.72059e-06	0.064	0.041	0.0499	0.0499	TRUE	0.2712
CNAG_01236	223	272	353	294	364	994	249	219	227	476	518	753	406.94	232	582	2.524	1.336	5.57	2.55073e-08	2.42408e-07	0.0306	0.0431	0.0385	0.0385	TRUE	0.791
CNAG_00804	216	366	600	747	468	604	241	295	386	1210	666	457	542.38	307	778	2.522	1.335	4.029	5.59623e-05	0.000234099	0.1495	0.042	0.0769	0.0769	TRUE	0.3844
CNAG_00887	13	26	12	23	25	46	15	21	8	37	36	35	25.13	15	36	2.522	1.335	2.982	0.00286825	0.00750696	0.0593	0.1099	0.0976	0.0976	TRUE	0.6878
CNAG_07744	354	569	699	893	725	1074	396	458	449	1446	1031	813	765.57	434	1097	2.521	1.334	5.412	6.21544e-08	5.41834e-07	0.0435	0.041	0.0422	0.0422	TRUE	0.2293
CNAG_01755	102	196	221	198	247	492	114	158	142	321	351	373	243.06	138	348	2.52	1.333	5.892	3.82299e-09	4.25937e-08	0.0082	0.046	0.0321	0.0321	TRUE	0.2207
CNAG_01104	100	151	152	135	199	432	112	122	98	219	283	327	193.3	111	276	2.52	1.334	5.383	7.3287e-08	6.29277e-07	0.0222	0.0479	0.0381	0.0381	TRUE	0.1492
CNAG_07999	102	144	178	301	162	204	114	116	114	487	230	155	202.76	115	291	2.52	1.333	3.714	0.000203614	0.000737013	0.1651	0.0475	0.087	0.087	TRUE	0.5983
CNAG_06472	178	241	269	204	318	838	199	194	173	330	452	635	330.52	189	472	2.518	1.332	5.001	5.71021e-07	3.95615e-06	0.0533	0.0441	0.0476	0.0476	TRUE	0.1616
CNAG_01593	95	129	159	164	175	356	106	104	102	266	249	270	182.71	104	262	2.516	1.331	6.09	1.13122e-09	1.3966e-08	0	0.0485	0.028	0.028	TRUE	0.0185
CNAG_01719	49	57	89	115	88	119	55	46	57	186	125	90	93.22	53	134	2.516	1.331	4.172	3.02392e-05	0.000136856	0.0659	0.0579	0.0606	0.0606	TRUE	0.1978
CNAG_07311	58	92	95	116	114	203	65	74	61	188	162	154	117.27	67	168	2.512	1.329	5.288	1.23992e-07	1.01029e-06	0	0.0539	0.0355	0.0355	TRUE	0.103
CNAG_07537	35	37	42	57	38	120	39	30	27	92	54	91	55.52	32	79	2.512	1.329	3.914	9.0669e-05	0.000358284	0.0411	0.0709	0.0619	0.0619	TRUE	0.6233
CNAG_03082	199	229	360	491	359	398	222	184	231	795	511	301	374.19	212	536	2.511	1.328	4.189	2.80378e-05	0.000127957	0.1166	0.0435	0.0692	0.0692	TRUE	0.138
CNAG_02119	144	205	176	229	276	443	161	165	113	371	393	336	256.32	146	367	2.509	1.327	5.622	1.88696e-08	1.85235e-07	0.0193	0.0457	0.0355	0.0355	TRUE	0.4546
CNAG_03620	286	507	536	523	684	1150	320	408	344	847	973	871	627.15	357	897	2.508	1.326	6.595	4.26335e-11	6.68477e-10	0.008	0.0415	0.0273	0.0273	TRUE	0.1776
CNAG_03730	232	367	573	747	488	552	259	295	368	1210	694	418	540.78	307	774	2.508	1.326	3.962	7.42179e-05	0.000298966	0.1476	0.042	0.0785	0.0785	TRUE	0.2235
CNAG_07704	11	21	11	23	25	25	12	17	7	37	36	19	21.33	12	31	2.505	1.325	2.684	0.00726874	0.0166964	0.1127	0.1226	0.1198	0.1198	TRUE	0.8541
CNAG_01049	73	105	254	208	179	317	82	84	163	337	255	240	193.47	110	277	2.502	1.323	4.305	1.67155e-05	8.01503e-05	0.0889	0.0479	0.0619	0.0619	TRUE	1.9679
CNAG_05509	234	290	401	522	399	625	261	233	258	845	568	473	439.79	251	629	2.5	1.322	5.211	1.874e-07	1.47764e-06	0.0449	0.0427	0.0437	0.0437	TRUE	0.4717
CNAG_03560	40	61	92	85	97	147	45	49	59	138	138	111	89.98	51	129	2.499	1.321	4.818	1.45134e-06	9.13188e-06	0	0.0586	0.0411	0.0411	TRUE	0.1899
CNAG_03272	36	59	48	70	78	97	40	47	31	113	111	73	69.39	39	99	2.498	1.321	4.132	3.59809e-05	0.000158956	0.0409	0.0645	0.0566	0.0566	TRUE	0.5829
CNAG_04839	108	131	184	199	197	342	121	105	118	322	280	259	200.97	115	287	2.496	1.32	5.867	4.43674e-09	4.8797e-08	0	0.0476	0.0306	0.0306	TRUE	0.1204
CNAG_06318	85	130	124	120	166	346	95	105	80	194	236	262	161.96	93	231	2.496	1.32	5.339	9.35401e-08	7.85462e-07	0.015	0.0497	0.0368	0.0368	TRUE	0.1719
CNAG_02185	57	101	87	135	92	200	64	81	56	219	131	151	116.97	67	167	2.486	1.314	4.519	6.20716e-06	3.33842e-05	0.0448	0.054	0.0508	0.0508	TRUE	0.5346
CNAG_05321	58	69	105	120	103	170	65	56	67	194	147	129	109.57	63	157	2.482	1.311	4.807	1.53195e-06	9.58623e-06	0.0213	0.055	0.0429	0.0429	TRUE	0.3906
CNAG_02583	80	74	101	88	122	274	89	60	65	142	174	208	122.9	71	175	2.481	1.311	4.75	2.03493e-06	1.23393e-05	0.0302	0.0532	0.0454	0.0454	TRUE	0.166
CNAG_06144	941	1460	2154	2060	1992	3673	1051	1175	1384	3336	2834	2782	2093.65	1203	2984	2.477	1.309	6.549	5.78304e-11	8.76668e-10	0.0142	0.0395	0.0282	0.0282	TRUE	0.2095
CNAG_07596	64	114	79	80	163	220	72	92	51	130	232	167	123.68	72	176	2.476	1.308	4.193	2.74786e-05	0.00012569	0.0754	0.0532	0.0606	0.0606	TRUE	0.1996
CNAG_00720	149	219	290	243	282	676	166	176	186	393	401	512	305.95	176	435	2.474	1.307	5.98	2.23786e-09	2.61223e-08	0.0113	0.0445	0.0306	0.0306	TRUE	0.2848
CNAG_06634	111	121	217	185	191	424	124	97	139	300	272	321	208.88	120	298	2.474	1.307	5.527	3.25975e-08	3.02244e-07	0.0138	0.0473	0.0347	0.0347	TRUE	0.2995
CNAG_00358	94	139	147	188	181	279	105	112	94	304	257	211	180.76	104	257	2.474	1.307	5.366	8.06398e-08	6.88099e-07	0.017	0.0486	0.0362	0.0362	TRUE	0.0982
CNAG_05657	187	263	271	414	294	508	209	212	174	670	418	385	344.68	198	491	2.473	1.306	4.979	6.4017e-07	4.38206e-06	0.0508	0.0439	0.0462	0.0462	TRUE	1.1452
CNAG_05656	22	32	49	42	55	78	25	26	31	68	78	59	47.86	27	68	2.473	1.306	3.98	6.88203e-05	0.000279358	0	0.0761	0.0533	0.0533	TRUE	0.1306
CNAG_04977	146	172	320	313	303	426	163	138	206	507	431	323	294.62	169	420	2.472	1.306	5.067	4.03631e-07	2.91431e-06	0.0424	0.0448	0.0438	0.0438	TRUE	0.156
CNAG_04077	42	76	72	99	86	135	47	61	46	160	122	102	89.87	51	128	2.471	1.305	4.46	8.18399e-06	4.2774e-05	0.0295	0.0586	0.0486	0.0486	TRUE	0.2225
CNAG_02293	82	142	171	155	181	360	92	114	110	251	257	273	182.82	105	260	2.468	1.303	5.775	7.69181e-09	8.12085e-08	0	0.0485	0.0303	0.0303	TRUE	0.1154
CNAG_01077	40	51	105	111	86	109	45	41	67	180	122	83	89.64	51	128	2.468	1.304	3.774	0.00016091	0.000596297	0.1012	0.0587	0.0728	0.0728	TRUE	0.1505
CNAG_02497	21	20	27	32	33	54	23	16	17	52	47	41	32.76	19	47	2.466	1.302	3.471	0.000518006	0.00167187	0	0.0933	0.0657	0.0657	TRUE	0.1893
CNAG_06814	37	82	70	76	84	176	41	66	45	123	119	133	88.03	51	125	2.464	1.301	4.559	5.13732e-06	2.82059e-05	0.0152	0.059	0.0455	0.0455	TRUE	0.5995
CNAG_03224	19	22	16	46	18	29	21	18	10	74	26	22	28.54	16	41	2.464	1.301	2.533	0.0113225	0.0244275	0.2591	0.1014	0.1484	0.1484	TRUE	3.1981
CNAG_03312	26	39	40	52	43	88	29	31	26	84	61	67	49.69	29	71	2.457	1.297	4.006	6.1672e-05	0.000254411	0	0.0747	0.052	0.052	TRUE	0.2004
CNAG_05701	684	932	1592	2229	1033	1531	764	750	1023	3609	1469	1160	1462.62	846	2079	2.456	1.296	3.62	0.000295171	0.00102613	0.1956	0.0399	0.0916	0.0916	TRUE	2.2138
CNAG_01585	915	1235	2541	2928	2189	1471	1022	994	1633	4741	3114	1114	2103.07	1216	2990	2.456	1.296	3.286	0.00101687	0.00300197	0.2656	0.0395	0.1116	0.1116	TRUE	0.1212
CNAG_01512	145	230	259	246	309	559	162	185	166	398	440	423	295.81	171	420	2.455	1.296	6.333	2.40957e-10	3.33542e-09	0	0.0447	0.0262	0.0262	TRUE	0.0552
CNAG_05525	1732	2322	4006	4325	3172	5480	1935	1869	2575	7003	4512	4151	3674.06	2126	5222	2.455	1.296	5.121	3.04079e-07	2.26966e-06	0.0605	0.0392	0.0458	0.0458	TRUE	1.0815
CNAG_02162	99	185	184	277	171	317	111	149	118	449	243	240	218.27	126	311	2.454	1.295	4.409	1.03719e-05	5.29149e-05	0.0745	0.0469	0.0568	0.0568	TRUE	1.6172
CNAG_06229	256	289	503	556	494	617	286	233	323	900	703	467	485.37	281	690	2.452	1.294	4.766	1.87644e-06	1.15003e-05	0.0643	0.0424	0.0507	0.0507	TRUE	0.118
CNAG_06758	170	200	144	207	233	543	190	161	93	335	331	411	253.55	148	359	2.449	1.292	4.564	5.02721e-06	2.77123e-05	0.0666	0.0457	0.0532	0.0532	TRUE	1.2166
CNAG_04452	91	143	177	167	211	320	102	115	114	270	300	242	190.57	110	271	2.448	1.292	5.716	1.09305e-08	1.12119e-07	0	0.0481	0.0307	0.0307	TRUE	0.1042
CNAG_03897	72	114	154	150	156	268	80	92	99	243	222	203	156.49	90	223	2.445	1.29	5.484	4.1687e-08	3.76833e-07	0	0.0501	0.0324	0.0324	TRUE	0.0811
CNAG_01726	514	633	870	789	818	2072	574	509	559	1278	1164	1569	942.23	547	1337	2.444	1.289	6.343	2.25454e-10	3.13986e-09	0.0133	0.0406	0.0285	0.0285	TRUE	0.2829
CNAG_07958	36	47	86	104	73	78	40	38	55	168	104	59	77.44	44	110	2.442	1.288	3.398	0.000677792	0.00209011	0.1423	0.0618	0.0883	0.0883	TRUE	0.1524
CNAG_03635	10	14	11	17	18	25	11	11	7	28	26	19	16.93	10	24	2.442	1.288	2.608	0.00911987	0.0203416	0	0.1444	0.1068	0.1068	TRUE	0.3214
CNAG_05556	1126	1705	2884	2951	1994	4381	1258	1372	1854	4778	2837	3318	2569.45	1495	3644	2.437	1.285	5.051	4.39617e-07	3.14345e-06	0.0602	0.0394	0.0462	0.0462	TRUE	0.505
CNAG_01578	143	225	248	332	233	465	160	181	159	538	331	352	286.91	167	407	2.434	1.283	5.112	3.19118e-07	2.37158e-06	0.0353	0.0449	0.0413	0.0413	TRUE	0.8622
CNAG_03927	104	155	239	296	209	252	116	125	154	479	297	191	227	132	322	2.434	1.283	4.004	6.22444e-05	0.000256309	0.1101	0.0466	0.0688	0.0688	TRUE	0.1977
CNAG_03731	38	81	105	112	101	143	42	65	67	181	144	108	101.41	58	144	2.433	1.283	4.233	2.30467e-05	0.000106772	0.0512	0.0563	0.0546	0.0546	TRUE	0.1028
CNAG_00515	618	546	736	783	938	1695	690	439	473	1268	1334	1284	914.81	534	1295	2.429	1.28	5.654	1.56825e-08	1.57561e-07	0.0284	0.0406	0.0357	0.0357	TRUE	0.7534
CNAG_03964	39	51	52	54	48	166	44	41	33	87	68	126	66.58	39	94	2.428	1.28	3.912	9.15563e-05	0.000360542	0.0485	0.0656	0.0598	0.0598	TRUE	0.2833
CNAG_07314	118	231	217	189	281	532	132	186	139	306	400	403	260.98	152	370	2.427	1.279	5.309	1.10035e-07	9.08387e-07	0.0239	0.0455	0.0373	0.0373	TRUE	0.3996
CNAG_01382	93	131	154	192	167	268	104	105	99	311	238	203	176.62	103	251	2.426	1.278	5.137	2.78765e-07	2.09901e-06	0.0209	0.0488	0.038	0.038	TRUE	0.2731
CNAG_05381	44	57	78	101	71	120	49	46	50	164	101	91	83.43	48	119	2.423	1.277	4.137	3.51455e-05	0.000155768	0.0442	0.0601	0.0546	0.0546	TRUE	0.9879
CNAG_02060	15	40	20	25	22	99	17	32	13	40	31	75	34.76	21	49	2.422	1.276	2.773	0.00555484	0.013231	0.1891	0.0902	0.1196	0.1196	TRUE	0.8568
CNAG_01358	5	21	17	27	14	27	6	17	11	44	20	20	19.58	11	28	2.422	1.276	2.436	0.0148435	0.0309425	0.163	0.1301	0.1382	0.1382	TRUE	0.7109
CNAG_07826	10	14	15	25	15	23	11	11	10	40	21	17	18.55	11	26	2.417	1.273	2.545	0.0109242	0.0237476	0.0727	0.1352	0.117	0.117	TRUE	1.014
CNAG_06590	33	61	73	64	74	150	37	49	47	104	105	114	75.9	44	108	2.416	1.273	4.557	5.20119e-06	2.85108e-05	0	0.0623	0.041	0.041	TRUE	0.1437
CNAG_05735	89	89	136	179	136	189	99	72	87	290	193	143	147.49	86	209	2.412	1.27	4.209	2.56639e-05	0.000117861	0.0702	0.0508	0.0577	0.0577	TRUE	0.2363
CNAG_02503	785	796	1307	1893	1078	1441	877	641	840	3065	1533	1091	1341.29	786	1896	2.412	1.27	3.837	0.000124387	0.000472713	0.1609	0.04	0.0781	0.0781	TRUE	0.6419
CNAG_00981	49	48	82	97	71	127	55	39	53	157	101	96	83.39	49	118	2.41	1.269	4.115	3.87343e-05	0.000169265	0.0432	0.0601	0.0545	0.0545	TRUE	0.7387
CNAG_01672	20	22	19	27	31	48	22	18	12	44	44	36	29.41	17	41	2.409	1.268	3.177	0.00148599	0.00419877	0	0.0996	0.0753	0.0753	TRUE	0.4754
CNAG_00063	77	83	120	137	113	226	86	67	77	222	161	171	130.62	77	185	2.407	1.267	4.928	8.28738e-07	5.48119e-06	0.0136	0.0524	0.0387	0.0387	TRUE	0.2995
CNAG_01946	549	383	588	759	724	1139	613	308	378	1229	1030	863	736.85	433	1041	2.405	1.266	4.556	5.21393e-06	2.85579e-05	0.0812	0.0411	0.0541	0.0541	TRUE	0.6059
CNAG_02454	57	100	97	102	104	240	64	80	62	165	148	182	116.9	69	165	2.403	1.265	4.941	7.76594e-07	5.16122e-06	0.0069	0.054	0.0373	0.0373	TRUE	0.2108
CNAG_05341	42	82	88	85	105	163	47	66	57	138	149	123	96.65	57	137	2.401	1.264	4.71	2.48039e-06	1.46262e-05	0	0.0572	0.0399	0.0399	TRUE	0.1862
CNAG_01425	46	48	62	81	63	120	51	39	40	131	90	91	73.59	43	104	2.401	1.264	4.192	2.76199e-05	0.000126252	0.0216	0.063	0.0497	0.0497	TRUE	0.4436
CNAG_04646	55	101	107	125	119	185	61	81	69	202	169	140	120.55	70	170	2.397	1.261	4.747	2.06232e-06	1.24722e-05	0.0193	0.0535	0.0412	0.0412	TRUE	0.1107
CNAG_00038	301	283	477	455	480	878	336	228	307	737	683	665	492.53	290	695	2.396	1.261	5.741	9.40518e-09	9.82383e-08	0.0176	0.0423	0.0324	0.0324	TRUE	0.406
CNAG_04810	115	195	189	339	182	227	128	157	121	549	259	172	231.1	135	327	2.396	1.261	3.476	0.000508782	0.00164783	0.1764	0.0464	0.0897	0.0897	TRUE	0.6009
CNAG_07076	22	27	27	50	28	44	25	22	17	81	40	33	36.3	21	51	2.396	1.261	3.003	0.00267015	0.00706403	0.1093	0.088	0.0946	0.0946	TRUE	1.7017
CNAG_03016	603	703	880	1574	723	989	674	566	566	2549	1028	749	1021.87	602	1442	2.395	1.26	3.45	0.000560634	0.00178673	0.2057	0.0404	0.095	0.095	TRUE	1.4465
CNAG_04219	722	857	1441	1554	1333	1840	807	690	926	2516	1896	1394	1371.43	808	1935	2.394	1.259	4.99	6.03786e-07	4.15426e-06	0.0516	0.04	0.0451	0.0451	TRUE	0.1232
CNAG_02898	564	575	959	1452	672	1040	630	463	616	2351	956	788	967.33	570	1365	2.393	1.259	3.556	0.000376693	0.00126835	0.186	0.0405	0.0891	0.0891	TRUE	3.1636
CNAG_03793	171	250	316	438	318	352	191	201	203	709	452	267	337.25	198	476	2.389	1.256	3.986	6.72496e-05	0.000274282	0.1122	0.044	0.0681	0.0681	TRUE	0.1456
CNAG_06806	1635	1707	3062	3722	2578	3506	1827	1374	1968	6027	3667	2655	2919.64	1723	4116	2.388	1.256	4.276	1.90479e-05	8.99493e-05	0.1039	0.0393	0.0618	0.0618	TRUE	0.3295
CNAG_04595	58	64	110	97	99	197	65	52	71	157	141	149	105.68	63	149	2.387	1.255	4.833	1.34185e-06	8.48974e-06	0	0.0556	0.0377	0.0377	TRUE	0.2219
CNAG_05898	161	196	303	286	284	532	180	158	195	463	404	403	300.4	178	423	2.381	1.252	5.904	3.5381e-09	3.98079e-08	0.005	0.0446	0.0285	0.0285	TRUE	0.1067
CNAG_02442	71	110	121	113	146	256	79	89	78	183	208	194	138.36	82	195	2.381	1.251	5.319	1.0445e-07	8.67503e-07	0	0.0516	0.0315	0.0315	TRUE	0.0508
CNAG_00536	739	1118	1644	2262	1311	1456	826	900	1057	3663	1865	1103	1568.73	928	2210	2.381	1.251	3.591	0.000329703	0.00113013	0.1838	0.0398	0.0868	0.0868	TRUE	0.3364
CNAG_05716	65	87	100	90	118	232	73	70	64	146	168	176	116.04	69	163	2.38	1.251	5.055	4.30906e-07	3.0968e-06	0	0.0541	0.0342	0.0342	TRUE	0.0815
CNAG_06524	26	67	47	45	68	131	29	54	30	73	97	99	63.67	38	90	2.38	1.251	3.728	0.000193188	0.000704108	0.0541	0.0668	0.0631	0.0631	TRUE	1.13
CNAG_05914	259	213	246	365	339	521	289	171	158	591	482	395	347.79	206	489	2.378	1.25	4.441	8.97027e-06	4.64583e-05	0.0712	0.0438	0.0537	0.0537	TRUE	0.4548
CNAG_06669	257	196	404	513	285	582	287	158	260	831	405	441	396.9	235	559	2.378	1.25	3.91	9.2136e-05	0.000362409	0.1267	0.0432	0.0707	0.0707	TRUE	2.0537
CNAG_02465	93	118	135	238	120	167	104	95	87	385	171	126	161.37	95	227	2.377	1.249	3.422	0.000622277	0.00194785	0.1671	0.0498	0.0888	0.0888	TRUE	1.1708
CNAG_03985	478	441	733	740	734	1299	534	355	471	1198	1044	984	764.38	453	1075	2.373	1.247	5.607	2.05427e-08	2.00226e-07	0.023	0.041	0.0341	0.0341	TRUE	0.4228
CNAG_05576	84	118	153	113	164	346	94	95	98	183	233	262	160.91	96	226	2.373	1.246	5.126	2.96641e-07	2.21897e-06	0.0123	0.0498	0.0355	0.0355	TRUE	0.1998
CNAG_06374	469	381	451	425	674	1323	524	307	290	688	959	1002	628.24	374	883	2.373	1.246	4.52	6.19161e-06	3.33267e-05	0.0768	0.0415	0.053	0.053	TRUE	1.406
CNAG_06654	61	39	110	76	102	178	68	31	71	123	145	135	95.54	57	134	2.372	1.246	3.855	0.000115548	0.00044355	0.0764	0.0574	0.0631	0.0631	TRUE	1.4037
CNAG_06633	4684	4569	10252	10071	7271	13168	5233	3677	6589	16307	10343	9973	8687.17	5166	12208	2.363	1.24	4.517	6.27104e-06	3.36749e-05	0.082	0.0389	0.0542	0.0542	TRUE	0.8501
CNAG_07437	113	176	173	198	203	377	126	142	111	321	289	286	212.33	126	299	2.361	1.239	5.559	2.71142e-08	2.55905e-07	0.0039	0.0471	0.0304	0.0304	TRUE	0.1284
CNAG_00247	142	260	203	228	307	489	159	209	130	369	437	370	279.1	166	392	2.361	1.24	5.078	3.81604e-07	2.76986e-06	0.0273	0.0451	0.0388	0.0388	TRUE	0.5759
CNAG_05090	512	544	1057	1054	946	1235	572	438	679	1707	1346	935	946.15	563	1329	2.357	1.237	4.615	3.92972e-06	2.21617e-05	0.0633	0.0406	0.0505	0.0505	TRUE	0.1121
CNAG_06916	37	72	47	45	75	161	41	58	30	73	107	122	71.83	43	101	2.356	1.237	3.669	0.000243368	0.000863124	0.0708	0.0636	0.0659	0.0659	TRUE	0.4776
CNAG_07813	370	462	504	913	494	574	413	372	324	1478	703	435	620.82	370	872	2.355	1.236	3.446	0.000568225	0.0018084	0.1976	0.0416	0.0908	0.0908	TRUE	0.4772
CNAG_03623	216	266	479	460	348	741	241	214	308	745	495	561	427.39	254	600	2.353	1.235	5.037	4.72184e-07	3.35275e-06	0.036	0.0429	0.0406	0.0406	TRUE	0.4337
CNAG_00526	93	103	142	219	130	156	104	83	91	355	185	118	155.96	93	219	2.352	1.234	3.463	0.000533906	0.00171591	0.1496	0.0502	0.084	0.084	TRUE	0.3821
CNAG_04934	473	527	744	812	820	1163	528	424	478	1315	1166	881	798.81	477	1121	2.348	1.231	5.515	3.48884e-08	3.22612e-07	0.0255	0.0409	0.0345	0.0345	TRUE	0.2499
CNAG_02093	214	233	319	469	248	493	239	188	205	759	353	373	352.87	211	495	2.348	1.232	4.042	5.30179e-05	0.000222879	0.0996	0.0438	0.0636	0.0636	TRUE	2.452
CNAG_03813	740	1143	1466	2178	1298	1249	827	920	942	3527	1846	946	1501.32	896	2106	2.348	1.231	3.412	0.000643972	0.00200295	0.1945	0.0399	0.0931	0.0931	TRUE	0.2324
CNAG_05536	64	66	116	109	115	171	72	53	75	176	164	130	111.46	67	157	2.344	1.229	4.53	5.89579e-06	3.18094e-05	0.0204	0.0547	0.0427	0.0427	TRUE	0.2938
CNAG_02925	1420	1660	1910	1958	2132	4636	1586	1336	1228	3170	3033	3511	2310.76	1383	3238	2.343	1.228	6.342	2.27381e-10	3.16028e-09	0.011	0.0395	0.0265	0.0265	TRUE	0.1972
CNAG_05815	28	72	66	78	78	101	31	58	42	126	111	76	74.23	44	104	2.343	1.228	3.737	0.00018599	0.000680772	0.0612	0.0628	0.0623	0.0623	TRUE	0.4034
CNAG_06816	55	82	89	117	92	152	61	66	57	189	131	115	103.35	61	145	2.341	1.227	4.323	1.5394e-05	7.46497e-05	0.0304	0.056	0.0469	0.0469	TRUE	0.6691
CNAG_06020	50	50	71	101	67	99	56	40	46	164	95	75	79.26	47	111	2.339	1.226	3.596	0.000323466	0.00111153	0.0848	0.0613	0.0691	0.0691	TRUE	0.6026
CNAG_02202	174	238	389	265	318	793	194	192	250	429	452	601	353	212	494	2.332	1.222	5.185	2.16074e-07	1.66727e-06	0.0263	0.0438	0.0367	0.0367	TRUE	0.4287
CNAG_02968	309	243	446	458	498	634	345	196	287	742	708	480	459.61	276	643	2.332	1.222	4.506	6.59662e-06	3.51205e-05	0.0637	0.0426	0.0504	0.0504	TRUE	0.7388
CNAG_01849	26	44	59	64	61	70	29	35	38	104	87	53	57.63	34	81	2.326	1.218	3.543	0.000396264	0.00132838	0.0559	0.0697	0.0651	0.0651	TRUE	0.2998
CNAG_00973	99	100	221	186	189	276	111	80	142	301	269	209	185.37	111	260	2.324	1.216	4.389	1.1411e-05	5.73229e-05	0.0505	0.0483	0.0491	0.0491	TRUE	0.4895
CNAG_06573	180	315	332	247	408	750	201	253	213	400	580	568	369.4	222	516	2.32	1.214	5.202	1.96658e-07	1.53649e-06	0.0248	0.0435	0.0361	0.0361	TRUE	0.4307
CNAG_01364	306	390	703	584	638	949	342	314	452	946	908	719	613.25	369	858	2.316	1.212	5.292	1.20828e-07	9.86785e-07	0.0266	0.0416	0.0359	0.0359	TRUE	0.4569
CNAG_05414	48	74	82	99	98	117	54	60	53	160	139	89	92.37	56	129	2.315	1.211	4.032	5.54073e-05	0.000232344	0.0426	0.0581	0.0525	0.0525	TRUE	0.4069
CNAG_05770	1428	1705	2840	3210	2530	3036	1595	1372	1825	5198	3599	2299	2648.16	1597	3699	2.314	1.21	4.256	2.07789e-05	9.71856e-05	0.0864	0.0394	0.0578	0.0578	TRUE	0.1254
CNAG_04278	111	171	254	189	217	487	124	138	163	306	309	369	234.74	142	328	2.312	1.209	5.312	1.08306e-07	8.97358e-07	0.0111	0.0463	0.0325	0.0325	TRUE	0.2001
CNAG_00849	39	110	130	100	135	199	44	89	84	162	192	151	120.06	72	168	2.312	1.209	4.043	5.27953e-05	0.000222207	0.058	0.0536	0.0549	0.0549	TRUE	0.9729
CNAG_04128	94	127	152	182	169	229	105	102	98	295	240	173	168.91	102	236	2.311	1.208	4.599	4.24331e-06	2.38126e-05	0.0325	0.0493	0.0429	0.0429	TRUE	0.1342
CNAG_01898	70	100	98	96	104	269	78	80	63	155	148	204	121.47	74	169	2.311	1.209	4.585	4.54654e-06	2.53482e-05	0.019	0.0534	0.0407	0.0407	TRUE	0.374
CNAG_00351	69	96	121	147	112	189	77	77	78	238	159	143	128.77	77	180	2.311	1.209	4.417	1.00116e-05	5.13309e-05	0.0319	0.0526	0.045	0.045	TRUE	0.7747
CNAG_06004	43	77	73	73	81	169	48	62	47	118	115	128	86.39	52	120	2.308	1.206	4.442	8.92344e-06	4.62507e-05	0	0.0594	0.04	0.04	TRUE	0.2349
CNAG_04170	78	87	160	80	148	339	87	70	103	130	211	257	142.8	87	199	2.307	1.206	4.005	6.19068e-05	0.000255226	0.069	0.0512	0.0573	0.0573	TRUE	0.2061
CNAG_05269	1080	1528	2119	2514	1997	2436	1207	1230	1362	4071	2841	1845	2092.45	1266	2919	2.304	1.204	4.388	1.14421e-05	5.74367e-05	0.0743	0.0395	0.0537	0.0537	TRUE	0.1264
CNAG_01690	226	292	463	472	429	581	252	235	298	764	610	440	433.27	262	605	2.303	1.203	4.78	1.75319e-06	1.08714e-05	0.0433	0.0428	0.043	0.043	TRUE	0.1109
CNAG_01198	431	514	835	962	763	873	482	414	537	1558	1085	661	789.35	478	1101	2.303	1.204	4.102	4.10084e-05	0.000177954	0.089	0.0409	0.0606	0.0606	TRUE	0.1093
CNAG_06152	105	125	201	200	190	277	117	101	129	324	270	210	191.84	116	268	2.302	1.203	4.748	2.04983e-06	1.24186e-05	0.0277	0.048	0.0402	0.0402	TRUE	0.1184
CNAG_04799	3843	4162	8488	7601	6785	10761	4294	3349	5455	12308	9652	8150	7201.37	4366	10037	2.298	1.201	4.876	1.08174e-06	6.94012e-06	0.0509	0.0389	0.0435	0.0435	TRUE	0.2636
CNAG_02327	180	205	230	221	273	564	201	165	148	358	388	427	281.21	171	391	2.297	1.2	5.377	7.58433e-08	6.5041e-07	0.0113	0.045	0.0318	0.0318	TRUE	0.237
CNAG_02336	247	334	452	513	430	635	276	269	291	831	612	481	459.76	279	641	2.296	1.199	4.916	8.82603e-07	5.78717e-06	0.0369	0.0426	0.0403	0.0403	TRUE	0.1979
CNAG_05939	1093	1735	1884	3075	1908	1455	1221	1396	1211	4979	2714	1102	2103.93	1276	2932	2.296	1.199	3.1	0.00193547	0.00530263	0.2505	0.0395	0.1073	0.1073	TRUE	0.1528
CNAG_00049	50	83	100	129	88	132	56	67	64	209	125	100	103.49	62	145	2.293	1.197	3.785	0.000153613	0.000572043	0.0704	0.056	0.061	0.061	TRUE	0.5976
CNAG_02447	180	308	319	575	251	286	201	248	205	931	357	217	359.79	218	502	2.293	1.197	2.957	0.00310623	0.00805293	0.2679	0.0437	0.1149	0.1149	TRUE	0.8845
CNAG_04828	2230	2729	3032	3720	3418	5709	2491	2196	1949	6023	4862	4324	3641	2212	5070	2.292	1.197	5.698	1.21564e-08	1.23952e-07	0.0217	0.0392	0.0315	0.0315	TRUE	0.2971
CNAG_03755	128	168	259	309	226	268	143	135	166	500	321	203	244.91	148	341	2.291	1.196	3.831	0.000127846	0.000483712	0.101	0.046	0.0655	0.0655	TRUE	0.1697
CNAG_06145	59	124	110	92	129	274	66	100	71	149	184	208	129.4	79	180	2.29	1.195	4.394	1.11538e-05	5.61132e-05	0.0294	0.0525	0.0445	0.0445	TRUE	0.3643
CNAG_04415	85	108	111	146	128	213	95	87	71	236	182	161	138.84	84	193	2.288	1.194	4.554	5.26215e-06	2.87989e-05	0.0234	0.0516	0.0413	0.0413	TRUE	0.3795
CNAG_07847	13	14	22	20	15	48	15	11	14	32	21	36	21.67	13	30	2.287	1.194	2.686	0.0072226	0.0166016	0	0.1213	0.0905	0.0905	TRUE	0.3484
CNAG_03065	1137	1492	2360	3041	1895	1972	1270	1201	1517	4924	2696	1494	2183.52	1329	3038	2.284	1.191	3.465	0.000530421	0.00170631	0.1712	0.0395	0.0847	0.0847	TRUE	0.2339
CNAG_00679	190	172	291	463	210	242	212	138	187	750	299	183	294.91	179	411	2.284	1.192	2.937	0.00331816	0.00850581	0.2649	0.0447	0.1147	0.1147	TRUE	0.8183
CNAG_01596	86	127	154	139	176	271	96	102	99	225	250	205	162.99	99	227	2.282	1.19	5.201	1.98635e-07	1.54788e-06	0	0.0497	0.0307	0.0307	TRUE	0.0879
CNAG_00907	25	38	44	43	51	76	28	31	28	70	73	58	47.75	29	67	2.282	1.19	3.707	0.000209441	0.000756504	0	0.0762	0.0505	0.0505	TRUE	0.1522
CNAG_01550	85	129	154	156	164	260	95	104	99	253	233	197	163.43	99	228	2.281	1.19	5.098	3.43198e-07	2.52859e-06	0	0.0496	0.0322	0.0322	TRUE	0.1675
CNAG_05066	28	55	52	59	63	88	31	44	33	96	90	67	60.13	36	84	2.281	1.189	3.761	0.000169506	0.000625111	0.0212	0.0685	0.0531	0.0531	TRUE	0.3599
CNAG_05216	273	524	730	649	623	1054	305	422	469	1051	886	798	655.21	399	912	2.28	1.189	5.107	3.27432e-07	2.42547e-06	0.0296	0.0414	0.0373	0.0373	TRUE	0.4741
CNAG_00275	380	310	457	575	460	817	425	249	294	931	654	619	528.66	323	735	2.28	1.189	4.474	7.67856e-06	4.03787e-05	0.0597	0.0421	0.0487	0.0487	TRUE	0.8511
CNAG_03838	25	34	39	57	37	54	28	27	25	92	53	41	44.36	27	62	2.277	1.187	3.122	0.00179857	0.00496128	0.0764	0.079	0.0782	0.0782	TRUE	0.6075
CNAG_01403	364	429	787	802	647	858	407	345	506	1299	920	650	687.76	419	956	2.275	1.186	4.266	1.98682e-05	9.33724e-05	0.0742	0.0413	0.054	0.054	TRUE	0.1522
CNAG_00664	40	77	69	82	75	140	45	62	44	133	107	106	82.75	50	115	2.275	1.186	4.157	3.21787e-05	0.000144488	0.0124	0.0603	0.0449	0.0449	TRUE	0.3618
CNAG_06956	18	28	21	38	29	35	20	23	13	62	41	27	30.91	19	43	2.273	1.185	2.747	0.0060136	0.014155	0.0968	0.0966	0.0967	0.0967	TRUE	0.1472
CNAG_05584	170	179	397	279	291	626	190	144	255	452	414	474	321.5	196	447	2.271	1.183	4.693	2.69005e-06	1.57272e-05	0.0372	0.0442	0.0422	0.0422	TRUE	0.798
CNAG_07405	66	82	89	115	92	172	74	66	57	186	131	130	107.38	66	149	2.271	1.183	4.327	1.51332e-05	7.34887e-05	0.0206	0.0554	0.0432	0.0432	TRUE	0.4398
CNAG_05563	92	153	127	180	152	253	103	123	82	291	216	192	167.81	103	233	2.268	1.181	4.38	1.18826e-05	5.94737e-05	0.039	0.0493	0.0456	0.0456	TRUE	0.4939
CNAG_05239	42	42	69	60	66	121	47	34	44	97	94	92	67.96	42	94	2.264	1.179	4.072	4.66715e-05	0.000199621	0	0.065	0.0437	0.0437	TRUE	0.2265
CNAG_03125	114	122	188	164	174	355	127	98	121	266	248	269	188.05	115	261	2.263	1.178	5.184	2.17052e-07	1.67294e-06	0.0015	0.0482	0.0312	0.0312	TRUE	0.1787
CNAG_02677	441	492	852	837	725	1140	493	396	548	1355	1031	863	781.05	479	1083	2.259	1.176	4.912	9.00604e-07	5.89392e-06	0.0372	0.041	0.0398	0.0398	TRUE	0.2495
CNAG_06266	86	137	177	136	171	343	96	110	114	220	243	260	173.89	107	241	2.258	1.175	5.164	2.4145e-07	1.84106e-06	0	0.049	0.0308	0.0308	TRUE	0.0689
CNAG_02818	301	516	611	655	565	958	336	415	393	1061	804	726	622.36	381	864	2.257	1.175	5.248	1.54136e-07	1.2396e-06	0.0235	0.0416	0.0343	0.0343	TRUE	0.4651
CNAG_02480	136	163	191	265	185	299	152	131	123	429	263	226	220.77	135	306	2.257	1.175	4.186	2.83737e-05	0.000129266	0.0603	0.0468	0.0515	0.0515	TRUE	1.048
CNAG_06420	394	452	743	728	682	985	440	364	478	1179	970	746	696.08	427	965	2.255	1.173	4.976	6.48032e-07	4.42471e-06	0.0342	0.0413	0.0384	0.0384	TRUE	0.1073
CNAG_02103	143	287	244	217	266	661	160	231	157	351	378	501	296.33	183	410	2.253	1.172	4.617	3.90067e-06	2.2016e-05	0.0393	0.0447	0.0426	0.0426	TRUE	0.5981
CNAG_00385	704	899	1351	1397	1221	1797	787	723	868	2262	1737	1361	1289.72	793	1787	2.251	1.171	5.024	5.06837e-07	3.55825e-06	0.0349	0.0401	0.0382	0.0382	TRUE	0.153
CNAG_00781	209	261	450	550	330	389	234	210	289	891	469	295	397.9	244	552	2.25	1.17	3.391	0.000696281	0.00213846	0.1637	0.0432	0.0828	0.0828	TRUE	0.3598
CNAG_05243	129	260	266	199	266	629	144	209	171	322	378	476	283.56	175	392	2.248	1.169	4.712	2.44827e-06	1.44617e-05	0.0327	0.045	0.0403	0.0403	TRUE	0.2239
CNAG_00360	411	454	718	729	667	1010	459	365	461	1180	949	765	696.7	428	965	2.247	1.168	5.049	4.45148e-07	3.17394e-06	0.0289	0.0412	0.0369	0.0369	TRUE	0.1315
CNAG_05871	2049	2330	3318	4484	3265	2967	2289	1875	2133	7261	4645	2247	3408.19	2099	4718	2.247	1.168	3.477	0.000507241	0.00164487	0.1457	0.0392	0.081	0.081	TRUE	0.108
CNAG_04834	20	50	39	33	43	107	22	40	25	53	61	81	47.22	29	65	2.247	1.168	3.266	0.00109205	0.00320047	0.0491	0.0766	0.0685	0.0685	TRUE	0.7834
CNAG_00764	63	141	158	92	150	366	70	113	102	149	213	277	154.16	95	213	2.245	1.167	3.923	8.75146e-05	0.000347623	0.068	0.0503	0.0564	0.0564	TRUE	0.0995
CNAG_00513	162	211	248	219	268	535	181	170	159	355	381	405	275.21	170	380	2.244	1.166	5.627	1.83042e-08	1.81243e-07	0	0.0452	0.0268	0.0268	TRUE	0.0395
CNAG_02888	74	114	126	144	132	206	83	92	81	233	188	156	138.73	85	192	2.244	1.166	4.559	5.13195e-06	2.82059e-05	0.0181	0.0516	0.0389	0.0389	TRUE	0.1551
CNAG_03951	45	60	116	132	53	137	50	48	75	214	75	104	94.34	58	131	2.244	1.166	3.088	0.00201349	0.0054922	0.1609	0.0577	0.0906	0.0906	TRUE	0.7879
CNAG_03510	1657	2048	3636	3417	2772	4779	1851	1648	2337	5533	3943	3620	3155.34	1945	4365	2.243	1.165	4.918	8.74945e-07	5.74245e-06	0.0435	0.0392	0.0401	0.0401	TRUE	0.6639
CNAG_05223	53	79	134	83	114	229	59	64	86	134	162	173	113.15	70	156	2.243	1.165	4.329	1.49938e-05	7.29152e-05	0.0189	0.0545	0.0422	0.0422	TRUE	0.4418
CNAG_04844	696	849	1243	1126	1248	1943	778	683	799	1823	1775	1472	1221.65	753	1690	2.242	1.165	5.989	2.10807e-09	2.47338e-08	0.0095	0.0401	0.0263	0.0263	TRUE	0.1568
CNAG_07597	27	28	36	38	32	80	30	23	23	62	46	61	40.58	25	56	2.24	1.164	3.354	0.000797796	0.00242309	0	0.0828	0.059	0.059	TRUE	0.1871
CNAG_04884	3085	3623	6590	6358	5343	7711	3447	2916	4236	10295	7601	5840	5722.28	3533	7912	2.239	1.163	4.591	4.40604e-06	2.46853e-05	0.0576	0.039	0.046	0.046	TRUE	0.1762
CNAG_01645	39	42	45	56	47	103	44	34	29	91	67	78	56.97	36	79	2.239	1.163	3.676	0.000237372	0.000844883	0.0081	0.0701	0.0522	0.0522	TRUE	0.2012
CNAG_01351	309	375	472	639	413	671	345	302	303	1035	588	508	513.46	317	710	2.238	1.162	4.159	3.20305e-05	0.000144011	0.074	0.0422	0.054	0.054	TRUE	1.5944
CNAG_03679	315	483	549	868	553	343	352	389	353	1405	787	260	590.9	365	817	2.238	1.162	2.796	0.00518119	0.0124742	0.2995	0.0417	0.1226	0.1226	TRUE	0.12
CNAG_00680	164	175	278	228	260	505	183	141	179	369	370	382	270.71	168	374	2.234	1.16	5.371	7.83688e-08	6.70391e-07	0.0043	0.0453	0.0294	0.0294	TRUE	0.2143
CNAG_06623	825	541	812	1082	951	1439	922	435	522	1752	1353	1090	1012.28	626	1398	2.234	1.16	3.881	0.000103989	0.000403701	0.1039	0.0404	0.0632	0.0632	TRUE	0.6002
CNAG_01796	163	237	224	218	279	528	182	191	144	353	397	400	277.76	172	383	2.233	1.159	5.264	1.40918e-07	1.13596e-06	0.0092	0.0451	0.0308	0.0308	TRUE	0.2418
CNAG_07391	268	323	379	514	410	500	299	260	244	832	583	379	432.86	268	598	2.23	1.157	4.056	5.00125e-05	0.000212058	0.0785	0.0428	0.056	0.056	TRUE	0.1263
CNAG_01122	10	29	24	37	18	38	11	23	15	60	26	29	27.37	16	38	2.228	1.156	2.503	0.0123284	0.0263241	0.1334	0.1041	0.1122	0.1122	TRUE	1.4196
CNAG_02802	20	43	49	55	48	59	22	35	31	89	68	45	48.41	29	67	2.227	1.155	3.167	0.00153853	0.0043205	0.0649	0.0757	0.0723	0.0723	TRUE	0.1289
CNAG_02838	213	198	325	387	239	505	238	159	209	627	340	382	325.88	202	450	2.223	1.153	4.09	4.31448e-05	0.00018593	0.0731	0.0442	0.0537	0.0537	TRUE	1.3159
CNAG_00440	48	86	100	127	89	117	54	69	64	206	127	89	101.33	62	141	2.219	1.15	3.471	0.000517762	0.00167187	0.0898	0.0563	0.0677	0.0677	TRUE	0.282
CNAG_03421	21	45	36	41	39	82	23	36	23	66	55	62	44.46	27	61	2.217	1.148	3.354	0.000797254	0.00242304	0.0072	0.0789	0.0592	0.0592	TRUE	0.5347
CNAG_01990	5708	5786	11512	10616	8723	14846	6377	4656	7399	17190	12409	11244	9879.2	6144	13614	2.216	1.148	4.639	3.49656e-06	1.99262e-05	0.052	0.0389	0.044	0.044	TRUE	0.6445
CNAG_06337	102	165	176	176	202	300	114	133	113	285	287	227	193.24	120	266	2.213	1.146	4.955	7.23265e-07	4.87776e-06	0.0096	0.0479	0.0326	0.0326	TRUE	0.2019
CNAG_00419	37	46	68	48	62	135	41	37	44	78	88	102	65.04	41	89	2.212	1.145	3.903	9.51605e-05	0.000372763	0	0.0662	0.0449	0.0449	TRUE	0.172
CNAG_05859	260	243	408	573	318	367	290	196	262	928	452	278	401.07	249	553	2.211	1.145	3.137	0.00170649	0.00473396	0.1999	0.0431	0.0931	0.0931	TRUE	0.4477
CNAG_00075	1648	1536	2804	3828	2014	2263	1841	1236	1802	6198	2865	1714	2609.47	1626	3592	2.208	1.143	3.076	0.00209653	0.00568929	0.2312	0.0394	0.099	0.099	TRUE	0.4972
CNAG_04682	75	135	129	184	124	182	84	109	83	298	176	138	147.92	92	204	2.206	1.141	3.648	0.000264203	0.000927418	0.0846	0.0508	0.0628	0.0628	TRUE	0.5654
CNAG_00715	473	498	833	1070	746	580	528	401	535	1733	1061	439	782.94	488	1078	2.204	1.14	3.05	0.00228496	0.00613742	0.2193	0.041	0.0992	0.0992	TRUE	0.1078
CNAG_07849	30	53	57	81	55	58	34	43	37	131	78	44	61.02	38	84	2.204	1.14	2.924	0.00345625	0.00881691	0.1382	0.068	0.0908	0.0908	TRUE	0.179
CNAG_02106	66	137	155	120	148	293	74	110	100	194	211	222	151.73	95	209	2.202	1.139	4.59	4.4395e-06	2.48525e-05	0.0104	0.0505	0.0369	0.0369	TRUE	0.3243
CNAG_01636	113	123	211	198	173	305	126	99	136	321	246	231	193.09	120	266	2.202	1.139	4.578	4.6917e-06	2.59883e-05	0.0233	0.048	0.0387	0.0387	TRUE	0.3379
CNAG_01822	362	528	775	1037	571	578	404	425	498	1679	812	438	709.44	442	976	2.202	1.139	3.058	0.00222726	0.00599182	0.2164	0.0412	0.0983	0.0983	TRUE	0.3419
CNAG_02742	280	665	717	819	620	898	313	535	461	1326	882	680	699.51	436	963	2.201	1.138	3.92	8.87147e-05	0.000351779	0.0901	0.0412	0.0591	0.0591	TRUE	0.3138
CNAG_00561	402	479	907	765	720	1139	449	385	583	1239	1024	863	757.19	472	1042	2.2	1.138	4.772	1.81974e-06	1.11728e-05	0.0368	0.041	0.0394	0.0394	TRUE	0.2232
CNAG_00961	1342	1561	3067	3385	2232	2310	1499	1256	1971	5481	3175	1750	2522.08	1575	3469	2.2	1.138	3.296	0.000981702	0.00291701	0.1733	0.0394	0.0854	0.0854	TRUE	0.1937
CNAG_03298	492	586	1008	1157	664	1133	550	472	648	1873	945	858	890.88	557	1225	2.199	1.137	3.782	0.000155636	0.000578944	0.105	0.0407	0.0638	0.0638	TRUE	2.5343
CNAG_03953	84	91	114	69	123	310	94	73	73	112	175	235	126.97	80	174	2.198	1.136	3.719	0.000200165	0.000726062	0.0691	0.0528	0.0584	0.0584	TRUE	0.1048
CNAG_06676	99	158	181	250	159	201	111	127	116	405	226	152	189.55	118	261	2.196	1.135	3.443	0.000575759	0.00182643	0.117	0.0481	0.0723	0.0723	TRUE	0.3653
CNAG_04736	97	116	194	207	136	254	108	93	125	335	193	192	174.57	109	240	2.195	1.134	3.971	7.15342e-05	0.000289688	0.0588	0.0489	0.0523	0.0523	TRUE	1.229
CNAG_00335	366	340	569	537	495	958	409	274	366	870	704	726	557.92	350	767	2.194	1.134	5.01	5.45647e-07	3.80343e-06	0.0233	0.0419	0.0349	0.0349	TRUE	0.4167
CNAG_01687	176	207	240	247	267	466	197	167	154	400	380	353	275.03	173	378	2.193	1.133	5.277	1.31305e-07	1.06164e-06	0.0049	0.0452	0.0291	0.0291	TRUE	0.1529
CNAG_05573	434	410	576	657	609	884	485	330	370	1064	866	670	630.79	395	867	2.193	1.133	4.566	4.96051e-06	2.73887e-05	0.0438	0.0415	0.0426	0.0426	TRUE	0.0995
CNAG_06075	25857	23368	45934	60882	33496	30536	28889	18805	29523	98581	47649	23128	41095.8	25739	56453	2.193	1.133	2.887	0.00389179	0.00975368	0.2597	0.0387	0.111	0.111	TRUE	0.2875
CNAG_06966	22	17	22	26	31	37	25	14	14	42	44	28	27.77	18	38	2.193	1.133	2.685	0.00725361	0.0166673	0.0467	0.1032	0.0874	0.0874	TRUE	0.5497
CNAG_01136	558	655	686	801	807	1375	623	527	441	1297	1148	1041	846.31	530	1162	2.192	1.132	5.285	1.25914e-07	1.02345e-06	0.0189	0.0408	0.0317	0.0317	TRUE	0.271
CNAG_00987	263	360	521	601	455	527	294	290	335	973	647	399	489.66	306	673	2.192	1.132	3.79	0.00015057	0.000561931	0.0965	0.0423	0.062	0.062	TRUE	0.1423
CNAG_02792	215	242	329	289	336	616	240	195	211	468	478	467	343.15	215	471	2.189	1.13	5.572	2.51401e-08	2.39583e-07	0	0.0439	0.0263	0.0263	TRUE	0.1049
CNAG_04298	63	146	103	92	112	323	70	117	66	149	159	245	134.5	84	184	2.189	1.13	3.613	0.000302291	0.00104823	0.0816	0.052	0.0622	0.0622	TRUE	1.1466
CNAG_03015	1112	1291	2495	2355	1805	2806	1242	1039	1604	3813	2568	2125	2065.18	1295	2835	2.188	1.129	4.246	2.17945e-05	0.000101589	0.0712	0.0395	0.0505	0.0505	TRUE	0.4757
CNAG_03198	4864	7810	12738	9525	11186	16114	5434	6285	8187	15423	15912	12205	10574.4	6635	14513	2.187	1.129	5.053	4.35407e-07	3.12072e-06	0.032	0.0388	0.0359	0.0359	TRUE	0.5115
CNAG_03558	279	315	520	584	420	567	312	253	334	946	597	429	478.66	300	657	2.187	1.129	3.888	0.000101152	0.000393355	0.0853	0.0424	0.0584	0.0584	TRUE	0.2859
CNAG_03600	64	150	153	141	146	269	72	121	98	228	208	204	155.05	97	213	2.186	1.129	4.363	1.28246e-05	6.3677e-05	0.023	0.0502	0.0409	0.0409	TRUE	0.4626
CNAG_04175	35	57	62	41	59	157	39	46	40	66	84	119	65.68	42	90	2.186	1.128	3.534	0.000410002	0.00136442	0.0379	0.0659	0.0565	0.0565	TRUE	0.2989
CNAG_06238	363	472	809	669	665	1092	406	380	520	1083	946	827	693.61	435	952	2.183	1.126	5.131	2.87686e-07	2.1567e-06	0.0212	0.0413	0.0331	0.0331	TRUE	0.2409
CNAG_02120	734	914	1554	1430	1360	1749	820	736	999	2315	1935	1325	1354.87	852	1858	2.18	1.124	4.504	6.66679e-06	3.54665e-05	0.0473	0.04	0.044	0.044	TRUE	0.1937
CNAG_05225	238	305	482	558	344	530	266	245	310	904	489	401	435.91	274	598	2.178	1.123	3.745	0.000180271	0.000662316	0.0966	0.0428	0.0622	0.0622	TRUE	1.1698
CNAG_04994	194	219	402	360	342	467	217	176	258	583	487	354	345.75	217	475	2.176	1.121	4.337	1.44634e-05	7.06868e-05	0.0466	0.0439	0.0449	0.0449	TRUE	0.1584
CNAG_01123	65	121	123	85	128	290	73	97	79	138	182	220	131.4	83	180	2.176	1.122	4.126	3.69826e-05	0.000162857	0.0311	0.0523	0.0447	0.0447	TRUE	0.1189
CNAG_06968	312	473	677	802	594	524	349	381	435	1299	845	397	617.47	388	847	2.176	1.122	3.262	0.00110757	0.00324382	0.1648	0.0416	0.0834	0.0834	TRUE	0.0996
CNAG_06159	16	48	40	43	43	68	18	39	26	70	61	52	44.09	28	61	2.176	1.122	3.078	0.0020823	0.00565945	0.0445	0.0793	0.0702	0.0702	TRUE	0.7365
CNAG_00283	117	252	257	203	248	532	131	203	165	329	353	403	263.85	166	362	2.173	1.119	4.677	2.90923e-06	1.68932e-05	0.0224	0.0455	0.037	0.037	TRUE	0.3964
CNAG_04139	98	128	181	184	169	239	109	103	116	298	240	181	174.7	109	240	2.172	1.119	4.34	1.42243e-05	6.96176e-05	0.0293	0.0489	0.0414	0.0414	TRUE	0.1086
CNAG_03511	75	120	179	160	161	212	84	97	115	259	229	161	157.35	99	216	2.172	1.119	4.143	3.43073e-05	0.000152744	0.0373	0.0501	0.0454	0.0454	TRUE	0.3672
CNAG_05221	411	440	835	941	546	840	459	354	537	1524	777	636	714.42	450	979	2.171	1.119	3.522	0.000427645	0.00141694	0.1264	0.0412	0.0711	0.0711	TRUE	1.4665
CNAG_01844	180	195	194	196	272	445	201	157	125	317	387	337	254.01	161	347	2.169	1.117	4.549	5.39482e-06	2.94076e-05	0.0269	0.0457	0.039	0.039	TRUE	0.4883
CNAG_00236	102	145	169	193	146	287	114	117	109	313	208	217	179.47	113	246	2.166	1.115	4.478	7.54242e-06	3.97238e-05	0.0214	0.0487	0.0384	0.0384	TRUE	0.5745
CNAG_06383	87	77	114	138	69	237	97	62	73	223	98	180	122.26	77	167	2.165	1.115	3.413	0.000643034	0.00200094	0.0971	0.0533	0.0676	0.0676	TRUE	0.2351
CNAG_05409	139	167	288	201	282	402	155	134	185	325	401	304	250.98	158	343	2.164	1.114	4.722	2.3391e-06	1.38766e-05	0.0198	0.0458	0.0356	0.0356	TRUE	0.255
CNAG_02847	45	71	85	76	80	152	50	57	55	123	114	115	85.67	54	117	2.164	1.113	4.244	2.19497e-05	0.000102174	0	0.0596	0.0365	0.0365	TRUE	0.0265
CNAG_06436	42	72	85	120	63	87	47	58	55	194	90	66	84.89	53	117	2.162	1.112	2.929	0.00339873	0.00868311	0.1568	0.0598	0.0905	0.0905	TRUE	1.0295
CNAG_00474	404	402	496	537	548	936	451	324	319	870	780	709	575.28	365	786	2.159	1.11	4.976	6.48338e-07	4.42471e-06	0.0235	0.0418	0.0339	0.0339	TRUE	0.4864
CNAG_01289	69	115	136	176	103	170	77	93	87	285	147	129	136.22	86	187	2.159	1.11	3.46	0.000540106	0.00173259	0.0926	0.0518	0.0659	0.0659	TRUE	2.1114
CNAG_02436	160	214	310	258	274	505	179	172	199	418	390	382	290.04	183	397	2.158	1.11	5.408	6.37221e-08	5.53389e-07	0	0.0449	0.0264	0.0264	TRUE	0.067
CNAG_06596	81	104	106	117	124	206	90	84	68	189	176	156	127.36	81	174	2.157	1.109	4.431	9.36126e-06	4.83007e-05	0.0076	0.0527	0.0363	0.0363	TRUE	0.2016
CNAG_00273	26	41	63	44	51	104	29	33	40	71	73	79	54.18	34	74	2.157	1.109	3.58	0.000343967	0.00116966	0	0.0717	0.0487	0.0487	TRUE	0.2264
CNAG_03179	75	74	146	151	110	152	84	60	94	245	156	115	125.55	79	172	2.157	1.109	3.436	0.00058997	0.00186375	0.091	0.0529	0.066	0.066	TRUE	0.2979
CNAG_01969	31	31	49	50	34	88	35	25	31	81	48	67	47.84	30	65	2.157	1.109	3.26	0.00111388	0.00325888	0.0193	0.0761	0.06	0.06	TRUE	0.1273
CNAG_02901	340	400	581	682	491	684	380	322	373	1104	698	518	566	358	773	2.154	1.107	3.961	7.45203e-05	0.000299656	0.0762	0.0418	0.0543	0.0543	TRUE	0.3299
CNAG_03033	62	100	142	64	124	312	69	80	91	104	176	236	126.22	80	172	2.154	1.107	3.506	0.000455129	0.00149913	0.0828	0.0529	0.063	0.063	TRUE	0.1248
CNAG_07979	97	139	206	147	177	357	108	112	132	238	252	270	185.47	117	253	2.153	1.106	4.903	9.42359e-07	6.14371e-06	0	0.0483	0.0306	0.0306	TRUE	0.1364
CNAG_03211	21	27	18	35	21	46	23	22	12	57	30	35	29.69	19	41	2.153	1.106	2.572	0.0101246	0.0222566	0.0853	0.099	0.0952	0.0952	TRUE	0.8433
CNAG_05813	63	63	84	80	82	168	70	51	54	130	117	127	91.42	58	125	2.151	1.105	4.112	3.92056e-05	0.000171106	0	0.0583	0.0397	0.0397	TRUE	0.2498
CNAG_00991	243	300	526	461	426	638	271	241	338	746	606	483	447.78	283	612	2.149	1.104	4.537	5.70944e-06	3.08769e-05	0.0345	0.0427	0.0401	0.0401	TRUE	0.1178
CNAG_04531	1674	2285	2838	3443	2910	2878	1870	1839	1824	5575	4140	2180	2904.58	1844	3965	2.149	1.103	3.723	0.000196983	0.000717177	0.1043	0.0393	0.0629	0.0629	TRUE	0.153
CNAG_00560	833	1260	2134	2574	1283	1503	931	1014	1372	4168	1825	1138	1741.26	1106	2377	2.148	1.103	2.94	0.00328504	0.00843985	0.2447	0.0397	0.1009	0.1009	TRUE	0.6706
CNAG_00927	116	152	200	217	183	277	130	122	129	351	260	210	200.33	127	274	2.147	1.103	4.322	1.5441e-05	7.47714e-05	0.031	0.0476	0.0412	0.0412	TRUE	0.2287
CNAG_05763	48	59	50	83	66	78	54	47	32	134	94	59	70.1	44	96	2.146	1.102	3.067	0.00216366	0.00584599	0.1027	0.0642	0.0768	0.0768	TRUE	0.1214
CNAG_07928	38	29	55	87	28	51	42	23	35	141	40	39	53.41	33	73	2.146	1.102	2.316	0.0205332	0.0409349	0.3008	0.0722	0.1417	0.1417	TRUE	5.1469
CNAG_00643	103	210	203	178	211	399	115	169	130	288	300	302	217.52	138	297	2.144	1.1	4.718	2.38645e-06	1.4133e-05	0.0126	0.0469	0.034	0.034	TRUE	0.4025
CNAG_07641	54	55	69	82	50	149	60	44	44	133	71	113	77.62	49	106	2.143	1.099	3.476	0.000508741	0.00164783	0.0486	0.0617	0.0576	0.0576	TRUE	0.2824
CNAG_02519	819	963	1451	2115	989	1046	915	775	933	3425	1407	792	1374.39	874	1875	2.143	1.099	2.797	0.00515491	0.0124354	0.2735	0.04	0.1105	0.1105	TRUE	0.6285
CNAG_03383	65	82	164	93	118	269	73	66	105	151	168	204	127.7	81	174	2.138	1.096	3.948	7.87171e-05	0.000314869	0.0361	0.0527	0.0468	0.0468	TRUE	0.7132
CNAG_06583	105	128	115	159	139	228	117	103	74	257	198	173	153.68	98	209	2.137	1.095	3.991	6.57041e-05	0.000268458	0.0408	0.0503	0.0469	0.0469	TRUE	0.4366
CNAG_03185	327	432	641	572	592	846	365	348	412	926	842	641	589.01	375	803	2.136	1.095	4.988	6.10137e-07	4.18904e-06	0.0206	0.0417	0.0328	0.0328	TRUE	0.382
CNAG_03332	178	169	341	250	265	530	199	136	219	405	377	401	289.54	185	394	2.135	1.094	4.558	5.17634e-06	2.83973e-05	0.026	0.0449	0.0377	0.0377	TRUE	0.5954
CNAG_03473	75	82	140	136	117	171	84	66	90	220	166	130	125.99	80	172	2.135	1.094	3.864	0.000111359	0.00042843	0.0416	0.0529	0.0488	0.0488	TRUE	0.1655
CNAG_00716	3245	3288	5793	6300	4498	6250	3625	2646	3723	10201	6399	4734	5221.35	3331	7111	2.134	1.094	3.839	0.000123606	0.000470006	0.0933	0.039	0.0583	0.0583	TRUE	0.3413
CNAG_01922	345	385	521	536	522	772	385	310	335	868	743	585	537.55	343	732	2.129	1.09	4.832	1.35286e-06	8.55145e-06	0.024	0.042	0.0346	0.0346	TRUE	0.1405
CNAG_04637	1636	1906	3373	3389	2788	3073	1828	1534	2168	5488	3966	2328	2885.1	1843	3927	2.129	1.09	3.707	0.000209386	0.000756504	0.0952	0.0393	0.0619	0.0619	TRUE	0.11
CNAG_01033	103	112	132	136	145	249	115	90	85	220	206	189	150.85	97	205	2.128	1.089	4.491	7.0942e-06	3.75362e-05	0.0073	0.0505	0.035	0.035	TRUE	0.251
CNAG_00813	361	805	505	450	927	1162	403	648	325	729	1319	880	717.19	459	976	2.128	1.089	3.594	0.000325208	0.0011164	0.107	0.0412	0.0646	0.0646	TRUE	0.702
CNAG_00288	250	312	566	631	385	448	279	251	364	1022	548	339	467.15	298	636	2.127	1.089	3.157	0.00159395	0.00444696	0.1667	0.0425	0.0833	0.0833	TRUE	0.3392
CNAG_00708	221	288	452	463	309	596	247	232	291	750	440	451	401.64	257	547	2.126	1.088	4.168	3.07565e-05	0.000138816	0.0515	0.0431	0.0463	0.0463	TRUE	1.1893
CNAG_02111	176	183	227	268	213	400	197	147	146	434	303	303	254.95	163	347	2.125	1.087	4.353	1.34586e-05	6.64398e-05	0.0327	0.0457	0.0405	0.0405	TRUE	0.5232
CNAG_04317	23	18	37	38	27	49	26	14	24	62	38	37	33.5	21	46	2.125	1.087	2.733	0.00626738	0.0146417	0.0502	0.0921	0.0805	0.0805	TRUE	0.5682
CNAG_02827	367	532	695	896	542	676	410	428	447	1451	771	512	669.78	428	911	2.123	1.086	3.354	0.00079661	0.00242271	0.1399	0.0414	0.0739	0.0739	TRUE	0.4307
CNAG_01648	4810	6103	8192	11815	6580	5987	5374	4911	5265	19131	9360	4535	8096.05	5183	11009	2.123	1.086	2.877	0.00401598	0.0100173	0.229	0.0389	0.1026	0.1026	TRUE	0.2817
CNAG_06412	66	86	78	81	82	207	74	69	50	131	117	157	99.61	64	135	2.122	1.086	3.896	9.76503e-05	0.000380819	0.0223	0.0567	0.0447	0.0447	TRUE	0.3895
CNAG_00640	9885	10189	18924	14800	15540	27145	11044	8200	12163	23964	22106	20560	16339.4	10469	22210	2.121	1.085	5.145	2.66893e-07	2.01626e-06	0.0219	0.0388	0.032	0.032	TRUE	0.4398
CNAG_06115	72	102	114	104	129	197	80	82	73	168	184	149	122.82	78	167	2.121	1.085	4.439	9.02908e-06	4.66923e-05	0	0.0533	0.0339	0.0339	TRUE	0.1048
CNAG_02546	106	177	265	120	204	564	118	142	170	194	290	427	223.81	143	304	2.12	1.084	3.585	0.000336952	0.00115097	0.087	0.0467	0.0609	0.0609	TRUE	0.1676
CNAG_02087	39	65	67	55	81	120	44	52	43	89	115	91	72.35	46	98	2.119	1.083	3.781	0.000156369	0.000581041	0	0.0634	0.0437	0.0437	TRUE	0.1948
CNAG_04574	86	88	121	98	126	232	96	71	78	159	179	176	126.38	82	171	2.114	1.08	4.351	1.3524e-05	6.66663e-05	0.0013	0.0528	0.0355	0.0355	TRUE	0.2069
CNAG_02317	56	112	134	74	121	279	63	90	86	120	172	211	123.68	80	168	2.113	1.079	3.72	0.000199617	0.000724458	0.0488	0.0532	0.0517	0.0517	TRUE	0.1436
CNAG_00443	90	98	100	121	95	237	101	79	64	196	135	180	125.71	81	170	2.112	1.079	3.911	9.20382e-05	0.000362232	0.0324	0.0529	0.0459	0.0459	TRUE	0.3812
CNAG_04850	55	86	138	135	92	158	61	69	89	219	131	120	114.75	73	157	2.111	1.078	3.52	0.000430999	0.00142667	0.0634	0.0543	0.0577	0.0577	TRUE	1.1584
CNAG_01019	4113	3602	5923	4778	5877	10207	4595	2899	3807	7737	8360	7731	5854.73	3767	7943	2.109	1.076	4.955	7.22929e-07	4.87776e-06	0.0261	0.039	0.0338	0.0338	TRUE	0.4952
CNAG_03869	123	188	216	229	209	315	137	151	139	371	297	239	222.37	142	302	2.109	1.077	4.443	8.88477e-06	4.60851e-05	0.0228	0.0467	0.0373	0.0373	TRUE	0.1344
CNAG_02150	94	110	167	156	141	243	105	89	107	253	201	184	156.35	100	213	2.108	1.076	4.379	1.19138e-05	5.9543e-05	0.0135	0.0501	0.0363	0.0363	TRUE	0.276
CNAG_06073	22	24	22	43	22	30	25	19	14	70	31	23	30.28	19	41	2.108	1.076	2.288	0.02213	0.0436987	0.1772	0.0978	0.1217	0.1217	TRUE	1.0435
CNAG_03280	188	226	316	230	316	567	210	182	203	372	450	429	307.73	198	417	2.107	1.075	5.152	2.58102e-07	1.95416e-06	0.0033	0.0445	0.0277	0.0277	TRUE	0.0945
CNAG_01302	387	366	636	647	528	786	432	295	409	1048	751	595	588.29	379	798	2.105	1.074	4.07	4.7036e-05	0.000200972	0.0575	0.0417	0.0483	0.0483	TRUE	0.2555
CNAG_07425	19	25	22	25	28	47	21	20	14	40	40	36	28.57	18	39	2.105	1.074	2.75	0.00596624	0.0140656	0	0.1014	0.071	0.071	TRUE	0.3088
CNAG_04616	104	138	167	168	165	263	116	111	107	272	235	199	173.42	111	235	2.102	1.072	4.559	5.13582e-06	2.82059e-05	0.0095	0.049	0.0334	0.0334	TRUE	0.1128
CNAG_02985	495	593	755	838	756	999	553	477	485	1357	1075	757	784.08	505	1063	2.102	1.071	4.355	1.33048e-05	6.57531e-05	0.0441	0.041	0.0422	0.0422	TRUE	0.1203
CNAG_03954	58	89	77	100	71	168	65	72	49	162	101	127	96.01	62	130	2.102	1.072	3.683	0.000230462	0.000822033	0.0334	0.0573	0.0494	0.0494	TRUE	0.1363
CNAG_01201	57	73	130	131	84	141	64	59	84	212	119	107	107.4	69	146	2.102	1.072	3.343	0.000830207	0.00250819	0.076	0.0553	0.0636	0.0636	TRUE	1.4746
CNAG_01034	43	70	67	107	51	89	48	56	43	173	73	67	76.77	49	104	2.101	1.071	2.841	0.00449548	0.0110643	0.1416	0.062	0.0877	0.0877	TRUE	2.9007
CNAG_05967	76	78	104	88	118	182	85	63	67	142	168	138	110.45	72	149	2.098	1.069	4.117	3.8303e-05	0.000167916	0.0067	0.0549	0.0384	0.0384	TRUE	0.2214
CNAG_07635	146	202	255	181	237	518	163	163	164	293	337	392	252.02	163	341	2.096	1.068	4.863	1.1586e-06	7.37801e-06	0.0083	0.0458	0.0303	0.0303	TRUE	0.1457
CNAG_00505	98	117	130	175	112	211	109	94	84	283	159	160	148.28	96	201	2.093	1.065	3.647	0.000265689	0.000932156	0.061	0.0508	0.0539	0.0539	TRUE	1.2929
CNAG_01093	225	218	277	345	302	368	251	175	178	559	430	279	311.97	201	423	2.092	1.065	3.698	0.000217654	0.000781638	0.0766	0.0444	0.0562	0.0562	TRUE	0.128
CNAG_06331	74	98	78	107	71	217	83	79	50	173	101	164	108.38	71	146	2.09	1.063	3.439	0.000584578	0.00185116	0.0655	0.0552	0.0586	0.0586	TRUE	0.7023
CNAG_03675	120	197	188	120	186	526	134	159	121	194	265	398	211.79	138	286	2.088	1.062	3.659	0.000252726	0.000890782	0.0701	0.0471	0.0554	0.0554	TRUE	0.2655
CNAG_05241	145	167	278	254	226	348	162	134	179	411	321	264	245.24	158	332	2.087	1.061	4.243	2.20413e-05	0.00010253	0.0318	0.046	0.0405	0.0405	TRUE	0.185
CNAG_04238	152	177	215	244	208	331	170	142	138	395	296	251	232.02	150	314	2.086	1.061	4.262	2.02521e-05	9.49159e-05	0.0293	0.0464	0.0398	0.0398	TRUE	0.3181
CNAG_01881	372	448	632	368	659	1225	416	361	406	596	937	928	607.25	394	820	2.085	1.06	4.516	6.29151e-06	3.3732e-05	0.0322	0.0416	0.0379	0.0379	TRUE	0.6597
CNAG_06756	71	107	129	134	101	211	79	86	83	217	144	160	128.13	83	174	2.085	1.06	4.094	4.24732e-05	0.000183266	0.0161	0.0527	0.0396	0.0396	TRUE	0.4554
CNAG_03656	9	25	27	28	14	47	10	20	17	45	20	36	24.73	16	34	2.085	1.06	2.341	0.0192097	0.038577	0.079	0.1111	0.1033	0.1033	TRUE	0.1805
CNAG_05188	19	29	39	42	35	41	21	23	25	68	50	31	36.41	23	50	2.082	1.058	2.7	0.00694154	0.016047	0.0626	0.0878	0.0798	0.0798	TRUE	0.1199
CNAG_01939	188	320	322	292	351	572	210	258	207	473	499	433	346.64	225	468	2.08	1.057	5.03	4.91741e-07	3.46462e-06	0.0071	0.0438	0.0286	0.0286	TRUE	0.1832
CNAG_06440	127	245	308	195	304	491	142	197	198	316	432	372	276.18	179	373	2.08	1.056	4.422	9.79869e-06	5.04437e-05	0.0237	0.0452	0.0371	0.0371	TRUE	0.1779
CNAG_01396	167	229	306	369	231	342	187	184	197	597	329	259	292.11	189	395	2.079	1.056	3.496	0.000472642	0.00154806	0.0924	0.0448	0.0619	0.0619	TRUE	0.844
CNAG_07973	32	42	38	64	40	49	36	34	24	104	57	37	48.6	31	66	2.079	1.056	2.613	0.00898312	0.0200758	0.1352	0.0755	0.0945	0.0945	TRUE	0.3608
CNAG_03047	262	351	469	518	398	558	293	282	301	839	566	423	450.69	292	609	2.078	1.055	3.969	7.21861e-05	0.000291467	0.0569	0.0427	0.0485	0.0485	TRUE	0.2566
CNAG_07374	70	96	120	88	116	229	78	77	77	142	165	173	118.92	77	160	2.077	1.054	4.333	1.474e-05	7.18042e-05	0	0.0537	0.0334	0.0334	TRUE	0.0884
CNAG_02733	56	83	45	102	62	100	63	67	29	165	88	76	81.23	53	110	2.077	1.054	2.72	0.00652081	0.015182	0.1673	0.0607	0.0944	0.0944	TRUE	1.7306
CNAG_01894	155	237	324	219	301	535	173	191	208	355	428	405	293.36	191	396	2.074	1.052	4.968	6.75958e-07	4.58581e-06	0.0043	0.0448	0.0285	0.0285	TRUE	0.0893
CNAG_02034	73	85	99	104	93	186	82	68	64	168	132	141	109.19	71	147	2.074	1.052	4.076	4.57491e-05	0.000196043	0.0046	0.0551	0.0378	0.0378	TRUE	0.1435
CNAG_02406	134	155	338	228	252	393	150	125	217	369	358	298	252.83	164	342	2.074	1.053	4.028	5.6363e-05	0.000235631	0.0422	0.0458	0.0448	0.0448	TRUE	0.9275
CNAG_05971	40	53	80	112	47	58	45	43	51	181	67	44	71.82	46	97	2.074	1.052	2.392	0.0167362	0.0343616	0.2548	0.0636	0.1237	0.1237	TRUE	1.3286
CNAG_00703	3500	3742	6866	5105	5524	9728	3910	3011	4413	8266	7858	7368	5804.46	3778	7831	2.072	1.051	5.084	3.70317e-07	2.69364e-06	0.019	0.039	0.0306	0.0306	TRUE	0.3846
CNAG_01486	3594	4376	8376	6911	5499	10231	4015	3522	5383	11190	7823	7749	6613.7	4307	8921	2.071	1.05	4.348	1.37075e-05	6.74256e-05	0.0491	0.0389	0.0419	0.0419	TRUE	0.6038
CNAG_00934	124	178	246	162	227	429	139	143	158	262	323	325	225.01	147	303	2.07	1.05	4.755	1.98272e-06	1.20976e-05	0.0049	0.0466	0.0302	0.0302	TRUE	0.146
CNAG_04322	4653	7347	9563	12190	7998	6064	5199	5912	6146	19738	11377	4593	8827.63	5752	11903	2.069	1.049	2.777	0.00548955	0.0131152	0.2066	0.0389	0.1027	0.1027	TRUE	0.1349
CNAG_02688	81	103	138	164	110	164	90	83	89	266	156	124	134.72	87	182	2.068	1.048	3.419	0.000628485	0.00196369	0.0711	0.052	0.0594	0.0594	TRUE	0.6609
CNAG_07008	75	114	172	184	125	161	84	92	111	298	178	122	147.3	96	199	2.067	1.047	3.207	0.0013405	0.00383833	0.1041	0.0508	0.0692	0.0692	TRUE	0.3122
CNAG_02603	98	111	121	111	165	206	109	89	78	180	235	156	141.18	92	190	2.066	1.047	3.916	9.0072e-05	0.00035613	0.03	0.0514	0.0436	0.0436	TRUE	0.3575
CNAG_03961	119	191	259	153	240	457	133	154	166	248	341	346	231.4	151	312	2.065	1.046	4.413	1.02147e-05	5.22322e-05	0.0182	0.0464	0.0357	0.0357	TRUE	0.3384
CNAG_06094	22	25	34	31	36	49	25	20	22	50	51	37	34.18	22	46	2.065	1.046	2.862	0.00421285	0.0104627	0	0.0911	0.0639	0.0639	TRUE	0.2959
CNAG_02776	134	198	208	282	191	251	150	159	134	457	272	190	226.86	148	306	2.064	1.046	3.371	0.000747767	0.00228329	0.0958	0.0466	0.0644	0.0644	TRUE	0.3421
CNAG_04679	341	398	561	451	566	866	381	320	361	730	805	656	542.19	354	730	2.063	1.045	5.207	1.91802e-07	1.50714e-06	0.0074	0.042	0.0269	0.0269	TRUE	0.098
CNAG_00276	82	74	108	111	94	185	92	60	69	180	134	140	112.36	74	151	2.063	1.045	3.806	0.000141276	0.000531005	0.0234	0.0546	0.0444	0.0444	TRUE	0.3872
CNAG_06228	123	246	201	150	220	526	137	198	129	243	313	398	236.47	155	318	2.062	1.044	3.831	0.000127423	0.000482644	0.0522	0.0463	0.0488	0.0488	TRUE	0.1627
CNAG_06382	110	157	196	222	160	253	123	126	126	359	228	192	192.32	125	260	2.062	1.044	3.789	0.000151112	0.000563341	0.0492	0.048	0.0489	0.0489	TRUE	0.7603
CNAG_03892	1168	1438	2080	1644	1778	3485	1305	1157	1337	2662	2529	2640	1938.3	1266	2610	2.061	1.044	5.876	4.2095e-09	4.64468e-08	0.0024	0.0396	0.0222	0.0222	TRUE	0.0688
CNAG_03975	104	212	224	146	200	482	116	171	144	236	285	365	219.46	144	295	2.061	1.043	4.033	5.50553e-05	0.000231151	0.0369	0.0468	0.0431	0.0431	TRUE	0.223
CNAG_07674	191	204	312	404	203	333	213	164	201	654	289	252	295.54	193	398	2.061	1.043	3.093	0.00198319	0.00542686	0.1429	0.0447	0.0782	0.0782	TRUE	3.4986
CNAG_06380	204	225	305	326	254	472	228	181	196	528	361	357	308.62	202	415	2.058	1.041	4.314	1.6016e-05	7.72286e-05	0.0289	0.0445	0.0384	0.0384	TRUE	0.6147
CNAG_04063	133	130	212	209	173	289	149	105	136	338	246	219	198.81	130	268	2.057	1.041	3.983	6.80338e-05	0.000276657	0.0365	0.0477	0.0436	0.0436	TRUE	0.5591
CNAG_06247	37	59	77	79	64	93	41	47	49	128	91	70	71.28	46	96	2.057	1.041	3.31	0.000931891	0.0027847	0.0396	0.0638	0.0556	0.0556	TRUE	0.2282
CNAG_01780	469	590	890	884	749	974	524	475	572	1431	1065	738	800.9	524	1078	2.055	1.039	4.007	6.14381e-05	0.000253599	0.054	0.0409	0.0471	0.0471	TRUE	0.1178
CNAG_03878	67	83	117	63	113	236	75	67	75	102	161	179	109.73	72	147	2.053	1.038	3.663	0.000249724	0.000881561	0.034	0.055	0.0478	0.0478	TRUE	0.593
CNAG_02714	1184	2006	3255	2277	2277	4456	1323	1614	2092	3687	3239	3375	2555.04	1676	3434	2.047	1.033	4.689	2.74553e-06	1.60242e-05	0.0284	0.0394	0.0346	0.0346	TRUE	0.5715
CNAG_03301	297	298	523	338	453	877	332	240	336	547	644	664	460.62	303	618	2.047	1.034	4.639	3.49843e-06	1.99262e-05	0.0199	0.0426	0.0334	0.0334	TRUE	0.3806
CNAG_00689	306	394	654	652	451	684	342	317	420	1056	642	518	549.11	360	739	2.047	1.033	3.675	0.000237563	0.000844883	0.0808	0.0419	0.0549	0.0549	TRUE	0.6671
CNAG_00444	76	71	143	118	128	145	85	57	92	191	182	110	119.49	78	161	2.047	1.034	3.374	0.000740051	0.00226275	0.067	0.0537	0.0583	0.0583	TRUE	0.9018
CNAG_06822	24	44	33	28	40	87	27	35	21	45	57	66	41.93	28	56	2.045	1.032	2.896	0.00378499	0.00951036	0.0279	0.0814	0.0655	0.0655	TRUE	0.3014
CNAG_00411	151	284	330	305	298	439	169	229	212	494	424	333	309.94	203	417	2.04	1.029	4.277	1.89726e-05	8.97793e-05	0.0282	0.0445	0.0381	0.0381	TRUE	0.1546
CNAG_02491	36	69	60	82	53	91	40	56	39	133	75	69	68.57	45	92	2.038	1.027	3.014	0.00257411	0.0068443	0.0729	0.0648	0.0674	0.0674	TRUE	1.2176
CNAG_05720	196	287	422	311	387	556	219	231	271	504	551	421	366.06	240	492	2.037	1.027	4.725	2.30396e-06	1.37157e-05	0.0134	0.0436	0.031	0.031	TRUE	0.1933
CNAG_03825	18	42	59	59	39	55	20	34	38	96	55	42	47.42	31	64	2.037	1.027	2.6	0.00933575	0.0207488	0.1179	0.0764	0.0889	0.0889	TRUE	0.4982
CNAG_01353	39	70	56	61	40	156	44	56	36	99	57	118	68.29	45	91	2.036	1.026	2.982	0.00285947	0.00748972	0.0781	0.0649	0.0691	0.0691	TRUE	0.3163
CNAG_06243	82	109	124	168	121	115	92	88	80	272	172	87	131.71	87	177	2.034	1.025	2.859	0.00424407	0.0105287	0.1469	0.0523	0.084	0.084	TRUE	0.1277
CNAG_00434	182	244	373	318	331	423	203	196	240	515	471	320	324.26	213	435	2.032	1.023	4.156	3.23512e-05	0.000144977	0.0341	0.0442	0.0402	0.0402	TRUE	0.6481
CNAG_07551	1013	1120	2250	1588	1910	2360	1132	901	1446	2571	2717	1787	1759.17	1160	2358	2.032	1.023	4.093	4.26252e-05	0.000183806	0.0493	0.0397	0.0444	0.0444	TRUE	0.5667
CNAG_07043	63	75	91	129	77	92	70	60	58	209	110	70	96.22	63	130	2.032	1.023	2.772	0.00557101	0.013259	0.1457	0.0573	0.0865	0.0865	TRUE	0.4036
CNAG_02059	198	325	389	431	329	432	221	262	250	698	468	327	370.98	244	498	2.029	1.02	3.625	0.000289307	0.00100933	0.0697	0.0435	0.0541	0.0541	TRUE	0.2061
CNAG_07432	44	78	54	56	66	145	49	63	35	91	94	110	73.5	49	98	2.028	1.02	3.299	0.000969443	0.00288433	0.0348	0.063	0.0539	0.0539	TRUE	0.4997
CNAG_04338	226	254	446	467	317	403	252	204	287	756	451	305	375.98	248	504	2.026	1.019	3.245	0.00117296	0.003407	0.1136	0.0434	0.068	0.068	TRUE	0.3056
CNAG_03373	263	408	666	713	425	495	294	328	428	1154	605	375	530.7	350	711	2.025	1.018	2.926	0.0034375	0.00877234	0.1752	0.0421	0.0852	0.0852	TRUE	0.3809
CNAG_04292	181	320	304	271	308	593	202	258	195	439	438	449	330.2	218	442	2.024	1.017	4.773	1.81313e-06	1.11422e-05	0.008	0.0441	0.0294	0.0294	TRUE	0.2784
CNAG_02296	246	305	528	368	448	674	275	245	339	596	637	510	433.88	286	581	2.023	1.016	4.603	4.15949e-06	2.33997e-05	0.0181	0.0428	0.0326	0.0326	TRUE	0.3087
CNAG_05192	49	64	53	62	64	119	55	52	34	100	91	90	70.31	47	94	2.023	1.017	3.391	0.00069528	0.00213635	0.016	0.0641	0.049	0.049	TRUE	0.556
CNAG_02905	484	619	849	1027	668	790	541	498	546	1663	950	598	799.35	528	1070	2.023	1.017	3.206	0.00134478	0.00384898	0.1275	0.0409	0.0711	0.0711	TRUE	0.2905
CNAG_03555	254	251	415	348	375	562	284	202	267	563	533	426	379.18	251	507	2.021	1.015	4.397	1.09657e-05	5.54514e-05	0.0235	0.0434	0.0355	0.0355	TRUE	0.3294
CNAG_02982	132	247	203	162	222	503	147	199	130	262	316	381	239.3	159	320	2.02	1.014	3.955	7.66629e-05	0.000307549	0.0372	0.0462	0.0428	0.0428	TRUE	0.2331
CNAG_05660	173	272	360	224	357	568	193	219	231	363	508	430	324.05	214	434	2.019	1.013	4.553	5.28852e-06	2.88971e-05	0.0143	0.0442	0.0323	0.0323	TRUE	0.1204
CNAG_02903	797	767	1170	1177	1015	1603	890	617	752	1906	1444	1214	1137.24	753	1521	2.019	1.014	4.213	2.51796e-05	0.00011587	0.0418	0.0403	0.0407	0.0407	TRUE	0.2867
CNAG_00826	168	353	316	234	306	721	188	284	203	379	435	546	339.19	225	453	2.019	1.014	4.047	5.19072e-05	0.000219142	0.0391	0.044	0.0419	0.0419	TRUE	0.4533
CNAG_07837	39	40	49	74	38	59	44	32	31	120	54	45	54.3	36	73	2.019	1.013	2.544	0.0109452	0.0237782	0.1415	0.0716	0.0937	0.0937	TRUE	2.384
CNAG_02884	52	88	91	89	84	154	58	71	58	144	119	117	94.61	62	127	2.018	1.013	3.832	0.000126905	0.000481482	0	0.0576	0.0387	0.0387	TRUE	0.1277
CNAG_06340	154	236	320	310	251	386	172	190	206	502	357	292	286.5	189	384	2.017	1.012	3.983	6.80807e-05	0.000276684	0.0389	0.0449	0.0426	0.0426	TRUE	0.3376
CNAG_07355	25	65	87	57	81	96	28	52	56	92	115	73	69.4	45	93	2.017	1.012	3.007	0.00263478	0.00698665	0.0688	0.0645	0.0658	0.0658	TRUE	0.2937
CNAG_07841	14	17	28	24	23	34	16	14	18	39	33	26	24.11	16	33	2.015	1.011	2.41	0.0159427	0.0329629	0	0.1129	0.0811	0.0811	TRUE	0.1615
CNAG_00352	219	233	380	321	316	522	245	188	244	520	450	395	340.18	226	455	2.014	1.01	4.484	7.33401e-06	3.86856e-05	0.0175	0.0439	0.0333	0.0333	TRUE	0.2044
CNAG_07985	70	136	139	147	98	241	78	109	89	238	139	183	139.49	92	187	2.012	1.009	3.633	0.000279651	0.000979136	0.0402	0.0515	0.0476	0.0476	TRUE	0.1375
CNAG_00798	66	88	119	119	77	190	74	71	76	193	110	144	111.19	74	149	2.011	1.008	3.609	0.000307108	0.00106174	0.0297	0.0548	0.0462	0.0462	TRUE	0.1569
CNAG_00808	594	806	1264	1298	889	1205	664	649	812	2102	1265	913	1067.28	708	1427	2.011	1.008	3.457	0.000546109	0.00174939	0.0983	0.0404	0.0602	0.0602	TRUE	0.3786
CNAG_03323	614	875	1380	940	1197	1794	686	704	887	1522	1703	1359	1143.45	759	1528	2.01	1.007	4.894	9.88202e-07	6.39996e-06	0.0156	0.0402	0.0296	0.0296	TRUE	0.258
CNAG_06761	42	55	44	64	43	98	47	44	28	104	61	74	59.75	40	80	2.01	1.008	2.986	0.00282358	0.00741554	0.0518	0.0686	0.0635	0.0635	TRUE	0.3503
CNAG_00412	30	33	53	50	48	57	34	27	34	81	68	43	47.76	32	64	2.01	1.007	2.854	0.00431398	0.0106751	0.0466	0.0762	0.0665	0.0665	TRUE	0.3352
CNAG_01118	32	42	28	35	39	80	36	34	18	57	55	61	43.38	29	58	2.01	1.007	2.796	0.00517841	0.0124719	0.0386	0.08	0.0682	0.0682	TRUE	0.9755
CNAG_04865	24	43	41	55	39	47	27	35	26	89	55	36	44.65	29	60	2.01	1.007	2.577	0.00996143	0.0219684	0.0988	0.0788	0.0851	0.0851	TRUE	0.2152
CNAG_06379	131	216	198	114	181	595	146	174	127	185	257	451	223.36	149	298	2.009	1.007	3.151	0.00162598	0.00452744	0.1115	0.0467	0.0686	0.0686	TRUE	0.4652
CNAG_01651	84	152	118	118	143	252	94	122	76	191	203	191	146.23	97	195	2.008	1.005	3.894	9.86622e-05	0.000384328	0.022	0.0509	0.0405	0.0405	TRUE	0.5305
CNAG_02759	58	42	82	61	64	146	65	34	53	99	91	111	75.28	51	100	2.007	1.005	3.246	0.00117027	0.00340207	0.0359	0.0625	0.0545	0.0545	TRUE	0.7227
CNAG_07404	94	82	112	115	132	150	105	66	72	186	188	114	121.76	81	163	2.005	1.003	3.333	0.00085863	0.00257702	0.0615	0.0534	0.0562	0.0562	TRUE	0.8109
CNAG_04448	3018	4119	6187	4594	4779	9381	3372	3315	3976	7439	6798	7105	5334.21	3554	7114	2.001	1.001	5.531	3.19186e-08	2.96752e-07	0.006	0.039	0.0234	0.0234	TRUE	0.132
CNAG_01622	115	111	184	153	154	272	128	89	118	248	219	206	168.15	112	224	2.001	1.001	4.1	4.12769e-05	0.000178779	0.0135	0.0493	0.0364	0.0364	TRUE	0.3258

## Sheet: hap2vsWT down
Table S1C	Genes downregulated in the hap2 mutant strain
Id	WT_SD30_18h_A	WT_SD30_18h_B	WT_SD30_18h_C	hap2_SD30_18h_A	hap2_SD30_18h_B	hap2_SD30_18h_C	norm.WT_SD30_18h_A	norm.WT_SD30_18h_B	norm.WT_SD30_18h_C	norm.hap2_SD30_18h_A	norm.hap2_SD30_18h_B	norm.hap2_SD30_18h_C	baseMean	WT	hap2	FoldChange	log2FoldChange	stat	pvalue	padj	dispGeneEst	dispFit	dispMAP	dispersion	betaConv	maxCooks
CNAG_05358	88	153	137	0	1	1	74	93	66	0	3	1	39.44	78	1	0.013	-6.275	-6.081	1.19390772383687e-09	1.05644616184271e-08	0.0241	0.0861	0.0745	0.0745	TRUE	0.2607
CNAG_01668	301	326	424	3	2	2	252	198	205	4	6	2	111.12	218	4	0.016	-5.966	-9.795	1.18316049487021e-22	7.2908268332543e-21	0	0.0609	0.0513	0.0513	TRUE	0.3725
CNAG_02005	395	861	1047	2	2	12	331	522	506	3	6	12	230	453	7	0.017	-5.89	-12.541	4.44368160550577e-36	1.51973910908297e-33	0.094	0.0537	0.0586	0.0586	TRUE	1.6174
CNAG_01827	95	129	170	0	0	3	80	78	82	0	0	3	40.52	80	1	0.018	-5.788	-6.416	1.40258990233843e-10	1.45359317151438e-09	0	0.085	0.0691	0.0691	TRUE	1.421
CNAG_05305	11	28	24	0	0	0	9	17	12	0	0	0	6.3	13	0	0.023	-5.426	-4.067	4.77020825562967e-05	0.000163878575934239	0	0.2915	0.2579	0.2579	TRUE	0.2494
CNAG_01506	804	1272	1213	18	4	14	674	771	586	25	11	15	347.02	677	17	0.026	-5.266	-14.936	1.91678934178404e-50	2.1851398496338e-47	0.0199	0.0515	0.045	0.045	TRUE	0.3644
CNAG_05392	1001	1267	1572	12	3	33	839	768	759	17	9	34	404.38	789	20	0.028	-5.155	-14.838	8.27648143717253e-50	8.08730471860859e-47	0.0558	0.0508	0.0511	0.0511	TRUE	2.1235
CNAG_07390	28	30	22	1	0	0	23	18	11	1	0	0	8.95	17	0	0.033	-4.909	-3.824	0.000131517678506181	0.000409458771498532	0	0.2192	0.2023	0.2023	TRUE	0.2332
CNAG_00979	4493	5495	6515	101	52	104	3766	3333	3147	140	148	108	1773.56	3415	132	0.038	-4.711	-19.299	5.49101484337352e-83	3.75585415286749e-79	0.0109	0.0479	0.0365	0.0365	TRUE	0.2773
CNAG_00895	14090	15729	20942	188	110	683	11809	9540	10116	260	313	711	5458.2	10488	428	0.041	-4.606	-14.028	1.04374354738343e-44	7.9324509601141e-42	0.1707	0.0473	0.0757	0.0757	TRUE	3.9178
CNAG_04891	34486	29828	39911	688	308	940	28903	18091	19280	952	875	979	11513.31	22091	935	0.042	-4.561	-18.436	6.70475183940237e-76	2.29302512907561e-72	0.0368	0.0471	0.0432	0.0432	TRUE	0.8905
CNAG_00498	188	394	354	3	5	10	158	239	171	4	14	10	99.38	189	9	0.047	-4.404	-9.725	2.36516868112391e-22	1.39463394645583e-20	0.051	0.0625	0.0605	0.0605	TRUE	0.6448
CNAG_03135	743	955	1294	43	1	22	623	579	625	59	3	23	318.71	609	28	0.048	-4.387	-5.194	2.05910416462115e-07	1.1668825589071e-06	0.484	0.0518	0.0863	0.484	TRUE	4.8635
CNAG_01272	4069	4442	5105	70	42	215	3410	2694	2466	97	119	224	1501.76	2857	147	0.052	-4.264	-13.857	1.1485534942727e-43	7.85610590082525e-41	0.1019	0.048	0.0624	0.0624	TRUE	2.0415
CNAG_05258	9208	8990	6825	157	98	369	7717	5452	3297	217	279	384	2891.13	5489	293	0.054	-4.222	-13.223	6.43777705450245e-40	3.14531393234263e-37	0.1199	0.0475	0.0705	0.0705	TRUE	0.0545
CNAG_05853	28	27	28	0	0	2	23	16	14	0	0	2	9.24	18	1	0.055	-4.179	-3.715	0.000203215364610758	0.000605397688997205	0.0455	0.2136	0.1874	0.1874	TRUE	0.7193
CNAG_03539	138	140	215	5	2	5	116	85	104	7	6	5	53.71	102	6	0.058	-4.099	-7.908	2.61784917485181e-15	5.96869611866213e-14	0	0.0757	0.0623	0.0623	TRUE	0.1159
CNAG_02602	125	146	178	4	2	5	105	89	86	6	6	5	49.29	93	6	0.058	-4.101	-7.69	1.47186360057597e-14	2.92661250812199e-13	0	0.0783	0.0618	0.0618	TRUE	0.1171
CNAG_05565	113	166	149	2	1	8	95	101	72	3	3	8	46.88	89	5	0.059	-4.08	-7.401	1.35240303797061e-13	2.36094989614499e-12	0.0285	0.0799	0.0712	0.0712	TRUE	1.0374
CNAG_06149	389	518	657	11	8	20	326	314	317	15	23	21	169.39	319	20	0.06	-4.053	-11.932	8.07451975239706e-33	1.67362773049685e-30	0	0.0561	0.0418	0.0418	TRUE	0.1699
CNAG_04890	6	7	11	0	0	0	5	4	5	0	0	0	2.43	5	0	0.06	-4.047	-2.682	0.00732387779574161	0.0151025999767478	0	0.6804	0.576	0.576	TRUE	0.1048
CNAG_04216	18	12	12	0	0	1	15	7	6	0	0	1	4.87	9	0	0.062	-4.018	-2.948	0.00320262901458279	0.00725603923807428	0	0.3634	0.3347	0.3347	TRUE	1.0397
CNAG_00588	19830	28438	29618	540	360	1208	16620	17248	14308	747	1023	1258	8533.88	16059	1009	0.063	-3.991	-16.044	6.34188289328832e-58	8.67569579801841e-55	0.036	0.0472	0.0437	0.0437	TRUE	0.6246
CNAG_00844	27	22	25	2	0	0	23	13	12	3	0	0	8.47	16	1	0.064	-3.974	-3.522	0.000428549519207129	0.00118675251472743	0.0859	0.2288	0.2087	0.2087	TRUE	0.8134
CNAG_02194	287	422	544	8	4	25	241	256	263	11	11	26	134.62	253	16	0.069	-3.859	-10.465	1.252041424542e-25	1.14186177918231e-23	0	0.0585	0.0521	0.0521	TRUE	1.5341
CNAG_03782	221	281	345	7	6	11	185	170	167	10	17	11	93.42	174	13	0.069	-3.861	-9.671	4.00567225486232e-22	2.3024200187612e-20	0	0.0635	0.0489	0.0489	TRUE	0.1062
CNAG_04231	92	134	136	1	2	8	77	81	66	1	6	8	39.91	75	5	0.071	-3.81	-6.885	5.76245150767821e-12	7.60910585183763e-11	0.0071	0.0856	0.0736	0.0736	TRUE	0.9803
CNAG_04696	80	151	141	1	1	10	67	92	68	1	3	10	40.23	76	5	0.075	-3.742	-6.738	1.61058372841787e-11	1.95673049775812e-10	0.0524	0.0853	0.0831	0.0831	TRUE	2.224
CNAG_04874	1100	1254	1393	44	19	59	922	761	673	61	54	61	421.95	785	59	0.076	-3.725	-13.587	4.76081904740231e-42	2.50492325263322e-39	0.0176	0.0507	0.0401	0.0401	TRUE	0.1308
CNAG_02775	11483	11820	17020	321	277	723	9624	7169	8222	444	787	753	4499.84	8338	661	0.079	-3.659	-13.755	4.77275392941011e-43	2.72046973976376e-40	0.0506	0.0474	0.0496	0.0496	TRUE	0.3611
CNAG_04407	166	248	296	9	4	11	139	150	143	12	11	11	77.97	144	11	0.082	-3.612	-8.96	3.25217044971618e-19	1.27113405006049e-17	0	0.0668	0.0498	0.0498	TRUE	0.0158
CNAG_05333	75	110	128	2	1	8	63	67	62	3	3	8	34.22	64	5	0.082	-3.603	-6.443	1.16756082439043e-10	1.22674593530423e-09	0	0.092	0.0757	0.0757	TRUE	1.036
CNAG_04479	144	210	228	6	4	10	121	127	110	8	11	10	64.71	119	10	0.083	-3.599	-8.325	8.45250823568362e-17	2.39896914240979e-15	0	0.0708	0.0543	0.0543	TRUE	0.0601
CNAG_04496	134	242	217	6	0	16	112	147	105	8	0	17	64.81	121	8	0.083	-3.585	-7.785	6.97969708854838e-15	1.4891607256658e-13	0.1297	0.0708	0.0736	0.0736	TRUE	1.9204
CNAG_01816	23	62	63	3	1	1	19	38	30	4	3	1	15.89	29	3	0.086	-3.547	-4.511	6.45825686233467e-06	2.66754087792084e-05	0	0.1439	0.1327	0.1327	TRUE	0.326
CNAG_01954	216	206	270	12	0	15	181	125	130	17	0	16	78.1	145	11	0.087	-3.529	-8.235	1.79019685779228e-16	4.85910575686477e-15	0.0916	0.0667	0.0683	0.0683	TRUE	0.6674
CNAG_04867	85	304	248	5	1	18	71	184	120	7	3	19	67.32	125	10	0.087	-3.525	-7.068	1.57360200936554e-12	2.32185631103344e-11	0.2995	0.0699	0.1045	0.1045	TRUE	0.2749
CNAG_00269	761	716	909	48	12	30	638	434	439	66	34	31	273.82	504	44	0.088	-3.502	-10.605	2.82584636625708e-26	2.68455404794423e-24	0.0848	0.0526	0.0596	0.0596	TRUE	1.4561
CNAG_01149	288	685	653	12	6	46	241	415	315	17	17	48	175.64	324	27	0.089	-3.484	-9.1	8.99711633412032e-20	3.84626723283644e-18	0.1732	0.0558	0.0767	0.0767	TRUE	0.575
CNAG_04877	281	294	528	10	3	30	236	178	255	14	9	31	120.41	223	18	0.089	-3.497	-9.085	1.0352942351538e-19	4.34442488862084e-18	0.1032	0.0598	0.0653	0.0653	TRUE	2.0368
CNAG_00749	10	29	16	0	1	1	8	18	8	0	3	1	6.26	11	1	0.09	-3.473	-2.967	0.0030040601568125	0.00684013697489931	0.1671	0.2929	0.2709	0.2709	TRUE	1.2894
CNAG_06354	199	277	390	8	7	18	167	168	188	11	20	19	95.48	174	17	0.093	-3.426	-9.234	2.60799885483971e-20	1.1972290045036e-18	0	0.0631	0.0496	0.0496	TRUE	0.3542
CNAG_05357	89	91	141	4	0	9	75	55	68	6	0	9	35.47	66	5	0.093	-3.432	-6.354	2.09395023870077e-10	2.10626759304607e-09	0.0155	0.0904	0.0802	0.0802	TRUE	0.9518
CNAG_05158	746	918	1101	48	16	47	625	557	532	66	45	49	312.45	571	53	0.095	-3.395	-12.237	1.96661325521728e-34	5.38065386627449e-32	0.0062	0.0519	0.04	0.04	TRUE	0.3253
CNAG_05153	177	346	400	9	6	21	148	210	193	12	17	22	100.47	184	17	0.095	-3.401	-9.088	1.01267203365657e-19	4.27572636432772e-18	0.0266	0.0623	0.0544	0.0544	TRUE	0.3855
CNAG_07899	5	10	16	1	0	0	4	6	8	1	0	0	3.23	6	0	0.095	-3.395	-2.388	0.0169397151855276	0.0315543714240219	0	0.5241	0.4375	0.4375	TRUE	0.2643
CNAG_06674	171	249	240	6	3	19	143	151	116	8	9	20	74.48	137	12	0.097	-3.368	-8.162	3.29589862935102e-16	8.50714966972112e-15	0.025	0.0677	0.0617	0.0617	TRUE	1.33
CNAG_01539	3661	3997	6020	186	73	339	3068	2424	2908	257	207	353	1536.4	2800	272	0.098	-3.346	-13.023	9.10157272750733e-39	3.89092234100938e-36	0.0357	0.048	0.0443	0.0443	TRUE	0.7519
CNAG_02992	206	322	489	16	7	17	173	195	236	22	20	18	110.65	201	20	0.098	-3.35	-9.448	3.45724544554882e-21	1.7914817308753e-19	0	0.0609	0.0495	0.0495	TRUE	0.1434
CNAG_06708	63	70	111	7	0	3	53	42	54	10	0	3	26.95	50	4	0.098	-3.353	-5.629	1.81358100620995e-08	1.24797727187888e-07	0.0064	0.1042	0.0924	0.0924	TRUE	1.3296
CNAG_05972	8	9	11	0	0	1	7	5	5	0	0	1	3.09	6	0	0.098	-3.348	-2.347	0.0189371253192835	0.034923142945241	0	0.5459	0.4419	0.4419	TRUE	0.152
CNAG_04626	78	93	170	5	1	8	65	56	82	7	3	8	37	68	6	0.099	-3.343	-6.437	1.21733626066354e-10	1.27512710917896e-09	0	0.0886	0.0758	0.0758	TRUE	0.168
CNAG_06559	151	197	380	5	8	16	127	119	184	7	23	17	79.32	143	16	0.101	-3.305	-7.986	1.39861532365921e-15	3.33328530098572e-14	0.0724	0.0664	0.0674	0.0674	TRUE	0.8838
CNAG_05580	7	9	11	0	0	1	6	5	5	0	0	1	2.95	5	0	0.103	-3.281	-2.285	0.0223181370058135	0.0403745192064967	0	0.5696	0.4587	0.4587	TRUE	0.1519
CNAG_03447	163	293	295	6	4	24	137	178	143	8	11	25	83.58	153	15	0.105	-3.255	-8.11	5.05143942026776e-16	1.27028844244969e-14	0.0606	0.0654	0.0649	0.0649	TRUE	1.8758
CNAG_02517	18	60	38	1	1	3	15	36	18	1	3	3	12.86	23	2	0.105	-3.257	-3.952	7.75150142320664e-05	0.000252838673031633	0	0.1667	0.165	0.165	TRUE	1.4753
CNAG_00110	163	193	261	5	4	19	137	117	126	7	11	20	69.64	127	13	0.106	-3.244	-7.903	2.73123235580085e-15	6.20652136667038e-14	0.0007	0.0691	0.0608	0.0608	TRUE	1.2685
CNAG_00172	87	201	216	2	7	12	73	122	104	3	20	12	55.72	100	12	0.106	-3.235	-6.903	5.09908612183839e-12	6.90648496502467e-11	0.1606	0.0746	0.0818	0.0818	TRUE	0.7582
CNAG_03500	204	477	405	6	5	43	171	289	196	8	14	45	120.54	219	22	0.11	-3.187	-7.357	1.87681617236676e-13	3.18546466972424e-12	0.3183	0.0598	0.0999	0.0999	TRUE	3.2392
CNAG_07818	85	122	131	5	1	10	71	74	63	7	3	10	38.11	69	7	0.11	-3.189	-6.451	1.11098365586342e-10	1.17089802867578e-09	0.0003	0.0874	0.0709	0.0709	TRUE	0.5277
CNAG_06184	162	173	225	10	3	14	136	105	109	14	9	15	64.39	117	13	0.112	-3.158	-7.76	8.47327522970319e-15	1.78329854065138e-13	0	0.0709	0.0572	0.0572	TRUE	0.2133
CNAG_03212	116	219	150	11	3	9	97	133	72	15	9	9	55.94	101	11	0.112	-3.158	-7.017	2.27435703261263e-12	3.25451926842477e-11	0.072	0.0745	0.0739	0.0739	TRUE	0.1049
CNAG_04087	15	28	43	1	0	3	13	17	21	1	0	3	9.14	17	1	0.112	-3.159	-3.459	0.000542225963460624	0.00146362493688661	0.0216	0.2155	0.1823	0.1823	TRUE	0.3911
CNAG_03496	62	91	131	6	2	5	52	55	63	8	6	5	31.6	57	6	0.113	-3.15	-5.979	2.24193416666824e-09	1.87238457875589e-08	0	0.0957	0.0754	0.0754	TRUE	0.1477
CNAG_02217	2198	2501	2400	143	68	129	1842	1517	1159	198	193	134	840.64	1506	175	0.115	-3.115	-11.464	2.00297501024313e-30	3.18612769071233e-28	0.0465	0.0488	0.0481	0.0481	TRUE	0.0715
CNAG_00717	311	629	739	28	11	41	261	381	357	39	31	43	185.3	333	38	0.115	-3.115	-10.045	9.69384163503802e-24	7.05381667911278e-22	0.0279	0.0553	0.0475	0.0475	TRUE	0.4105
CNAG_02548	5105	5827	10416	437	131	486	4279	3534	5032	604	372	506	2387.87	4282	494	0.116	-3.108	-12.15	5.71673668868413e-34	1.39651710537855e-31	0.0414	0.0477	0.0453	0.0453	TRUE	0.1058
CNAG_06658	1708	1880	2230	82	46	173	1432	1140	1077	113	131	180	678.88	1216	141	0.117	-3.092	-11.626	3.03458357471291e-31	5.76570879195453e-29	0.0362	0.0493	0.0448	0.0448	TRUE	0.6516
CNAG_00909	280	448	422	11	13	32	235	272	204	15	37	33	132.62	237	28	0.117	-3.094	-8.991	2.43888930357341e-19	9.75555721429365e-18	0.0367	0.0586	0.0553	0.0553	TRUE	0.577
CNAG_03923	61	134	160	6	2	9	51	81	77	8	6	9	38.84	70	8	0.117	-3.094	-6.295	3.08352779750095e-10	2.97900143148396e-09	0	0.0867	0.076	0.076	TRUE	0.499
CNAG_03223	17265	21191	22588	653	501	2106	14470	12852	10912	903	1424	2193	7125.76	12745	1507	0.118	-3.079	-10.272	9.4130423173342e-25	7.85185481104463e-23	0.102	0.0472	0.0642	0.0642	TRUE	0.7434
CNAG_05264	162	140	168	11	6	6	136	85	81	15	17	6	56.73	101	13	0.118	-3.081	-6.823	8.93112035550114e-12	1.12295704469904e-10	0.0948	0.0742	0.0779	0.0779	TRUE	1.0965
CNAG_04213	168	329	283	11	3	27	141	200	137	15	9	28	88.15	159	17	0.119	-3.067	-7.844	4.35511819825466e-15	9.5784593170617e-14	0.0777	0.0645	0.0666	0.0666	TRUE	1.4506
CNAG_00661	105	188	176	4	4	16	88	114	85	6	11	17	53.43	96	11	0.12	-3.053	-6.932	4.14605670394185e-12	5.71414502790606e-11	0.0305	0.0758	0.0692	0.0692	TRUE	0.9834
[truncated: 1,207 more rows]

## Sheet: gat5vsWT down
Table S1D	Genes downregulated in the gat5 mutant strain
[truncated: 656 more rows]
